# Supplementary material for: Re-Evaluation of Reportedly Metal Tolerant Arabidopsis thaliana Accessions
Source: PLoS One. 2016 Jul 28;11(7):e0130679. doi: 10.1371/journal.pone.0130679 (PMC4965157; doi:10.1371/journal.pone.0130679)
Supplement: S1 Dataset — (ZIP) [file pone.0130679.s001.zip]

Archive with 48 entries (45 files):
- S1_Dataset/
- S1_Dataset/LimBerkSClaraCol-002185_Limeport-CS8070_GATCAG_q20_snps_filt.vcf
- __MACOSX/
- __MACOSX/S1_Dataset/
- __MACOSX/S1_Dataset/._LimBerkSClaraCol-002185_Limeport-CS8070_GATCAG_q20_snps_filt.vcf
- S1_Dataset/LimBerkSClaraCol-002185_Limeport-CS8070_GATCAG_q20_snps_filt_snpEff.vcf
- __MACOSX/S1_Dataset/._LimBerkSClaraCol-002185_Limeport-CS8070_GATCAG_q20_snps_filt_snpEff.vcf
- S1_Dataset/LimBerkSClaraCol-002185_Limeport-CS8070_GATCAG_q20_snps_filt_snpEff_results.txt
- __MACOSX/S1_Dataset/._LimBerkSClaraCol-002185_Limeport-CS8070_GATCAG_q20_snps_filt_snpEff_results.txt
- S1_Dataset/LimBerkSClaraCol-002186_Limeport-CS28464_TAGCTT_q20_snps_filt.vcf
- __MACOSX/S1_Dataset/._LimBerkSClaraCol-002186_Limeport-CS28464_TAGCTT_q20_snps_filt.vcf
- S1_Dataset/LimBerkSClaraCol-002186_Limeport-CS28464_TAGCTT_q20_snps_filt_snpEff.vcf
- __MACOSX/S1_Dataset/._LimBerkSClaraCol-002186_Limeport-CS28464_TAGCTT_q20_snps_filt_snpEff.vcf
- S1_Dataset/LimBerkSClaraCol-002186_Limeport-CS28464_TAGCTT_q20_snps_filt_snpEff_results.txt
- __MACOSX/S1_Dataset/._LimBerkSClaraCol-002186_Limeport-CS28464_TAGCTT_q20_snps_filt_snpEff_results.txt
- S1_Dataset/LimBerkSClaraCol-002187_Santa-Clara-CS8069_GGCTAC_q20_snps_filt.vcf
- __MACOSX/S1_Dataset/._LimBerkSClaraCol-002187_Santa-Clara-CS8069_GGCTAC_q20_snps_filt.vcf
- S1_Dataset/LimBerkSClaraCol-002187_Santa-Clara-CS8069_GGCTAC_q20_snps_filt_snpEff.vcf
- __MACOSX/S1_Dataset/._LimBerkSClaraCol-002187_Santa-Clara-CS8069_GGCTAC_q20_snps_filt_snpEff.vcf
- S1_Dataset/LimBerkSClaraCol-002187_Santa-Clara-CS8069_GGCTAC_q20_snps_filt_snpEff_results.txt
- __MACOSX/S1_Dataset/._LimBerkSClaraCol-002187_Santa-Clara-CS8069_GGCTAC_q20_snps_filt_snpEff_results.txt
- S1_Dataset/LimBerkSClaraCol-002188_Santa-Clara-CS28722_CTTGTA_q20_snps_filt.vcf
- __MACOSX/S1_Dataset/._LimBerkSClaraCol-002188_Santa-Clara-CS28722_CTTGTA_q20_snps_filt.vcf
- S1_Dataset/LimBerkSClaraCol-002188_Santa-Clara-CS28722_CTTGTA_q20_snps_filt_snpEff.vcf
- __MACOSX/S1_Dataset/._LimBerkSClaraCol-002188_Santa-Clara-CS28722_CTTGTA_q20_snps_filt_snpEff.vcf
- S1_Dataset/LimBerkSClaraCol-002188_Santa-Clara-CS28722_CTTGTA_q20_snps_filt_snpEff_results.txt
- __MACOSX/S1_Dataset/._LimBerkSClaraCol-002188_Santa-Clara-CS28722_CTTGTA_q20_snps_filt_snpEff_results.txt
- S1_Dataset/LimBerkSClaraCol-002189_Berkley-CS8068_AGTCAA_q20_snps_filt.vcf
- __MACOSX/S1_Dataset/._LimBerkSClaraCol-002189_Berkley-CS8068_AGTCAA_q20_snps_filt.vcf
- S1_Dataset/LimBerkSClaraCol-002189_Berkley-CS8068_AGTCAA_q20_snps_filt_snpEff.vcf
- __MACOSX/S1_Dataset/._LimBerkSClaraCol-002189_Berkley-CS8068_AGTCAA_q20_snps_filt_snpEff.vcf
- S1_Dataset/LimBerkSClaraCol-002189_Berkley-CS8068_AGTCAA_q20_snps_filt_snpEff_results.txt
- __MACOSX/S1_Dataset/._LimBerkSClaraCol-002189_Berkley-CS8068_AGTCAA_q20_snps_filt_snpEff_results.txt
- S1_Dataset/LimBerkSClaraCol-002190_Berkley-CS28067_AGTTCC_q20_snps_filt.vcf
- __MACOSX/S1_Dataset/._LimBerkSClaraCol-002190_Berkley-CS28067_AGTTCC_q20_snps_filt.vcf
- S1_Dataset/LimBerkSClaraCol-002190_Berkley-CS28067_AGTTCC_q20_snps_filt_snpEff.vcf
- __MACOSX/S1_Dataset/._LimBerkSClaraCol-002190_Berkley-CS28067_AGTTCC_q20_snps_filt_snpEff.vcf
- S1_Dataset/LimBerkSClaraCol-002190_Berkley-CS28067_AGTTCC_q20_snps_filt_snpEff_results.txt
- __MACOSX/S1_Dataset/._LimBerkSClaraCol-002190_Berkley-CS28067_AGTTCC_q20_snps_filt_snpEff_results.txt
- S1_Dataset/LimBerkSClaraCol-002191_Columbia-0_ATGTCA_q20_snps_filt.vcf
- __MACOSX/S1_Dataset/._LimBerkSClaraCol-002191_Columbia-0_ATGTCA_q20_snps_filt.vcf
- S1_Dataset/LimBerkSClaraCol-002191_Columbia-0_ATGTCA_q20_snps_filt_snpEff.vcf
- __MACOSX/S1_Dataset/._LimBerkSClaraCol-002191_Columbia-0_ATGTCA_q20_snps_filt_snpEff.vcf
- S1_Dataset/LimBerkSClaraCol-002191_Columbia-0_ATGTCA_q20_snps_filt_snpEff_results.txt
- __MACOSX/S1_Dataset/._LimBerkSClaraCol-002191_Columbia-0_ATGTCA_q20_snps_filt_snpEff_results.txt
- S1_Dataset/README.txt
- __MACOSX/S1_Dataset/._README.txt
- __MACOSX/._S1_Dataset
