# Supplementary material for: Re-Evaluation of Reportedly Metal Tolerant Arabidopsis thaliana Accessions
Source: PLoS One. 2016 Jul 28;11(7):e0130679. doi: 10.1371/journal.pone.0130679 (PMC4965157; doi:10.1371/journal.pone.0130679)
Supplement: S1 Dataset — (ZIP) [file pone.0130679.s001.zip › S1_Dataset/LimBerkSClaraCol-002185_Limeport-CS8070_GATCAG_q20_snps_filt.vcf]

##fileformat=VCFv4.1
##samtoolsVersion=0.1.18 (r982:295)
##INFO=<ID=DP,Number=1,Type=Integer,Description="Raw read depth">
##INFO=<ID=DP4,Number=4,Type=Integer,Description="# high-quality ref-forward bases, ref-reverse, alt-forward and alt-reverse bases">
##INFO=<ID=MQ,Number=1,Type=Integer,Description="Root-mean-square mapping quality of covering reads">
##INFO=<ID=FQ,Number=1,Type=Float,Description="Phred probability of all samples being the same">
##INFO=<ID=AF1,Number=1,Type=Float,Description="Max-likelihood estimate of the first ALT allele frequency (assuming HWE)">
##INFO=<ID=AC1,Number=1,Type=Float,Description="Max-likelihood estimate of the first ALT allele count (no HWE assumption)">
##INFO=<ID=G3,Number=3,Type=Float,Description="ML estimate of genotype frequencies">
##INFO=<ID=HWE,Number=1,Type=Float,Description="Chi^2 based HWE test P-value based on G3">
##INFO=<ID=CLR,Number=1,Type=Integer,Description="Log ratio of genotype likelihoods with and without the constraint">
##INFO=<ID=UGT,Number=1,Type=String,Description="The most probable unconstrained genotype configuration in the trio">
##INFO=<ID=CGT,Number=1,Type=String,Description="The most probable constrained genotype configuration in the trio">
##INFO=<ID=INDEL,Number=0,Type=Flag,Description="Indicates that the variant is an INDEL.">
##INFO=<ID=PC2,Number=2,Type=Integer,Description="Phred probability of the nonRef allele frequency in group1 samples being larger (,smaller) than in group2.">
##INFO=<ID=PCHI2,Number=1,Type=Float,Description="Posterior weighted chi^2 P-value for testing the association between group1 and group2 samples.">
##INFO=<ID=QCHI2,Number=1,Type=Integer,Description="Phred scaled PCHI2.">
##INFO=<ID=PR,Number=1,Type=Integer,Description="# permutations yielding a smaller PCHI2.">
##INFO=<ID=VDB,Number=1,Type=Float,Description="Variant Distance Bias">
##FORMAT=<ID=GT,Number=1,Type=String,Description="Genotype">
##FORMAT=<ID=GQ,Number=1,Type=Integer,Description="Genotype Quality">
##FORMAT=<ID=GL,Number=3,Type=Float,Description="Likelihoods for RR,RA,AA genotypes (R=ref,A=alt)">
##FORMAT=<ID=DP,Number=1,Type=Integer,Description="# high-quality bases">
##FORMAT=<ID=SP,Number=1,Type=Integer,Description="Phred-scaled strand bias P-value">
##FORMAT=<ID=PL,Number=G,Type=Integer,Description="List of Phred-scaled genotype likelihoods">
#CHROM	POS	ID	REF	ALT	QUAL	FILTER	INFO	FORMAT	002185_Limeport-CC8070_GATCAG
Chr1	88879	.	C	G	222.0	.	DP=29;VDB=0.0274;AF1=1;AC1=2;DP4=0,0,14,15;MQ=44;FQ=-114	GT:PL:GQ	1/1:255,87,0:99
Chr1	88937	.	G	A	222.0	.	DP=23;VDB=0.0273;AF1=1;AC1=2;DP4=0,0,13,9;MQ=43;FQ=-93	GT:PL:GQ	1/1:255,66,0:99
Chr1	864361	.	A	G	200.0	.	DP=18;VDB=0.0256;AF1=1;AC1=2;DP4=0,0,15,3;MQ=36;FQ=-81	GT:PL:GQ	1/1:233,54,0:99
Chr1	926694	.	C	T	222.0	.	DP=34;VDB=0.0192;AF1=1;AC1=2;DP4=0,0,15,16;MQ=47;FQ=-120	GT:PL:GQ	1/1:255,93,0:99
Chr1	929190	.	G	T	222.0	.	DP=29;VDB=0.0278;AF1=1;AC1=2;DP4=0,0,12,16;MQ=40;FQ=-111	GT:PL:GQ	1/1:255,84,0:99
Chr1	929191	.	G	T	222.0	.	DP=30;VDB=0.0281;AF1=1;AC1=2;DP4=0,0,14,16;MQ=40;FQ=-117	GT:PL:GQ	1/1:255,90,0:99
Chr1	1706240	.	G	T	222.0	.	DP=17;VDB=0.0249;AF1=1;AC1=2;DP4=0,0,8,8;MQ=46;FQ=-75	GT:PL:GQ	1/1:255,48,0:93
Chr1	2055431	.	A	T	222.0	.	DP=18;VDB=0.0294;AF1=1;AC1=2;DP4=0,0,6,8;MQ=46;FQ=-69	GT:PL:GQ	1/1:255,42,0:81
Chr1	2769602	.	C	A	222.0	.	DP=15;VDB=0.0267;AF1=1;AC1=2;DP4=0,0,3,12;MQ=39;FQ=-72	GT:PL:GQ	1/1:255,45,0:87
Chr1	2769604	.	C	A	222.0	.	DP=16;VDB=0.0269;AF1=1;AC1=2;DP4=0,0,4,12;MQ=40;FQ=-75	GT:PL:GQ	1/1:255,48,0:93
Chr1	3496990	.	T	C	222.0	.	DP=30;VDB=0.0267;AF1=1;AC1=2;DP4=0,0,12,17;MQ=46;FQ=-114	GT:PL:GQ	1/1:255,87,0:99
Chr1	4582179	.	A	T	222.0	.	DP=16;VDB=0.0161;AF1=1;AC1=2;DP4=0,0,5,10;MQ=43;FQ=-72	GT:PL:GQ	1/1:255,45,0:87
Chr1	4582213	.	G	T	164.0	.	DP=9;VDB=0.0076;AF1=1;AC1=2;DP4=0,0,1,7;MQ=40;FQ=-51	GT:PL:GQ	1/1:197,24,0:45
Chr1	5205941	.	G	T	222.0	.	DP=15;VDB=0.0001;AF1=1;AC1=2;DP4=0,0,12,3;MQ=41;FQ=-72	GT:PL:GQ	1/1:255,45,0:87
Chr1	5699993	.	C	A	222.0	.	DP=19;VDB=0.0222;AF1=1;AC1=2;DP4=0,0,10,9;MQ=45;FQ=-84	GT:PL:GQ	1/1:255,57,0:99
Chr1	5819658	.	C	A	222.0	.	DP=30;VDB=0.0279;AF1=1;AC1=2;DP4=0,0,15,11;MQ=46;FQ=-105	GT:PL:GQ	1/1:255,78,0:99
Chr1	7004559	.	G	A	222.0	.	DP=25;VDB=0.0268;AF1=1;AC1=2;DP4=0,0,17,8;MQ=46;FQ=-102	GT:PL:GQ	1/1:255,75,0:99
Chr1	7393096	.	G	T	166.0	.	DP=14;VDB=0.0316;AF1=1;AC1=2;DP4=0,0,2,10;MQ=35;FQ=-63	GT:PL:GQ	1/1:199,36,0:69
Chr1	7675677	.	G	T	222.0	.	DP=27;VDB=0.0245;AF1=1;AC1=2;DP4=0,0,12,14;MQ=44;FQ=-105	GT:PL:GQ	1/1:255,78,0:99
Chr1	8458998	.	T	C	222.0	.	DP=30;VDB=0.0268;AF1=1;AC1=2;DP4=0,0,17,11;MQ=44;FQ=-111	GT:PL:GQ	1/1:255,84,0:99
Chr1	8675535	.	T	A	167.0	.	DP=13;VDB=0.0327;AF1=1;AC1=2;DP4=0,0,3,9;MQ=31;FQ=-63	GT:PL:GQ	1/1:200,36,0:69
Chr1	9005247	.	A	C	222.0	.	DP=18;VDB=0.0261;AF1=1;AC1=2;DP4=0,0,9,9;MQ=38;FQ=-81	GT:PL:GQ	1/1:255,54,0:99
Chr1	9123840	.	C	T	222.0	.	DP=28;VDB=0.0269;AF1=1;AC1=2;DP4=0,0,14,14;MQ=46;FQ=-111	GT:PL:GQ	1/1:255,84,0:99
Chr1	9958155	.	T	A	222.0	.	DP=39;VDB=0.0281;AF1=1;AC1=2;DP4=0,0,20,19;MQ=46;FQ=-144	GT:PL:GQ	1/1:255,117,0:99
Chr1	10272654	.	T	A	222.0	.	DP=21;VDB=0.0275;AF1=1;AC1=2;DP4=0,0,14,7;MQ=29;FQ=-90	GT:PL:GQ	1/1:255,63,0:99
Chr1	10272949	.	C	A	222.0	.	DP=27;VDB=0.0272;AF1=1;AC1=2;DP4=0,0,7,17;MQ=33;FQ=-99	GT:PL:GQ	1/1:255,72,0:99
Chr1	10417329	.	C	T	215.0	.	DP=21;VDB=0.0268;AF1=1;AC1=2;DP4=0,0,6,15;MQ=29;FQ=-90	GT:PL:GQ	1/1:248,63,0:99
Chr1	10417330	.	G	C	219.0	.	DP=21;VDB=0.0268;AF1=1;AC1=2;DP4=0,0,6,15;MQ=29;FQ=-90	GT:PL:GQ	1/1:252,63,0:99
Chr1	10417334	.	G	A	222.0	.	DP=23;VDB=0.0277;AF1=1;AC1=2;DP4=0,0,8,15;MQ=31;FQ=-96	GT:PL:GQ	1/1:255,69,0:99
Chr1	10438732	.	T	A	222.0	.	DP=22;VDB=0.0271;AF1=1;AC1=2;DP4=0,0,9,13;MQ=46;FQ=-93	GT:PL:GQ	1/1:255,66,0:99
Chr1	10525650	.	C	T	222.0	.	DP=33;VDB=0.0245;AF1=1;AC1=2;DP4=0,0,12,20;MQ=34;FQ=-123	GT:PL:GQ	1/1:255,96,0:99
Chr1	10579469	.	T	A	222.0	.	DP=19;VDB=0.0267;AF1=1;AC1=2;DP4=0,0,13,5;MQ=47;FQ=-81	GT:PL:GQ	1/1:255,54,0:99
Chr1	11410119	.	T	G	222.0	.	DP=23;VDB=0.0264;AF1=1;AC1=2;DP4=0,0,14,9;MQ=46;FQ=-96	GT:PL:GQ	1/1:255,69,0:99
Chr1	11703974	.	T	A	222.0	.	DP=26;VDB=0.0273;AF1=1;AC1=2;DP4=0,0,11,14;MQ=42;FQ=-102	GT:PL:GQ	1/1:255,75,0:99
Chr1	11892070	.	G	T	103.0	.	DP=13;VDB=0.0093;AF1=1;AC1=2;DP4=0,0,4,9;MQ=20;FQ=-66	GT:PL:GQ	1/1:136,39,0:75
Chr1	11892400	.	G	T	63.1	.	DP=6;VDB=0.0217;AF1=1;AC1=2;DP4=0,0,3,3;MQ=23;FQ=-45	GT:PL:GQ	1/1:96,18,0:33
Chr1	11892404	.	C	T	75.1	.	DP=7;VDB=0.0180;AF1=1;AC1=2;DP4=0,0,3,4;MQ=25;FQ=-48	GT:PL:GQ	1/1:108,21,0:39
Chr1	11892936	.	A	T	169.0	.	DP=15;VDB=0.0144;AF1=1;AC1=2;DP4=0,0,3,12;MQ=27;FQ=-72	GT:PL:GQ	1/1:202,45,0:87
Chr1	11895806	.	C	A	156.0	.	DP=14;VDB=0.0278;AF1=1;AC1=2;DP4=0,0,5,8;MQ=24;FQ=-66	GT:PL:GQ	1/1:189,39,0:75
Chr1	11895819	.	G	T	177.0	.	DP=14;VDB=0.0275;AF1=1;AC1=2;DP4=0,0,7,7;MQ=25;FQ=-69	GT:PL:GQ	1/1:210,42,0:81
Chr1	11953620	.	G	T	222.0	.	DP=26;VDB=0.0284;AF1=1;AC1=2;DP4=0,0,18,6;MQ=47;FQ=-99	GT:PL:GQ	1/1:255,72,0:99
Chr1	12298772	.	T	A	222.0	.	DP=37;VDB=0.0245;AF1=1;AC1=2;DP4=0,0,24,13;MQ=43;FQ=-138	GT:PL:GQ	1/1:255,111,0:99
Chr1	12577513	.	T	C	222.0	.	DP=25;VDB=0.0273;AF1=1;AC1=2;DP4=0,0,10,15;MQ=46;FQ=-102	GT:PL:GQ	1/1:255,75,0:99
Chr1	12854804	.	C	A	222.0	.	DP=17;VDB=0.0215;AF1=1;AC1=2;DP4=0,0,3,13;MQ=38;FQ=-75	GT:PL:GQ	1/1:255,48,0:93
Chr1	12875959	.	C	T	222.0	.	DP=31;VDB=0.0261;AF1=1;AC1=2;DP4=0,0,19,12;MQ=45;FQ=-120	GT:PL:GQ	1/1:255,93,0:99
Chr1	12876141	.	G	A	222.0	.	DP=32;VDB=0.0273;AF1=1;AC1=2;DP4=0,0,10,21;MQ=38;FQ=-120	GT:PL:GQ	1/1:255,93,0:99
Chr1	12876146	.	C	T	222.0	.	DP=31;VDB=0.0272;AF1=1;AC1=2;DP4=0,0,10,21;MQ=38;FQ=-120	GT:PL:GQ	1/1:255,93,0:99
Chr1	12876778	.	A	G	222.0	.	DP=26;VDB=0.0247;AF1=1;AC1=2;DP4=0,0,15,10;MQ=46;FQ=-102	GT:PL:GQ	1/1:255,75,0:99
Chr1	13177437	.	C	A	222.0	.	DP=26;VDB=0.0247;AF1=1;AC1=2;DP4=0,0,14,11;MQ=43;FQ=-102	GT:PL:GQ	1/1:255,75,0:99
Chr1	13179838	.	T	G	222.0	.	DP=18;VDB=0.0269;AF1=1;AC1=2;DP4=0,0,5,13;MQ=46;FQ=-81	GT:PL:GQ	1/1:255,54,0:99
Chr1	13267443	.	T	C	222.0	.	DP=28;VDB=0.0283;AF1=1;AC1=2;DP4=0,0,13,15;MQ=46;FQ=-111	GT:PL:GQ	1/1:255,84,0:99
Chr1	13296246	.	A	C	222.0	.	DP=17;VDB=0.0175;AF1=1;AC1=2;DP4=0,0,11,6;MQ=47;FQ=-78	GT:PL:GQ	1/1:255,51,0:99
Chr1	13308159	.	T	A	222.0	.	DP=19;VDB=0.0273;AF1=1;AC1=2;DP4=0,0,8,10;MQ=46;FQ=-81	GT:PL:GQ	1/1:255,54,0:99
Chr1	13439542	.	G	C	222.0	.	DP=18;VDB=0.0261;AF1=1;AC1=2;DP4=0,0,9,9;MQ=47;FQ=-81	GT:PL:GQ	1/1:255,54,0:99
Chr1	13658634	.	T	A	222.0	.	DP=27;VDB=0.0253;AF1=1;AC1=2;DP4=0,0,12,12;MQ=47;FQ=-99	GT:PL:GQ	1/1:255,72,0:99
Chr1	13661589	.	G	A	150.0	.	DP=7;VDB=0.0253;AF1=1;AC1=2;DP4=0,0,2,4;MQ=44;FQ=-45	GT:PL:GQ	1/1:183,18,0:33
Chr1	13742470	.	A	T	106.0	.	DP=13;VDB=0.0253;AF1=1;AC1=2;DP4=0,0,9,4;MQ=21;FQ=-66	GT:PL:GQ	1/1:139,39,0:75
Chr1	13946808	.	T	C	222.0	.	DP=30;VDB=0.0250;AF1=1;AC1=2;DP4=0,0,11,18;MQ=45;FQ=-114	GT:PL:GQ	1/1:255,87,0:99
Chr1	13972302	.	G	T	222.0	.	DP=22;VDB=0.0267;AF1=1;AC1=2;DP4=0,0,3,16;MQ=42;FQ=-84	GT:PL:GQ	1/1:255,57,0:99
Chr1	14139804	.	T	C	136.0	.	DP=12;VDB=0.0034;AF1=1;AC1=2;DP4=0,0,2,5;MQ=37;FQ=-48	GT:PL:GQ	1/1:169,21,0:39
Chr1	14225528	.	C	A	222.0	.	DP=27;VDB=0.0275;AF1=1;AC1=2;DP4=0,0,18,8;MQ=44;FQ=-105	GT:PL:GQ	1/1:255,78,0:99
Chr1	14388511	.	T	A	222.0	.	DP=14;VDB=0.0224;AF1=1;AC1=2;DP4=0,0,9,4;MQ=46;FQ=-66	GT:PL:GQ	1/1:255,39,0:75
Chr1	14434188	.	C	A	222.0	.	DP=26;VDB=0.0234;AF1=1;AC1=2;DP4=0,0,7,18;MQ=44;FQ=-102	GT:PL:GQ	1/1:255,75,0:99
Chr1	14494336	.	T	G	222.0	.	DP=16;VDB=0.0255;AF1=1;AC1=2;DP4=0,0,5,11;MQ=46;FQ=-75	GT:PL:GQ	1/1:255,48,0:93
Chr1	14499895	.	C	A	222.0	.	DP=19;VDB=0.0280;AF1=1;AC1=2;DP4=0,0,9,9;MQ=45;FQ=-81	GT:PL:GQ	1/1:255,54,0:99
Chr1	14508959	.	A	G	65.1	.	DP=7;VDB=0.0064;AF1=1;AC1=2;DP4=0,0,3,4;MQ=23;FQ=-48	GT:PL:GQ	1/1:98,21,0:39
Chr1	14508965	.	G	A	39.3	.	DP=6;VDB=0.0010;AF1=1;AC1=2;DP4=0,0,3,2;MQ=18;FQ=-42	GT:PL:GQ	1/1:72,15,0:27
Chr1	14508966	.	T	G	59.1	.	DP=6;VDB=0.0010;AF1=1;AC1=2;DP4=0,0,3,3;MQ=24;FQ=-45	GT:PL:GQ	1/1:92,18,0:33
Chr1	14508968	.	T	C	39.3	.	DP=6;VDB=0.0010;AF1=1;AC1=2;DP4=0,0,3,2;MQ=18;FQ=-42	GT:PL:GQ	1/1:72,15,0:27
Chr1	14509718	.	T	G	111.0	.	DP=5;VDB=0.0007;AF1=1;AC1=2;DP4=0,0,4,1;MQ=37;FQ=-42	GT:PL:GQ	1/1:144,15,0:27
Chr1	14509726	.	A	T	155.0	.	DP=7;VDB=0.0007;AF1=1;AC1=2;DP4=0,0,4,3;MQ=35;FQ=-48	GT:PL:GQ	1/1:188,21,0:39
Chr1	14543413	.	C	A	222.0	.	DP=20;VDB=0.0273;AF1=1;AC1=2;DP4=0,0,11,9;MQ=46;FQ=-87	GT:PL:GQ	1/1:255,60,0:99
Chr1	14595816	.	T	A	222.0	.	DP=16;VDB=0.0271;AF1=1;AC1=2;DP4=0,0,10,6;MQ=38;FQ=-75	GT:PL:GQ	1/1:255,48,0:93
Chr1	14596051	.	A	T	222.0	.	DP=14;VDB=0.0265;AF1=1;AC1=2;DP4=0,0,7,6;MQ=44;FQ=-66	GT:PL:GQ	1/1:255,39,0:75
Chr1	14607643	.	G	T	222.0	.	DP=34;VDB=0.0260;AF1=1;AC1=2;DP4=0,0,19,15;MQ=43;FQ=-129	GT:PL:GQ	1/1:255,102,0:99
Chr1	14607867	.	C	A	159.0	.	DP=13;VDB=0.0099;AF1=1;AC1=2;DP4=0,0,6,5;MQ=32;FQ=-60	GT:PL:GQ	1/1:192,33,0:63
Chr1	14607899	.	T	C	66.1	.	DP=7;VDB=0.0008;AF1=1;AC1=2;DP4=0,0,1,5;MQ=24;FQ=-45	GT:PL:GQ	1/1:99,18,0:33
Chr1	14607910	.	A	T	40.3	.	DP=5;VDB=0.0005;AF1=1;AC1=2;DP4=0,0,1,4;MQ=18;FQ=-42	GT:PL:GQ	1/1:73,15,0:27
Chr1	14607913	.	G	A	28.5	.	DP=4;VDB=0.0003;AF1=1;AC1=2;DP4=0,0,1,3;MQ=18;FQ=-39	GT:PL:GQ	1/1:61,12,0:21
Chr1	14608106	.	A	G	98.5	.	DP=4;VDB=0.0018;AF1=1;AC1=2;DP4=0,0,1,3;MQ=40;FQ=-39	GT:PL:GQ	1/1:131,12,0:21
Chr1	14608141	.	A	G	58.0	.	DP=3;VDB=0.0075;AF1=1;AC1=2;DP4=0,0,1,2;MQ=38;FQ=-36	GT:PL:GQ	1/1:90,9,0:16
Chr1	14609218	.	G	C	81.3	.	DP=5;VDB=0.0000;AF1=1;AC1=2;DP4=0,0,4,1;MQ=29;FQ=-42	GT:PL:GQ	1/1:114,15,0:27
Chr1	14609269	.	C	G	222.0	.	DP=41;VDB=0.0014;AF1=1;AC1=2;DP4=0,0,23,17;MQ=30;FQ=-147	GT:PL:GQ	1/1:255,120,0:99
Chr1	14609389	.	A	G	214.0	.	DP=35;VDB=0.0014;AF1=1;AC1=2;DP4=0,0,20,10;MQ=23;FQ=-117	GT:PL:GQ	1/1:247,90,0:99
Chr1	14609408	.	C	T	142.0	.	DP=24;VDB=0.0027;AF1=1;AC1=2;DP4=0,0,19,3;MQ=22;FQ=-93	GT:PL:GQ	1/1:175,66,0:99
Chr1	14609445	.	T	G	39.3	.	DP=10;VDB=0.0251;AF1=1;AC1=2;DP4=0,0,2,3;MQ=20;FQ=-42	GT:PL:GQ	1/1:72,15,0:27
Chr1	14609446	.	A	T	57.1	.	DP=9;VDB=0.0193;AF1=1;AC1=2;DP4=0,0,1,5;MQ=24;FQ=-45	GT:PL:GQ	1/1:90,18,0:33
Chr1	14609661	.	T	A	222.0	.	DP=34;VDB=0.0003;AF1=1;AC1=2;DP4=0,0,19,13;MQ=27;FQ=-123	GT:PL:GQ	1/1:255,96,0:99
Chr1	14609662	.	C	A	222.0	.	DP=32;VDB=0.0003;AF1=1;AC1=2;DP4=0,0,18,12;MQ=26;FQ=-117	GT:PL:GQ	1/1:255,90,0:99
Chr1	14609672	.	G	A	81.0	.	DP=17;VDB=0.0002;AF1=1;AC1=2;DP4=0,0,14,1;MQ=19;FQ=-72	GT:PL:GQ	1/1:114,45,0:87
Chr1	14609827	.	G	T	71.0	.	DP=8;VDB=0.0022;AF1=1;AC1=2;DP4=0,0,5,3;MQ=19;FQ=-51	GT:PL:GQ	1/1:104,24,0:45
Chr1	14609940	.	G	A	185.0	.	DP=39;VDB=0.0182;AF1=1;AC1=2;DP4=0,0,34,4;MQ=25;FQ=-141	GT:PL:GQ	1/1:218,114,0:99
Chr1	14610401	.	A	C	55.0	.	DP=9;VDB=0.0016;AF1=1;AC1=2;DP4=0,0,1,7;MQ=18;FQ=-51	GT:PL:GQ	1/1:88,24,0:45
Chr1	14610472	.	C	A	43.3	.	DP=5;VDB=0.0007;AF1=1;AC1=2;DP4=0,0,4,1;MQ=24;FQ=-42	GT:PL:GQ	1/1:76,15,0:27
Chr1	14658149	.	T	C	80.0	.	DP=10;VDB=0.0107;AF1=1;AC1=2;DP4=0,0,8,2;MQ=21;FQ=-57	GT:PL:GQ	1/1:113,30,0:57
Chr1	14658164	.	T	A	59.1	.	DP=9;VDB=0.0196;AF1=1;AC1=2;DP4=0,0,5,2;MQ=20;FQ=-48	GT:PL:GQ	1/1:92,21,0:39
Chr1	14659660	.	C	T	37.0	.	DP=11;VDB=0.0004;AF1=1;AC1=2;DP4=0,0,6,5;MQ=12;FQ=-60	GT:PL:GQ	1/1:70,33,0:62
Chr1	14685718	.	T	A	71.3	.	DP=5;VDB=0.0001;AF1=1;AC1=2;DP4=0,0,2,3;MQ=25;FQ=-42	GT:PL:GQ	1/1:104,15,0:27
Chr1	14685719	.	G	A	75.1	.	DP=6;VDB=0.0002;AF1=1;AC1=2;DP4=0,0,2,4;MQ=23;FQ=-45	GT:PL:GQ	1/1:108,18,0:33
Chr1	14685733	.	C	T	71.3	.	DP=6;VDB=0.0002;AF1=1;AC1=2;DP4=0,0,2,3;MQ=25;FQ=-42	GT:PL:GQ	1/1:104,15,0:27
Chr1	14722621	.	A	C	222.0	.	DP=24;VDB=0.0220;AF1=1;AC1=2;DP4=0,0,6,17;MQ=29;FQ=-96	GT:PL:GQ	1/1:255,69,0:99
Chr1	14999084	.	T	C	222.0	.	DP=24;VDB=0.0275;AF1=1;AC1=2;DP4=0,0,15,9;MQ=39;FQ=-99	GT:PL:GQ	1/1:255,72,0:99
Chr1	15036547	.	G	T	222.0	.	DP=26;VDB=0.0250;AF1=1;AC1=2;DP4=0,0,12,14;MQ=45;FQ=-105	GT:PL:GQ	1/1:255,78,0:99
Chr1	15071535	.	T	A	222.0	.	DP=18;VDB=0.0272;AF1=1;AC1=2;DP4=0,0,7,9;MQ=47;FQ=-75	GT:PL:GQ	1/1:255,48,0:93
Chr1	15092146	.	G	T	222.0	.	DP=23;VDB=0.0271;AF1=1;AC1=2;DP4=0,0,12,11;MQ=42;FQ=-96	GT:PL:GQ	1/1:255,69,0:99
Chr1	15113688	.	A	T	101.0	.	DP=18;VDB=0.0261;AF1=1;AC1=2;DP4=0,0,11,7;MQ=16;FQ=-81	GT:PL:GQ	1/1:134,54,0:99
Chr1	15195912	.	T	A	157.0	.	DP=10;VDB=0.0109;AF1=1;AC1=2;DP4=0,0,8,2;MQ=32;FQ=-57	GT:PL:GQ	1/1:190,30,0:57
Chr1	15206694	.	A	T	222.0	.	DP=19;VDB=0.0279;AF1=1;AC1=2;DP4=0,0,7,11;MQ=41;FQ=-81	GT:PL:GQ	1/1:255,54,0:99
Chr1	15417627	.	G	T	222.0	.	DP=13;VDB=0.0257;AF1=1;AC1=2;DP4=0,0,5,8;MQ=45;FQ=-66	GT:PL:GQ	1/1:255,39,0:75
Chr1	15424121	.	T	C	222.0	.	DP=36;VDB=0.0101;AF1=1;AC1=2;DP4=0,0,15,20;MQ=23;FQ=-132	GT:PL:GQ	1/1:255,105,0:99
Chr1	15424246	.	G	C	52.1	.	DP=6;VDB=0.0161;AF1=1;AC1=2;DP4=0,0,1,5;MQ=21;FQ=-45	GT:PL:GQ	1/1:85,18,0:33
Chr1	15424294	.	T	C	67.1	.	DP=6;VDB=0.0212;AF1=1;AC1=2;DP4=0,0,5,1;MQ=24;FQ=-45	GT:PL:GQ	1/1:100,18,0:33
Chr1	15424317	.	C	T	197.0	.	DP=13;VDB=0.0006;AF1=1;AC1=2;DP4=0,0,10,3;MQ=32;FQ=-66	GT:PL:GQ	1/1:230,39,0:75
Chr1	15424324	.	T	A	190.0	.	DP=13;VDB=0.0006;AF1=1;AC1=2;DP4=0,0,9,3;MQ=32;FQ=-63	GT:PL:GQ	1/1:223,36,0:69
Chr1	15430033	.	T	C	222.0	.	DP=23;VDB=0.0178;AF1=1;AC1=2;DP4=0,0,12,10;MQ=46;FQ=-93	GT:PL:GQ	1/1:255,66,0:99
Chr1	15430601	.	A	T	222.0	.	DP=25;VDB=0.0236;AF1=1;AC1=2;DP4=0,0,12,11;MQ=35;FQ=-96	GT:PL:GQ	1/1:255,69,0:99
Chr1	15430651	.	T	C	222.0	.	DP=20;VDB=0.0235;AF1=1;AC1=2;DP4=0,0,10,10;MQ=31;FQ=-87	GT:PL:GQ	1/1:255,60,0:99
Chr1	15430703	.	C	A	86.0	.	DP=8;VDB=0.0130;AF1=1;AC1=2;DP4=0,0,5,3;MQ=21;FQ=-51	GT:PL:GQ	1/1:119,24,0:45
Chr1	15430706	.	C	A	68.1	.	DP=8;VDB=0.0130;AF1=1;AC1=2;DP4=0,0,4,3;MQ=20;FQ=-48	GT:PL:GQ	1/1:101,21,0:39
Chr1	15430833	.	T	A	208.0	.	DP=10;VDB=0.0014;AF1=1;AC1=2;DP4=0,0,5,5;MQ=36;FQ=-57	GT:PL:GQ	1/1:241,30,0:57
Chr1	15430836	.	A	C	206.0	.	DP=10;VDB=0.0014;AF1=1;AC1=2;DP4=0,0,5,5;MQ=36;FQ=-57	GT:PL:GQ	1/1:239,30,0:57
Chr1	15431562	.	T	A	222.0	.	DP=47;VDB=0.0273;AF1=1;AC1=2;DP4=0,0,27,19;MQ=40;FQ=-165	GT:PL:GQ	1/1:255,138,0:99
Chr1	15436401	.	T	A	222.0	.	DP=22;VDB=0.0193;AF1=1;AC1=2;DP4=0,0,8,11;MQ=31;FQ=-84	GT:PL:GQ	1/1:255,57,0:99
Chr1	15436424	.	A	G	222.0	.	DP=29;VDB=0.0264;AF1=1;AC1=2;DP4=0,0,13,16;MQ=31;FQ=-114	GT:PL:GQ	1/1:255,87,0:99
Chr1	15436426	.	T	A	222.0	.	DP=29;VDB=0.0264;AF1=1;AC1=2;DP4=0,0,13,16;MQ=31;FQ=-114	GT:PL:GQ	1/1:255,87,0:99
Chr1	15436591	.	G	A	166.0	.	DP=19;VDB=0.0157;AF1=1;AC1=2;DP4=0,0,8,9;MQ=22;FQ=-78	GT:PL:GQ	1/1:199,51,0:99
Chr1	15436592	.	A	T	190.0	.	DP=19;VDB=0.0157;AF1=1;AC1=2;DP4=0,0,9,10;MQ=23;FQ=-84	GT:PL:GQ	1/1:223,57,0:99
Chr1	15436624	.	T	A	85.0	.	DP=11;VDB=0.0024;AF1=1;AC1=2;DP4=0,0,5,6;MQ=17;FQ=-60	GT:PL:GQ	1/1:118,33,0:63
Chr1	15436625	.	A	G	85.0	.	DP=11;VDB=0.0024;AF1=1;AC1=2;DP4=0,0,5,6;MQ=17;FQ=-60	GT:PL:GQ	1/1:118,33,0:63
Chr1	15436804	.	T	G	222.0	.	DP=25;VDB=0.0221;AF1=1;AC1=2;DP4=0,0,16,9;MQ=40;FQ=-102	GT:PL:GQ	1/1:255,75,0:99
Chr1	15436900	.	T	A	222.0	.	DP=34;VDB=0.0265;AF1=1;AC1=2;DP4=0,0,12,22;MQ=37;FQ=-129	GT:PL:GQ	1/1:255,102,0:99
Chr1	15437915	.	T	A	219.0	.	DP=29;VDB=0.0097;AF1=1;AC1=2;DP4=0,0,13,16;MQ=22;FQ=-114	GT:PL:GQ	1/1:252,87,0:99
Chr1	15438103	.	C	T	38.5	.	DP=4;VDB=0.0137;AF1=1;AC1=2;DP4=0,0,2,2;MQ=23;FQ=-39	GT:PL:GQ	1/1:71,12,0:21
Chr1	15438142	.	G	C	109.0	.	DP=7;VDB=0.0069;AF1=1;AC1=2;DP4=0,0,3,3;MQ=30;FQ=-45	GT:PL:GQ	1/1:142,18,0:33
Chr1	15487017	.	A	G	222.0	.	DP=24;VDB=0.0275;AF1=1;AC1=2;DP4=0,0,12,12;MQ=44;FQ=-99	GT:PL:GQ	1/1:255,72,0:99
Chr1	15507179	.	G	T	222.0	.	DP=15;VDB=0.0270;AF1=1;AC1=2;DP4=0,0,10,5;MQ=42;FQ=-72	GT:PL:GQ	1/1:255,45,0:87
Chr1	15507201	.	G	C	222.0	.	DP=15;VDB=0.0256;AF1=1;AC1=2;DP4=0,0,10,5;MQ=42;FQ=-72	GT:PL:GQ	1/1:255,45,0:87
Chr1	15564077	.	C	A	222.0	.	DP=20;VDB=0.0271;AF1=1;AC1=2;DP4=0,0,10,9;MQ=39;FQ=-84	GT:PL:GQ	1/1:255,57,0:99
Chr1	15596196	.	T	C	222.0	.	DP=25;VDB=0.0245;AF1=1;AC1=2;DP4=0,0,7,17;MQ=44;FQ=-99	GT:PL:GQ	1/1:255,72,0:99
Chr1	15656727	.	A	C	222.0	.	DP=25;VDB=0.0237;AF1=1;AC1=2;DP4=0,0,13,11;MQ=47;FQ=-99	GT:PL:GQ	1/1:255,72,0:99
Chr1	15670349	.	C	A	222.0	.	DP=24;VDB=0.0280;AF1=1;AC1=2;DP4=0,0,14,10;MQ=46;FQ=-99	GT:PL:GQ	1/1:255,72,0:99
Chr1	15738320	.	G	T	222.0	.	DP=16;VDB=0.0187;AF1=1;AC1=2;DP4=0,0,7,9;MQ=46;FQ=-75	GT:PL:GQ	1/1:255,48,0:93
Chr1	15739799	.	G	T	222.0	.	DP=15;VDB=0.0277;AF1=1;AC1=2;DP4=0,0,10,5;MQ=45;FQ=-72	GT:PL:GQ	1/1:255,45,0:87
Chr1	15747379	.	C	G	222.0	.	DP=33;VDB=0.0239;AF1=1;AC1=2;DP4=0,0,13,20;MQ=46;FQ=-126	GT:PL:GQ	1/1:255,99,0:99
Chr1	15972403	.	A	T	222.0	.	DP=28;VDB=0.0277;AF1=1;AC1=2;DP4=0,0,11,14;MQ=46;FQ=-102	GT:PL:GQ	1/1:255,75,0:99
Chr1	16096853	.	A	T	222.0	.	DP=20;VDB=0.0261;AF1=1;AC1=2;DP4=0,0,7,12;MQ=42;FQ=-84	GT:PL:GQ	1/1:255,57,0:99
Chr1	16218702	.	T	A	175.0	.	DP=19;VDB=0.0197;AF1=1;AC1=2;DP4=0,0,6,12;MQ=23;FQ=-81	GT:PL:GQ	1/1:208,54,0:99
Chr1	16362993	.	C	A	222.0	.	DP=31;VDB=0.0262;AF1=1;AC1=2;DP4=0,0,19,10;MQ=47;FQ=-114	GT:PL:GQ	1/1:255,87,0:99
Chr1	16601794	.	G	A	222.0	.	DP=14;VDB=0.0118;AF1=1;AC1=2;DP4=0,0,11,3;MQ=43;FQ=-69	GT:PL:GQ	1/1:255,42,0:81
Chr1	16692849	.	G	T	222.0	.	DP=22;VDB=0.0219;AF1=1;AC1=2;DP4=0,0,12,10;MQ=46;FQ=-93	GT:PL:GQ	1/1:255,66,0:99
Chr1	17624941	.	C	T	222.0	.	DP=26;VDB=0.0172;AF1=1;AC1=2;DP4=0,0,8,11;MQ=44;FQ=-84	GT:PL:GQ	1/1:255,57,0:99
Chr1	17714129	.	C	A	222.0	.	DP=22;VDB=0.0260;AF1=1;AC1=2;DP4=0,0,8,11;MQ=46;FQ=-84	GT:PL:GQ	1/1:255,57,0:99
Chr1	18396142	.	C	T	59.5	.	DP=5;VDB=0.0256;AF1=1;AC1=2;DP4=0,0,3,1;MQ=32;FQ=-39	GT:PL:GQ	1/1:92,12,0:21
Chr1	18396146	.	G	C	21.0	.	DP=3;VDB=0.0069;AF1=1;AC1=2;DP4=0,0,2,1;MQ=21;FQ=-36	GT:PL:GQ	1/1:53,9,0:15
Chr1	18398160	.	G	A	110.0	.	DP=10;VDB=0.0023;AF1=1;AC1=2;DP4=0,0,8,1;MQ=36;FQ=-54	GT:PL:GQ	1/1:143,27,0:51
Chr1	18398175	.	C	G	64.0	.	DP=10;VDB=0.0155;AF1=1;AC1=2;DP4=0,0,3,5;MQ=20;FQ=-51	GT:PL:GQ	1/1:97,24,0:45
Chr1	18398187	.	A	T	119.0	.	DP=12;VDB=0.0115;AF1=1;AC1=2;DP4=0,0,4,7;MQ=23;FQ=-60	GT:PL:GQ	1/1:152,33,0:63
Chr1	18398190	.	A	T	151.0	.	DP=12;VDB=0.0165;AF1=1;AC1=2;DP4=0,0,6,6;MQ=26;FQ=-63	GT:PL:GQ	1/1:184,36,0:69
Chr1	18719574	.	T	A	222.0	.	DP=21;VDB=0.0255;AF1=1;AC1=2;DP4=0,0,9,10;MQ=46;FQ=-84	GT:PL:GQ	1/1:255,57,0:99
Chr1	20686422	.	T	C	222.0	.	DP=32;VDB=0.0267;AF1=1;AC1=2;DP4=0,0,15,17;MQ=46;FQ=-123	GT:PL:GQ	1/1:255,96,0:99
Chr1	20824639	.	A	T	222.0	.	DP=26;VDB=0.0241;AF1=1;AC1=2;DP4=0,0,13,13;MQ=33;FQ=-105	GT:PL:GQ	1/1:255,78,0:99
Chr1	21206555	.	G	T	222.0	.	DP=19;VDB=0.0217;AF1=1;AC1=2;DP4=0,0,11,8;MQ=46;FQ=-84	GT:PL:GQ	1/1:255,57,0:99
Chr1	21210640	.	G	A	169.0	.	DP=13;VDB=0.0313;AF1=1;AC1=2;DP4=0,0,4,3;MQ=46;FQ=-48	GT:PL:GQ	1/1:202,21,0:39
Chr1	21744276	.	C	T	222.0	.	DP=20;VDB=0.0258;AF1=1;AC1=2;DP4=0,0,9,11;MQ=46;FQ=-87	GT:PL:GQ	1/1:255,60,0:99
Chr1	21763990	.	T	A	222.0	.	DP=24;VDB=0.0268;AF1=1;AC1=2;DP4=0,0,11,11;MQ=44;FQ=-93	GT:PL:GQ	1/1:255,66,0:99
Chr1	21765160	.	G	A	222.0	.	DP=21;VDB=0.0263;AF1=1;AC1=2;DP4=0,0,9,12;MQ=45;FQ=-90	GT:PL:GQ	1/1:255,63,0:99
Chr1	22112210	.	A	T	222.0	.	DP=23;VDB=0.0280;AF1=1;AC1=2;DP4=0,0,13,9;MQ=39;FQ=-93	GT:PL:GQ	1/1:255,66,0:99
Chr1	22170154	.	G	T	222.0	.	DP=21;VDB=0.0263;AF1=1;AC1=2;DP4=0,0,8,8;MQ=47;FQ=-75	GT:PL:GQ	1/1:255,48,0:93
Chr1	22320256	.	A	C	222.0	.	DP=26;VDB=0.0270;AF1=1;AC1=2;DP4=0,0,17,9;MQ=46;FQ=-105	GT:PL:GQ	1/1:255,78,0:99
Chr1	22450407	.	A	T	222.0	.	DP=30;VDB=0.0260;AF1=1;AC1=2;DP4=0,0,11,18;MQ=46;FQ=-114	GT:PL:GQ	1/1:255,87,0:99
Chr1	22615844	.	G	T	222.0	.	DP=32;VDB=0.0291;AF1=1;AC1=2;DP4=0,0,19,12;MQ=44;FQ=-120	GT:PL:GQ	1/1:255,93,0:99
Chr1	23240294	.	T	C	222.0	.	DP=20;VDB=0.0271;AF1=1;AC1=2;DP4=0,0,8,11;MQ=45;FQ=-84	GT:PL:GQ	1/1:255,57,0:99
Chr1	23240467	.	T	A	222.0	.	DP=20;VDB=0.0273;AF1=1;AC1=2;DP4=0,0,8,10;MQ=42;FQ=-81	GT:PL:GQ	1/1:255,54,0:99
Chr1	23896372	.	G	T	222.0	.	DP=21;VDB=0.0246;AF1=1;AC1=2;DP4=0,0,9,12;MQ=46;FQ=-90	GT:PL:GQ	1/1:255,63,0:99
Chr1	23927335	.	T	G	222.0	.	DP=17;VDB=0.0284;AF1=1;AC1=2;DP4=0,0,7,9;MQ=44;FQ=-75	GT:PL:GQ	1/1:255,48,0:93
Chr1	24190844	.	A	C	222.0	.	DP=22;VDB=0.0210;AF1=1;AC1=2;DP4=0,0,14,7;MQ=46;FQ=-90	GT:PL:GQ	1/1:255,63,0:99
Chr1	24553559	.	T	A	222.0	.	DP=22;VDB=0.0260;AF1=1;AC1=2;DP4=0,0,11,6;MQ=47;FQ=-78	GT:PL:GQ	1/1:255,51,0:99
Chr1	25180655	.	G	T	222.0	.	DP=30;VDB=0.0265;AF1=1;AC1=2;DP4=0,0,11,17;MQ=43;FQ=-111	GT:PL:GQ	1/1:255,84,0:99
Chr1	25180968	.	G	A	222.0	.	DP=31;VDB=0.0179;AF1=1;AC1=2;DP4=0,0,21,10;MQ=45;FQ=-120	GT:PL:GQ	1/1:255,93,0:99
Chr1	25181050	.	C	T	195.0	.	DP=10;VDB=0.0329;AF1=1;AC1=2;DP4=0,0,3,7;MQ=42;FQ=-57	GT:PL:GQ	1/1:228,30,0:57
Chr1	26621549	.	C	T	222.0	.	DP=22;VDB=0.0267;AF1=1;AC1=2;DP4=0,0,11,9;MQ=46;FQ=-87	GT:PL:GQ	1/1:255,60,0:99
Chr1	28369259	.	C	A	191.0	.	DP=10;VDB=0.0011;AF1=1;AC1=2;DP4=0,0,2,8;MQ=44;FQ=-57	GT:PL:GQ	1/1:224,30,0:57
Chr1	28504480	.	G	A	222.0	.	DP=22;VDB=0.0275;AF1=1;AC1=2;DP4=0,0,15,6;MQ=46;FQ=-90	GT:PL:GQ	1/1:255,63,0:99
Chr1	28594847	.	G	A	222.0	.	DP=29;VDB=0.0268;AF1=1;AC1=2;DP4=0,0,11,18;MQ=46;FQ=-114	GT:PL:GQ	1/1:255,87,0:99
Chr1	28815123	.	G	A	222.0	.	DP=32;VDB=0.0278;AF1=1;AC1=2;DP4=0,0,16,16;MQ=47;FQ=-123	GT:PL:GQ	1/1:255,96,0:99
Chr1	29469816	.	A	C	222.0	.	DP=30;VDB=0.0268;AF1=1;AC1=2;DP4=0,0,19,11;MQ=46;FQ=-117	GT:PL:GQ	1/1:255,90,0:99
Chr1	29863055	.	G	C	222.0	.	DP=27;VDB=0.0260;AF1=1;AC1=2;DP4=0,0,13,7;MQ=46;FQ=-87	GT:PL:GQ	1/1:255,60,0:99
Chr2	12746	.	C	T	222.0	.	DP=13;VDB=0.0161;AF1=1;AC1=2;DP4=0,0,9,4;MQ=45;FQ=-66	GT:PL:GQ	1/1:255,39,0:75
Chr2	22178	.	G	T	222.0	.	DP=18;VDB=0.0270;AF1=1;AC1=2;DP4=0,0,10,8;MQ=44;FQ=-81	GT:PL:GQ	1/1:255,54,0:99
Chr2	38645	.	C	A	204.0	.	DP=10;VDB=0.0009;AF1=1;AC1=2;DP4=0,0,6,4;MQ=43;FQ=-57	GT:PL:GQ	1/1:237,30,0:57
Chr2	52091	.	G	T	119.0	.	DP=24;VDB=0.0259;AF1=1;AC1=2;DP4=0,0,22,1;MQ=27;FQ=-96	GT:PL:GQ	1/1:152,69,0:99
Chr2	55086	.	C	A	222.0	.	DP=86;VDB=0.0275;AF1=1;AC1=2;DP4=0,0,35,48;MQ=27;FQ=-277	GT:PL:GQ	1/1:255,250,0:99
Chr2	56257	.	G	T	169.0	.	DP=9;VDB=0.0320;AF1=1;AC1=2;DP4=0,0,5,3;MQ=42;FQ=-51	GT:PL:GQ	1/1:202,24,0:45
Chr2	708230	.	T	A	222.0	.	DP=31;VDB=0.0264;AF1=1;AC1=2;DP4=0,0,18,13;MQ=45;FQ=-120	GT:PL:GQ	1/1:255,93,0:99
Chr2	709227	.	A	G	222.0	.	DP=18;VDB=0.0273;AF1=1;AC1=2;DP4=0,0,4,14;MQ=44;FQ=-81	GT:PL:GQ	1/1:255,54,0:99
Chr2	885800	.	T	A	22.1	.	DP=7;VDB=0.0071;AF1=1;AC1=2;DP4=0,0,4,3;MQ=13;FQ=-48	GT:PL:GQ	1/1:55,21,0:36
Chr2	1372215	.	A	T	222.0	.	DP=28;VDB=0.0270;AF1=1;AC1=2;DP4=0,0,13,13;MQ=46;FQ=-105	GT:PL:GQ	1/1:255,78,0:99
Chr2	1608348	.	A	T	222.0	.	DP=26;VDB=0.0270;AF1=1;AC1=2;DP4=0,0,10,14;MQ=42;FQ=-99	GT:PL:GQ	1/1:255,72,0:99
Chr2	2112678	.	A	C	222.0	.	DP=22;VDB=0.0271;AF1=1;AC1=2;DP4=0,0,8,14;MQ=45;FQ=-93	GT:PL:GQ	1/1:255,66,0:99
Chr2	2227014	.	A	T	222.0	.	DP=16;VDB=0.0231;AF1=1;AC1=2;DP4=0,0,11,5;MQ=46;FQ=-75	GT:PL:GQ	1/1:255,48,0:93
Chr2	2276319	.	G	T	222.0	.	DP=17;VDB=0.0275;AF1=1;AC1=2;DP4=0,0,7,9;MQ=44;FQ=-75	GT:PL:GQ	1/1:255,48,0:93
Chr2	2277877	.	T	G	222.0	.	DP=18;VDB=0.0261;AF1=1;AC1=2;DP4=0,0,11,7;MQ=46;FQ=-81	GT:PL:GQ	1/1:255,54,0:99
Chr2	2296614	.	A	T	222.0	.	DP=36;VDB=0.0274;AF1=1;AC1=2;DP4=0,0,21,13;MQ=42;FQ=-129	GT:PL:GQ	1/1:255,102,0:99
Chr2	2296621	.	A	G	222.0	.	DP=34;VDB=0.0265;AF1=1;AC1=2;DP4=0,0,19,12;MQ=41;FQ=-120	GT:PL:GQ	1/1:255,93,0:99
Chr2	2530051	.	A	C	222.0	.	DP=24;VDB=0.0272;AF1=1;AC1=2;DP4=0,0,13,11;MQ=46;FQ=-99	GT:PL:GQ	1/1:255,72,0:99
Chr2	2568811	.	C	T	209.0	.	DP=16;VDB=0.0275;AF1=1;AC1=2;DP4=0,0,11,4;MQ=32;FQ=-72	GT:PL:GQ	1/1:242,45,0:87
Chr2	2599960	.	T	G	222.0	.	DP=22;VDB=0.0275;AF1=1;AC1=2;DP4=0,0,10,11;MQ=46;FQ=-90	GT:PL:GQ	1/1:255,63,0:99
Chr2	2644618	.	A	T	222.0	.	DP=21;VDB=0.0275;AF1=1;AC1=2;DP4=0,0,5,13;MQ=46;FQ=-81	GT:PL:GQ	1/1:255,54,0:99
Chr2	2673209	.	A	G	222.0	.	DP=21;VDB=0.0266;AF1=1;AC1=2;DP4=0,0,12,8;MQ=36;FQ=-87	GT:PL:GQ	1/1:255,60,0:99
Chr2	2695277	.	T	C	222.0	.	DP=17;VDB=0.0254;AF1=1;AC1=2;DP4=0,0,5,11;MQ=47;FQ=-75	GT:PL:GQ	1/1:255,48,0:93
Chr2	2707806	.	C	A	194.0	.	DP=24;VDB=0.0253;AF1=1;AC1=2;DP4=0,0,11,10;MQ=25;FQ=-90	GT:PL:GQ	1/1:227,63,0:99
Chr2	2806509	.	A	G	222.0	.	DP=16;VDB=0.0264;AF1=1;AC1=2;DP4=0,0,9,7;MQ=45;FQ=-75	GT:PL:GQ	1/1:255,48,0:93
Chr2	2828465	.	C	T	222.0	.	DP=24;VDB=0.0261;AF1=1;AC1=2;DP4=0,0,6,16;MQ=46;FQ=-93	GT:PL:GQ	1/1:255,66,0:99
Chr2	2881909	.	G	A	222.0	.	DP=17;VDB=0.0254;AF1=1;AC1=2;DP4=0,0,7,8;MQ=47;FQ=-72	GT:PL:GQ	1/1:255,45,0:87
Chr2	2902656	.	A	C	222.0	.	DP=22;VDB=0.0224;AF1=1;AC1=2;DP4=0,0,10,11;MQ=38;FQ=-90	GT:PL:GQ	1/1:255,63,0:99
Chr2	3071372	.	A	C	222.0	.	DP=22;VDB=0.0258;AF1=1;AC1=2;DP4=0,0,10,12;MQ=45;FQ=-93	GT:PL:GQ	1/1:255,66,0:99
Chr2	3071737	.	C	A	222.0	.	DP=24;VDB=0.0261;AF1=1;AC1=2;DP4=0,0,12,11;MQ=46;FQ=-96	GT:PL:GQ	1/1:255,69,0:99
Chr2	3105817	.	A	C	222.0	.	DP=27;VDB=0.0262;AF1=1;AC1=2;DP4=0,0,16,11;MQ=46;FQ=-108	GT:PL:GQ	1/1:255,81,0:99
Chr2	3201598	.	A	T	222.0	.	DP=22;VDB=0.0245;AF1=1;AC1=2;DP4=0,0,13,9;MQ=45;FQ=-93	GT:PL:GQ	1/1:255,66,0:99
Chr2	3224111	.	C	A	222.0	.	DP=18;VDB=0.0240;AF1=1;AC1=2;DP4=0,0,11,7;MQ=40;FQ=-81	GT:PL:GQ	1/1:255,54,0:99
Chr2	3693702	.	C	T	222.0	.	DP=29;VDB=0.0275;AF1=1;AC1=2;DP4=0,0,15,13;MQ=46;FQ=-111	GT:PL:GQ	1/1:255,84,0:99
Chr2	3736639	.	T	C	222.0	.	DP=23;VDB=0.0260;AF1=1;AC1=2;DP4=0,0,10,13;MQ=46;FQ=-96	GT:PL:GQ	1/1:255,69,0:99
Chr2	3776563	.	A	C	222.0	.	DP=27;VDB=0.0279;AF1=1;AC1=2;DP4=0,0,15,12;MQ=46;FQ=-108	GT:PL:GQ	1/1:255,81,0:99
Chr2	3786997	.	A	T	222.0	.	DP=16;VDB=0.0275;AF1=1;AC1=2;DP4=0,0,11,5;MQ=45;FQ=-75	GT:PL:GQ	1/1:255,48,0:93
Chr2	3845391	.	C	T	222.0	.	DP=26;VDB=0.0269;AF1=1;AC1=2;DP4=0,0,10,16;MQ=46;FQ=-105	GT:PL:GQ	1/1:255,78,0:99
Chr2	3858401	.	A	T	222.0	.	DP=16;VDB=0.0157;AF1=1;AC1=2;DP4=0,0,9,7;MQ=47;FQ=-75	GT:PL:GQ	1/1:255,48,0:93
Chr2	3862151	.	C	A	222.0	.	DP=25;VDB=0.0278;AF1=1;AC1=2;DP4=0,0,12,11;MQ=45;FQ=-96	GT:PL:GQ	1/1:255,69,0:99
Chr2	3906229	.	A	C	222.0	.	DP=27;VDB=0.0273;AF1=1;AC1=2;DP4=0,0,16,11;MQ=45;FQ=-108	GT:PL:GQ	1/1:255,81,0:99
Chr2	3987289	.	T	G	222.0	.	DP=19;VDB=0.0265;AF1=1;AC1=2;DP4=0,0,10,9;MQ=46;FQ=-84	GT:PL:GQ	1/1:255,57,0:99
Chr2	4176040	.	T	A	222.0	.	DP=29;VDB=0.0200;AF1=1;AC1=2;DP4=0,0,13,16;MQ=46;FQ=-114	GT:PL:GQ	1/1:255,87,0:99
Chr2	4189687	.	T	A	222.0	.	DP=39;VDB=0.0262;AF1=1;AC1=2;DP4=0,0,20,17;MQ=35;FQ=-138	GT:PL:GQ	1/1:255,111,0:99
Chr2	4380000	.	T	C	222.0	.	DP=24;VDB=0.0272;AF1=1;AC1=2;DP4=0,0,10,14;MQ=46;FQ=-99	GT:PL:GQ	1/1:255,72,0:99
Chr2	4380316	.	A	C	222.0	.	DP=22;VDB=0.0245;AF1=1;AC1=2;DP4=0,0,13,8;MQ=46;FQ=-90	GT:PL:GQ	1/1:255,63,0:99
Chr2	4396736	.	C	A	222.0	.	DP=22;VDB=0.0253;AF1=1;AC1=2;DP4=0,0,15,7;MQ=46;FQ=-93	GT:PL:GQ	1/1:255,66,0:99
Chr2	4528830	.	A	T	222.0	.	DP=25;VDB=0.0250;AF1=1;AC1=2;DP4=0,0,6,15;MQ=46;FQ=-90	GT:PL:GQ	1/1:255,63,0:99
Chr2	4779325	.	T	A	222.0	.	DP=28;VDB=0.0280;AF1=1;AC1=2;DP4=0,0,13,15;MQ=45;FQ=-111	GT:PL:GQ	1/1:255,84,0:99
Chr2	4849247	.	G	C	222.0	.	DP=19;VDB=0.0262;AF1=1;AC1=2;DP4=0,0,5,13;MQ=46;FQ=-81	GT:PL:GQ	1/1:255,54,0:99
Chr2	4853370	.	A	G	222.0	.	DP=23;VDB=0.0275;AF1=1;AC1=2;DP4=0,0,10,13;MQ=46;FQ=-96	GT:PL:GQ	1/1:255,69,0:99
Chr2	4906415	.	A	T	222.0	.	DP=44;VDB=0.0275;AF1=1;AC1=2;DP4=0,0,22,22;MQ=37;FQ=-159	GT:PL:GQ	1/1:255,132,0:99
Chr2	4923157	.	C	T	134.0	.	DP=19;VDB=0.0269;AF1=1;AC1=2;DP4=0,0,12,6;MQ=23;FQ=-81	GT:PL:GQ	1/1:167,54,0:99
Chr2	4973819	.	C	T	222.0	.	DP=15;VDB=0.0290;AF1=1;AC1=2;DP4=0,0,8,7;MQ=45;FQ=-72	GT:PL:GQ	1/1:255,45,0:87
Chr2	5105646	.	C	A	222.0	.	DP=15;VDB=0.0284;AF1=1;AC1=2;DP4=0,0,6,8;MQ=46;FQ=-69	GT:PL:GQ	1/1:255,42,0:81
Chr2	5224176	.	G	T	51.0	.	DP=9;VDB=0.0084;AF1=1;AC1=2;DP4=0,0,7,2;MQ=16;FQ=-54	GT:PL:GQ	1/1:84,27,0:51
Chr2	5277241	.	T	G	222.0	.	DP=20;VDB=0.0245;AF1=1;AC1=2;DP4=0,0,10,10;MQ=37;FQ=-87	GT:PL:GQ	1/1:255,60,0:99
Chr2	5341378	.	A	T	222.0	.	DP=19;VDB=0.0270;AF1=1;AC1=2;DP4=0,0,6,13;MQ=46;FQ=-84	GT:PL:GQ	1/1:255,57,0:99
Chr2	5344979	.	T	A	222.0	.	DP=18;VDB=0.0101;AF1=1;AC1=2;DP4=0,0,13,5;MQ=46;FQ=-81	GT:PL:GQ	1/1:255,54,0:99
Chr2	5350207	.	T	C	222.0	.	DP=25;VDB=0.0265;AF1=1;AC1=2;DP4=0,0,16,9;MQ=46;FQ=-102	GT:PL:GQ	1/1:255,75,0:99
Chr2	5354149	.	T	A	222.0	.	DP=23;VDB=0.0273;AF1=1;AC1=2;DP4=0,0,11,11;MQ=44;FQ=-93	GT:PL:GQ	1/1:255,66,0:99
Chr2	5494228	.	A	C	222.0	.	DP=24;VDB=0.0280;AF1=1;AC1=2;DP4=0,0,13,11;MQ=46;FQ=-99	GT:PL:GQ	1/1:255,72,0:99
Chr2	5568592	.	C	T	120.0	.	DP=14;VDB=0.0267;AF1=1;AC1=2;DP4=0,0,5,6;MQ=22;FQ=-60	GT:PL:GQ	1/1:153,33,0:63
Chr2	5781771	.	C	A	222.0	.	DP=14;VDB=0.0273;AF1=1;AC1=2;DP4=0,0,7,6;MQ=46;FQ=-66	GT:PL:GQ	1/1:255,39,0:75
Chr2	5812637	.	C	A	222.0	.	DP=13;VDB=0.0245;AF1=1;AC1=2;DP4=0,0,7,6;MQ=42;FQ=-66	GT:PL:GQ	1/1:255,39,0:75
Chr2	5932504	.	G	A	222.0	.	DP=22;VDB=0.0293;AF1=1;AC1=2;DP4=0,0,11,11;MQ=46;FQ=-93	GT:PL:GQ	1/1:255,66,0:99
Chr2	5963235	.	A	T	222.0	.	DP=24;VDB=0.0165;AF1=1;AC1=2;DP4=0,0,15,8;MQ=28;FQ=-96	GT:PL:GQ	1/1:255,69,0:99
Chr2	6054492	.	A	G	222.0	.	DP=21;VDB=0.0287;AF1=1;AC1=2;DP4=0,0,6,14;MQ=46;FQ=-87	GT:PL:GQ	1/1:255,60,0:99
Chr2	6124711	.	A	C	222.0	.	DP=24;VDB=0.0255;AF1=1;AC1=2;DP4=0,0,11,13;MQ=46;FQ=-99	GT:PL:GQ	1/1:255,72,0:99
Chr2	6125453	.	C	A	222.0	.	DP=25;VDB=0.0278;AF1=1;AC1=2;DP4=0,0,11,14;MQ=47;FQ=-102	GT:PL:GQ	1/1:255,75,0:99
Chr2	6341089	.	C	A	222.0	.	DP=27;VDB=0.0275;AF1=1;AC1=2;DP4=0,0,12,9;MQ=39;FQ=-90	GT:PL:GQ	1/1:255,63,0:99
Chr2	6422633	.	A	G	202.0	.	DP=13;VDB=0.0269;AF1=1;AC1=2;DP4=0,0,5,7;MQ=39;FQ=-63	GT:PL:GQ	1/1:235,36,0:69
Chr2	6448931	.	A	T	222.0	.	DP=23;VDB=0.0262;AF1=1;AC1=2;DP4=0,0,12,11;MQ=46;FQ=-96	GT:PL:GQ	1/1:255,69,0:99
Chr2	6455731	.	A	T	222.0	.	DP=29;VDB=0.0271;AF1=1;AC1=2;DP4=0,0,17,12;MQ=46;FQ=-114	GT:PL:GQ	1/1:255,87,0:99
Chr2	6597506	.	A	G	222.0	.	DP=31;VDB=0.0268;AF1=1;AC1=2;DP4=0,0,15,16;MQ=41;FQ=-120	GT:PL:GQ	1/1:255,93,0:99
Chr2	6612393	.	A	G	222.0	.	DP=32;VDB=0.0280;AF1=1;AC1=2;DP4=0,0,15,17;MQ=46;FQ=-123	GT:PL:GQ	1/1:255,96,0:99
Chr2	7059434	.	A	C	222.0	.	DP=22;VDB=0.0239;AF1=1;AC1=2;DP4=0,0,14,7;MQ=43;FQ=-90	GT:PL:GQ	1/1:255,63,0:99
Chr2	7736630	.	T	A	222.0	.	DP=27;VDB=0.0278;AF1=1;AC1=2;DP4=0,0,9,14;MQ=46;FQ=-96	GT:PL:GQ	1/1:255,69,0:99
Chr2	8014150	.	G	C	222.0	.	DP=22;VDB=0.0135;AF1=1;AC1=2;DP4=0,0,10,11;MQ=47;FQ=-90	GT:PL:GQ	1/1:255,63,0:99
Chr2	8687834	.	G	T	222.0	.	DP=11;VDB=0.0275;AF1=1;AC1=2;DP4=0,0,5,6;MQ=45;FQ=-60	GT:PL:GQ	1/1:255,33,0:63
Chr2	10019560	.	A	C	222.0	.	DP=30;VDB=0.0255;AF1=1;AC1=2;DP4=0,0,13,16;MQ=37;FQ=-114	GT:PL:GQ	1/1:255,87,0:99
Chr2	11162058	.	C	A	222.0	.	DP=26;VDB=0.0282;AF1=1;AC1=2;DP4=0,0,11,15;MQ=46;FQ=-105	GT:PL:GQ	1/1:255,78,0:99
Chr2	12286078	.	T	C	222.0	.	DP=19;VDB=0.0260;AF1=1;AC1=2;DP4=0,0,12,6;MQ=46;FQ=-81	GT:PL:GQ	1/1:255,54,0:99
Chr2	12998781	.	C	T	222.0	.	DP=28;VDB=0.0257;AF1=1;AC1=2;DP4=0,0,13,14;MQ=46;FQ=-108	GT:PL:GQ	1/1:255,81,0:99
Chr2	13445136	.	A	T	222.0	.	DP=27;VDB=0.0272;AF1=1;AC1=2;DP4=0,0,10,16;MQ=47;FQ=-105	GT:PL:GQ	1/1:255,78,0:99
Chr2	14622897	.	G	A	222.0	.	DP=33;VDB=0.0252;AF1=1;AC1=2;DP4=0,0,11,19;MQ=46;FQ=-117	GT:PL:GQ	1/1:255,90,0:99
Chr2	16009718	.	A	T	212.0	.	DP=20;VDB=0.0235;AF1=1;AC1=2;DP4=0,0,11,8;MQ=27;FQ=-84	GT:PL:GQ	1/1:245,57,0:99
Chr2	16875951	.	C	T	222.0	.	DP=25;VDB=0.0302;AF1=1;AC1=2;DP4=0,0,17,7;MQ=43;FQ=-99	GT:PL:GQ	1/1:255,72,0:99
Chr2	17995589	.	A	C	222.0	.	DP=25;VDB=0.0260;AF1=1;AC1=2;DP4=0,0,11,14;MQ=47;FQ=-102	GT:PL:GQ	1/1:255,75,0:99
Chr2	18563458	.	G	T	222.0	.	DP=32;VDB=0.0262;AF1=1;AC1=2;DP4=0,0,16,14;MQ=37;FQ=-117	GT:PL:GQ	1/1:255,90,0:99
Chr2	19000020	.	A	T	99.3	.	DP=5;VDB=0.0261;AF1=1;AC1=2;DP4=0,0,2,3;MQ=34;FQ=-42	GT:PL:GQ	1/1:132,15,0:27
Chr2	19000022	.	A	G	96.3	.	DP=5;VDB=0.0261;AF1=1;AC1=2;DP4=0,0,2,3;MQ=34;FQ=-42	GT:PL:GQ	1/1:129,15,0:27
Chr2	19375291	.	T	A	222.0	.	DP=33;VDB=0.0221;AF1=1;AC1=2;DP4=0,0,14,19;MQ=39;FQ=-126	GT:PL:GQ	1/1:255,99,0:99
Chr2	19375298	.	T	A	222.0	.	DP=33;VDB=0.0226;AF1=1;AC1=2;DP4=0,0,15,17;MQ=39;FQ=-123	GT:PL:GQ	1/1:255,96,0:99
Chr2	19696553	.	C	T	222.0	.	DP=25;VDB=0.0298;AF1=1;AC1=2;DP4=0,0,9,12;MQ=46;FQ=-90	GT:PL:GQ	1/1:255,63,0:99
Chr3	293451	.	T	G	222.0	.	DP=30;VDB=0.0249;AF1=1;AC1=2;DP4=0,0,20,10;MQ=46;FQ=-117	GT:PL:GQ	1/1:255,90,0:99
Chr3	1843368	.	T	A	222.0	.	DP=25;VDB=0.0182;AF1=1;AC1=2;DP4=0,0,8,13;MQ=47;FQ=-90	GT:PL:GQ	1/1:255,63,0:99
Chr3	2849685	.	A	C	222.0	.	DP=22;VDB=0.0278;AF1=1;AC1=2;DP4=0,0,14,6;MQ=46;FQ=-87	GT:PL:GQ	1/1:255,60,0:99
Chr3	3007742	.	C	G	222.0	.	DP=14;VDB=0.0254;AF1=1;AC1=2;DP4=0,0,7,7;MQ=46;FQ=-69	GT:PL:GQ	1/1:255,42,0:81
Chr3	3114003	.	G	T	222.0	.	DP=26;VDB=0.0236;AF1=1;AC1=2;DP4=0,0,12,14;MQ=46;FQ=-105	GT:PL:GQ	1/1:255,78,0:99
Chr3	4885275	.	A	C	222.0	.	DP=19;VDB=0.0250;AF1=1;AC1=2;DP4=0,0,14,4;MQ=47;FQ=-81	GT:PL:GQ	1/1:255,54,0:99
Chr3	5025121	.	G	A	222.0	.	DP=14;VDB=0.0269;AF1=1;AC1=2;DP4=0,0,7,7;MQ=43;FQ=-69	GT:PL:GQ	1/1:255,42,0:81
Chr3	5816271	.	T	C	111.0	.	DP=6;VDB=0.0387;AF1=1;AC1=2;DP4=0,0,2,3;MQ=43;FQ=-42	GT:PL:GQ	1/1:144,15,0:27
Chr3	7786375	.	C	A	222.0	.	DP=33;VDB=0.0272;AF1=1;AC1=2;DP4=0,0,14,19;MQ=41;FQ=-126	GT:PL:GQ	1/1:255,99,0:99
Chr3	7896480	.	T	A	222.0	.	DP=28;VDB=0.0249;AF1=1;AC1=2;DP4=0,0,11,16;MQ=43;FQ=-108	GT:PL:GQ	1/1:255,81,0:99
Chr3	9608861	.	T	A	134.0	.	DP=13;VDB=0.0114;AF1=1;AC1=2;DP4=0,0,6,7;MQ=24;FQ=-66	GT:PL:GQ	1/1:167,39,0:75
Chr3	9609670	.	A	C	53.3	.	DP=5;VDB=0.0012;AF1=1;AC1=2;DP4=0,0,2,3;MQ=23;FQ=-42	GT:PL:GQ	1/1:86,15,0:27
Chr3	10200575	.	T	A	222.0	.	DP=27;VDB=0.0273;AF1=1;AC1=2;DP4=0,0,11,13;MQ=47;FQ=-99	GT:PL:GQ	1/1:255,72,0:99
Chr3	10496355	.	C	A	222.0	.	DP=28;VDB=0.0275;AF1=1;AC1=2;DP4=0,0,10,15;MQ=43;FQ=-102	GT:PL:GQ	1/1:255,75,0:99
Chr3	10819439	.	C	T	222.0	.	DP=23;VDB=0.0248;AF1=1;AC1=2;DP4=0,0,12,10;MQ=46;FQ=-93	GT:PL:GQ	1/1:255,66,0:99
Chr3	11324585	.	T	C	222.0	.	DP=34;VDB=0.0226;AF1=1;AC1=2;DP4=0,0,17,17;MQ=45;FQ=-129	GT:PL:GQ	1/1:255,102,0:99
Chr3	11370026	.	A	C	222.0	.	DP=21;VDB=0.0278;AF1=1;AC1=2;DP4=0,0,11,10;MQ=40;FQ=-90	GT:PL:GQ	1/1:255,63,0:99
Chr3	11851888	.	A	G	222.0	.	DP=26;VDB=0.0165;AF1=1;AC1=2;DP4=0,0,11,14;MQ=46;FQ=-102	GT:PL:GQ	1/1:255,75,0:99
Chr3	12049286	.	G	T	222.0	.	DP=18;VDB=0.0273;AF1=1;AC1=2;DP4=0,0,10,7;MQ=46;FQ=-78	GT:PL:GQ	1/1:255,51,0:99
Chr3	12224698	.	A	G	132.0	.	DP=13;VDB=0.0264;AF1=1;AC1=2;DP4=0,0,7,5;MQ=27;FQ=-63	GT:PL:GQ	1/1:165,36,0:69
Chr3	12306670	.	A	C	222.0	.	DP=16;VDB=0.0269;AF1=1;AC1=2;DP4=0,0,7,9;MQ=47;FQ=-75	GT:PL:GQ	1/1:255,48,0:93
Chr3	12471140	.	T	C	222.0	.	DP=17;VDB=0.0253;AF1=1;AC1=2;DP4=0,0,8,9;MQ=45;FQ=-78	GT:PL:GQ	1/1:255,51,0:99
Chr3	12777980	.	A	T	222.0	.	DP=23;VDB=0.0277;AF1=1;AC1=2;DP4=0,0,6,15;MQ=46;FQ=-90	GT:PL:GQ	1/1:255,63,0:99
Chr3	12856414	.	T	C	222.0	.	DP=22;VDB=0.0272;AF1=1;AC1=2;DP4=0,0,5,16;MQ=46;FQ=-90	GT:PL:GQ	1/1:255,63,0:99
Chr3	13075708	.	A	C	222.0	.	DP=21;VDB=0.0270;AF1=1;AC1=2;DP4=0,0,11,10;MQ=45;FQ=-90	GT:PL:GQ	1/1:255,63,0:99
Chr3	13077754	.	A	C	222.0	.	DP=16;VDB=0.0283;AF1=1;AC1=2;DP4=0,0,7,9;MQ=37;FQ=-75	GT:PL:GQ	1/1:255,48,0:93
Chr3	13092297	.	T	C	222.0	.	DP=26;VDB=0.0210;AF1=1;AC1=2;DP4=0,0,11,14;MQ=43;FQ=-102	GT:PL:GQ	1/1:255,75,0:99
Chr3	13114154	.	G	T	222.0	.	DP=26;VDB=0.0271;AF1=1;AC1=2;DP4=0,0,11,15;MQ=46;FQ=-105	GT:PL:GQ	1/1:255,78,0:99
Chr3	13235046	.	A	G	222.0	.	DP=22;VDB=0.0269;AF1=1;AC1=2;DP4=0,0,11,10;MQ=46;FQ=-90	GT:PL:GQ	1/1:255,63,0:99
Chr3	13289129	.	G	T	222.0	.	DP=32;VDB=0.0275;AF1=1;AC1=2;DP4=0,0,14,18;MQ=44;FQ=-123	GT:PL:GQ	1/1:255,96,0:99
Chr3	13308323	.	T	A	222.0	.	DP=26;VDB=0.0266;AF1=1;AC1=2;DP4=0,0,13,13;MQ=45;FQ=-105	GT:PL:GQ	1/1:255,78,0:99
Chr3	13353642	.	T	A	222.0	.	DP=12;VDB=0.0256;AF1=1;AC1=2;DP4=0,0,8,4;MQ=41;FQ=-63	GT:PL:GQ	1/1:255,36,0:69
Chr3	13368899	.	C	A	222.0	.	DP=18;VDB=0.0275;AF1=1;AC1=2;DP4=0,0,11,6;MQ=45;FQ=-78	GT:PL:GQ	1/1:255,51,0:99
Chr3	13421618	.	A	G	222.0	.	DP=16;VDB=0.0261;AF1=1;AC1=2;DP4=0,0,8,7;MQ=45;FQ=-72	GT:PL:GQ	1/1:255,45,0:87
Chr3	13427373	.	A	C	222.0	.	DP=17;VDB=0.0253;AF1=1;AC1=2;DP4=0,0,11,6;MQ=46;FQ=-78	GT:PL:GQ	1/1:255,51,0:99
Chr3	13480584	.	T	A	222.0	.	DP=22;VDB=0.0273;AF1=1;AC1=2;DP4=0,0,13,9;MQ=46;FQ=-93	GT:PL:GQ	1/1:255,66,0:99
Chr3	13498259	.	A	C	222.0	.	DP=25;VDB=0.0190;AF1=1;AC1=2;DP4=0,0,17,8;MQ=46;FQ=-102	GT:PL:GQ	1/1:255,75,0:99
Chr3	13595645	.	A	G	219.0	.	DP=15;VDB=0.0285;AF1=1;AC1=2;DP4=0,0,12,3;MQ=41;FQ=-72	GT:PL:GQ	1/1:252,45,0:87
Chr3	13595653	.	A	G	222.0	.	DP=16;VDB=0.0208;AF1=1;AC1=2;DP4=0,0,13,3;MQ=43;FQ=-75	GT:PL:GQ	1/1:255,48,0:93
Chr3	13624436	.	C	A	222.0	.	DP=17;VDB=0.0277;AF1=1;AC1=2;DP4=0,0,9,7;MQ=46;FQ=-75	GT:PL:GQ	1/1:255,48,0:93
Chr3	13629120	.	C	A	222.0	.	DP=21;VDB=0.0250;AF1=1;AC1=2;DP4=0,0,15,6;MQ=40;FQ=-90	GT:PL:GQ	1/1:255,63,0:99
Chr3	13732598	.	T	C	196.0	.	DP=14;VDB=0.0259;AF1=1;AC1=2;DP4=0,0,4,7;MQ=38;FQ=-60	GT:PL:GQ	1/1:229,33,0:63
Chr3	13775486	.	A	C	222.0	.	DP=17;VDB=0.0254;AF1=1;AC1=2;DP4=0,0,4,13;MQ=45;FQ=-78	GT:PL:GQ	1/1:255,51,0:99
Chr3	13813633	.	G	A	222.0	.	DP=22;VDB=0.0255;AF1=1;AC1=2;DP4=0,0,9,9;MQ=46;FQ=-81	GT:PL:GQ	1/1:255,54,0:99
Chr3	13834204	.	A	T	222.0	.	DP=23;VDB=0.0264;AF1=1;AC1=2;DP4=0,0,9,13;MQ=46;FQ=-93	GT:PL:GQ	1/1:255,66,0:99
Chr3	13838137	.	T	A	102.0	.	DP=9;VDB=0.0256;AF1=1;AC1=2;DP4=0,0,4,5;MQ=22;FQ=-54	GT:PL:GQ	1/1:135,27,0:51
Chr3	13838142	.	C	A	111.0	.	DP=10;VDB=0.0230;AF1=1;AC1=2;DP4=0,0,5,5;MQ=21;FQ=-57	GT:PL:GQ	1/1:144,30,0:57
Chr3	13838146	.	A	T	109.0	.	DP=10;VDB=0.0256;AF1=1;AC1=2;DP4=0,0,4,6;MQ=23;FQ=-57	GT:PL:GQ	1/1:142,30,0:57
Chr3	13876620	.	T	C	222.0	.	DP=31;VDB=0.0273;AF1=1;AC1=2;DP4=0,0,18,13;MQ=46;FQ=-120	GT:PL:GQ	1/1:255,93,0:99
Chr3	13913107	.	G	T	222.0	.	DP=25;VDB=0.0207;AF1=1;AC1=2;DP4=0,0,8,16;MQ=46;FQ=-99	GT:PL:GQ	1/1:255,72,0:99
Chr3	13913394	.	C	T	222.0	.	DP=31;VDB=0.0178;AF1=1;AC1=2;DP4=0,0,16,15;MQ=46;FQ=-120	GT:PL:GQ	1/1:255,93,0:99
Chr3	13914342	.	T	C	222.0	.	DP=19;VDB=0.0281;AF1=1;AC1=2;DP4=0,0,11,7;MQ=46;FQ=-81	GT:PL:GQ	1/1:255,54,0:99
Chr3	13915012	.	C	A	222.0	.	DP=21;VDB=0.0240;AF1=1;AC1=2;DP4=0,0,11,10;MQ=43;FQ=-90	GT:PL:GQ	1/1:255,63,0:99
Chr3	13980898	.	C	T	222.0	.	DP=25;VDB=0.0265;AF1=1;AC1=2;DP4=0,0,10,15;MQ=46;FQ=-102	GT:PL:GQ	1/1:255,75,0:99
Chr3	13995064	.	G	A	222.0	.	DP=15;VDB=0.0248;AF1=1;AC1=2;DP4=0,0,8,7;MQ=46;FQ=-72	GT:PL:GQ	1/1:255,45,0:87
Chr3	14099217	.	A	G	222.0	.	DP=22;VDB=0.0280;AF1=1;AC1=2;DP4=0,0,12,10;MQ=36;FQ=-93	GT:PL:GQ	1/1:255,66,0:99
Chr3	14110148	.	G	T	207.0	.	DP=20;VDB=0.0161;AF1=1;AC1=2;DP4=0,0,5,11;MQ=33;FQ=-75	GT:PL:GQ	1/1:240,48,0:93
Chr3	14189769	.	A	C	73.1	.	DP=6;VDB=0.0002;AF1=1;AC1=2;DP4=0,0,4,2;MQ=30;FQ=-45	GT:PL:GQ	1/1:106,18,0:33
Chr3	14189994	.	G	A	222.0	.	DP=28;VDB=0.0271;AF1=1;AC1=2;DP4=0,0,20,8;MQ=31;FQ=-111	GT:PL:GQ	1/1:255,84,0:99
Chr3	14189995	.	G	A	222.0	.	DP=27;VDB=0.0258;AF1=1;AC1=2;DP4=0,0,19,8;MQ=30;FQ=-108	GT:PL:GQ	1/1:255,81,0:99
Chr3	14190080	.	T	G	222.0	.	DP=32;VDB=0.0280;AF1=1;AC1=2;DP4=0,0,21,10;MQ=28;FQ=-120	GT:PL:GQ	1/1:255,93,0:99
Chr3	14291891	.	A	G	222.0	.	DP=15;VDB=0.0234;AF1=1;AC1=2;DP4=0,0,9,5;MQ=46;FQ=-69	GT:PL:GQ	1/1:255,42,0:81
Chr3	14358132	.	T	G	222.0	.	DP=23;VDB=0.0264;AF1=1;AC1=2;DP4=0,0,14,9;MQ=46;FQ=-96	GT:PL:GQ	1/1:255,69,0:99
Chr3	14421235	.	A	C	222.0	.	DP=20;VDB=0.0271;AF1=1;AC1=2;DP4=0,0,8,11;MQ=46;FQ=-84	GT:PL:GQ	1/1:255,57,0:99
Chr3	14476557	.	T	A	222.0	.	DP=21;VDB=0.0273;AF1=1;AC1=2;DP4=0,0,6,14;MQ=46;FQ=-87	GT:PL:GQ	1/1:255,60,0:99
Chr3	14551994	.	A	G	222.0	.	DP=20;VDB=0.0238;AF1=1;AC1=2;DP4=0,0,11,8;MQ=46;FQ=-84	GT:PL:GQ	1/1:255,57,0:99
Chr3	14603444	.	A	T	222.0	.	DP=22;VDB=0.0258;AF1=1;AC1=2;DP4=0,0,8,11;MQ=43;FQ=-84	GT:PL:GQ	1/1:255,57,0:99
Chr3	14612706	.	A	G	222.0	.	DP=21;VDB=0.0195;AF1=1;AC1=2;DP4=0,0,12,9;MQ=46;FQ=-90	GT:PL:GQ	1/1:255,63,0:99
Chr3	14626463	.	C	T	222.0	.	DP=28;VDB=0.0261;AF1=1;AC1=2;DP4=0,0,14,14;MQ=46;FQ=-111	GT:PL:GQ	1/1:255,84,0:99
Chr3	14628486	.	A	G	222.0	.	DP=27;VDB=0.0226;AF1=1;AC1=2;DP4=0,0,14,12;MQ=46;FQ=-105	GT:PL:GQ	1/1:255,78,0:99
Chr3	14654778	.	A	C	222.0	.	DP=34;VDB=0.0272;AF1=1;AC1=2;DP4=0,0,14,20;MQ=36;FQ=-129	GT:PL:GQ	1/1:255,102,0:99
Chr3	14796169	.	C	G	222.0	.	DP=21;VDB=0.0270;AF1=1;AC1=2;DP4=0,0,9,12;MQ=47;FQ=-90	GT:PL:GQ	1/1:255,63,0:99
Chr3	14798289	.	T	G	222.0	.	DP=17;VDB=0.0275;AF1=1;AC1=2;DP4=0,0,11,6;MQ=42;FQ=-78	GT:PL:GQ	1/1:255,51,0:99
Chr3	14798307	.	A	C	222.0	.	DP=14;VDB=0.0269;AF1=1;AC1=2;DP4=0,0,7,6;MQ=40;FQ=-66	GT:PL:GQ	1/1:255,39,0:75
Chr3	14798567	.	G	A	222.0	.	DP=27;VDB=0.0259;AF1=1;AC1=2;DP4=0,0,17,10;MQ=40;FQ=-108	GT:PL:GQ	1/1:255,81,0:99
Chr3	14798569	.	C	A	222.0	.	DP=26;VDB=0.0265;AF1=1;AC1=2;DP4=0,0,15,9;MQ=39;FQ=-99	GT:PL:GQ	1/1:255,72,0:99
Chr3	14810970	.	T	G	86.3	.	DP=5;VDB=0.0003;AF1=1;AC1=2;DP4=0,0,4,1;MQ=44;FQ=-42	GT:PL:GQ	1/1:119,15,0:27
Chr3	14814064	.	C	T	222.0	.	DP=27;VDB=0.0250;AF1=1;AC1=2;DP4=0,0,17,10;MQ=36;FQ=-108	GT:PL:GQ	1/1:255,81,0:99
Chr3	14814086	.	G	A	222.0	.	DP=31;VDB=0.0273;AF1=1;AC1=2;DP4=0,0,20,10;MQ=33;FQ=-117	GT:PL:GQ	1/1:255,90,0:99
Chr3	14814184	.	A	G	222.0	.	DP=22;VDB=0.0270;AF1=1;AC1=2;DP4=0,0,10,11;MQ=31;FQ=-90	GT:PL:GQ	1/1:255,63,0:99
Chr3	14814301	.	T	C	79.0	.	DP=10;VDB=0.0152;AF1=1;AC1=2;DP4=0,0,6,4;MQ=20;FQ=-57	GT:PL:GQ	1/1:112,30,0:57
Chr3	14814634	.	A	G	208.0	.	DP=14;VDB=0.0240;AF1=1;AC1=2;DP4=0,0,7,6;MQ=35;FQ=-66	GT:PL:GQ	1/1:241,39,0:75
Chr3	14816280	.	A	C	222.0	.	DP=16;VDB=0.0284;AF1=1;AC1=2;DP4=0,0,11,5;MQ=44;FQ=-75	GT:PL:GQ	1/1:255,48,0:93
Chr3	14865995	.	G	T	31.3	.	DP=5;VDB=0.0235;AF1=1;AC1=2;DP4=0,0,4,1;MQ=18;FQ=-42	GT:PL:GQ	1/1:64,15,0:27
Chr3	14865998	.	C	G	51.3	.	DP=6;VDB=0.0268;AF1=1;AC1=2;DP4=0,0,3,2;MQ=22;FQ=-42	GT:PL:GQ	1/1:84,15,0:27
Chr3	14866015	.	C	T	64.1	.	DP=6;VDB=0.0018;AF1=1;AC1=2;DP4=0,0,4,2;MQ=22;FQ=-45	GT:PL:GQ	1/1:97,18,0:33
Chr3	14866017	.	G	T	92.1	.	DP=7;VDB=0.0030;AF1=1;AC1=2;DP4=0,0,4,3;MQ=25;FQ=-48	GT:PL:GQ	1/1:125,21,0:39
Chr3	15008445	.	T	G	222.0	.	DP=30;VDB=0.0272;AF1=1;AC1=2;DP4=0,0,13,16;MQ=31;FQ=-114	GT:PL:GQ	1/1:255,87,0:99
Chr3	15157602	.	G	A	155.0	.	DP=9;VDB=0.0194;AF1=1;AC1=2;DP4=0,0,2,5;MQ=44;FQ=-48	GT:PL:GQ	1/1:188,21,0:39
Chr3	15256884	.	A	T	207.0	.	DP=10;VDB=0.0270;AF1=1;AC1=2;DP4=0,0,4,5;MQ=46;FQ=-54	GT:PL:GQ	1/1:240,27,0:51
Chr3	15261895	.	T	A	222.0	.	DP=18;VDB=0.0236;AF1=1;AC1=2;DP4=0,0,7,8;MQ=42;FQ=-72	GT:PL:GQ	1/1:255,45,0:87
Chr3	15279827	.	T	G	222.0	.	DP=34;VDB=0.0257;AF1=1;AC1=2;DP4=0,0,15,19;MQ=46;FQ=-129	GT:PL:GQ	1/1:255,102,0:99
Chr3	15479156	.	A	G	222.0	.	DP=18;VDB=0.0210;AF1=1;AC1=2;DP4=0,0,8,9;MQ=46;FQ=-78	GT:PL:GQ	1/1:255,51,0:99
Chr3	15805708	.	C	A	222.0	.	DP=24;VDB=0.0242;AF1=1;AC1=2;DP4=0,0,16,8;MQ=46;FQ=-99	GT:PL:GQ	1/1:255,72,0:99
Chr3	16261889	.	T	A	222.0	.	DP=27;VDB=0.0269;AF1=1;AC1=2;DP4=0,0,11,16;MQ=44;FQ=-108	GT:PL:GQ	1/1:255,81,0:99
Chr3	16339238	.	A	C	222.0	.	DP=12;VDB=0.0227;AF1=1;AC1=2;DP4=0,0,5,7;MQ=44;FQ=-63	GT:PL:GQ	1/1:255,36,0:69
Chr3	16362587	.	A	C	222.0	.	DP=26;VDB=0.0259;AF1=1;AC1=2;DP4=0,0,12,14;MQ=46;FQ=-105	GT:PL:GQ	1/1:255,78,0:99
Chr3	16408039	.	G	A	222.0	.	DP=35;VDB=0.0250;AF1=1;AC1=2;DP4=0,0,16,19;MQ=46;FQ=-132	GT:PL:GQ	1/1:255,105,0:99
Chr3	16500894	.	A	G	213.0	.	DP=11;VDB=0.0069;AF1=1;AC1=2;DP4=0,0,6,4;MQ=46;FQ=-57	GT:PL:GQ	1/1:246,30,0:57
Chr3	17071146	.	G	A	222.0	.	DP=28;VDB=0.0277;AF1=1;AC1=2;DP4=0,0,18,10;MQ=46;FQ=-111	GT:PL:GQ	1/1:255,84,0:99
Chr3	17164316	.	T	C	46.0	.	DP=7;VDB=0.0271;AF1=1;AC1=2;DP4=0,0,2,1;MQ=45;FQ=-36	GT:PL:GQ	1/1:78,9,0:16
Chr3	17203218	.	T	C	222.0	.	DP=14;VDB=0.0286;AF1=1;AC1=2;DP4=0,0,11,3;MQ=42;FQ=-69	GT:PL:GQ	1/1:255,42,0:81
Chr3	17738263	.	A	C	222.0	.	DP=18;VDB=0.0165;AF1=1;AC1=2;DP4=0,0,7,10;MQ=45;FQ=-78	GT:PL:GQ	1/1:255,51,0:99
Chr3	18110990	.	T	G	222.0	.	DP=27;VDB=0.0250;AF1=1;AC1=2;DP4=0,0,12,15;MQ=31;FQ=-108	GT:PL:GQ	1/1:255,81,0:99
Chr3	18738148	.	A	T	222.0	.	DP=25;VDB=0.0264;AF1=1;AC1=2;DP4=0,0,9,14;MQ=44;FQ=-96	GT:PL:GQ	1/1:255,69,0:99
Chr3	18959120	.	G	T	222.0	.	DP=23;VDB=0.0200;AF1=1;AC1=2;DP4=0,0,15,8;MQ=30;FQ=-96	GT:PL:GQ	1/1:255,69,0:99
Chr3	18959122	.	C	G	222.0	.	DP=23;VDB=0.0200;AF1=1;AC1=2;DP4=0,0,15,8;MQ=30;FQ=-96	GT:PL:GQ	1/1:255,69,0:99
Chr3	18959124	.	G	A	222.0	.	DP=24;VDB=0.0241;AF1=1;AC1=2;DP4=0,0,16,8;MQ=31;FQ=-99	GT:PL:GQ	1/1:255,72,0:99
Chr3	19082703	.	G	T	215.0	.	DP=13;VDB=0.0308;AF1=1;AC1=2;DP4=0,0,3,10;MQ=45;FQ=-66	GT:PL:GQ	1/1:248,39,0:75
Chr3	19206874	.	A	T	222.0	.	DP=17;VDB=0.0269;AF1=1;AC1=2;DP4=0,0,8,7;MQ=41;FQ=-72	GT:PL:GQ	1/1:255,45,0:87
Chr3	19206875	.	A	T	222.0	.	DP=17;VDB=0.0269;AF1=1;AC1=2;DP4=0,0,8,7;MQ=41;FQ=-72	GT:PL:GQ	1/1:255,45,0:87
Chr3	19208294	.	A	G	222.0	.	DP=18;VDB=0.0225;AF1=1;AC1=2;DP4=0,0,8,10;MQ=39;FQ=-81	GT:PL:GQ	1/1:255,54,0:99
Chr3	19208295	.	A	C	222.0	.	DP=18;VDB=0.0225;AF1=1;AC1=2;DP4=0,0,7,10;MQ=39;FQ=-78	GT:PL:GQ	1/1:255,51,0:99
Chr3	19249246	.	A	T	200.0	.	DP=14;VDB=0.0290;AF1=1;AC1=2;DP4=0,0,6,8;MQ=29;FQ=-69	GT:PL:GQ	1/1:233,42,0:81
Chr3	19249286	.	A	G	194.0	.	DP=16;VDB=0.0193;AF1=1;AC1=2;DP4=0,0,4,11;MQ=29;FQ=-72	GT:PL:GQ	1/1:227,45,0:87
Chr3	19249293	.	T	G	181.0	.	DP=16;VDB=0.0193;AF1=1;AC1=2;DP4=0,0,3,11;MQ=29;FQ=-69	GT:PL:GQ	1/1:214,42,0:81
Chr3	19437232	.	T	C	222.0	.	DP=19;VDB=0.0271;AF1=1;AC1=2;DP4=0,0,8,10;MQ=45;FQ=-81	GT:PL:GQ	1/1:255,54,0:99
Chr3	19996522	.	T	C	222.0	.	DP=18;VDB=0.0186;AF1=1;AC1=2;DP4=0,0,7,10;MQ=41;FQ=-78	GT:PL:GQ	1/1:255,51,0:99
Chr3	19996524	.	T	C	222.0	.	DP=17;VDB=0.0136;AF1=1;AC1=2;DP4=0,0,7,10;MQ=42;FQ=-78	GT:PL:GQ	1/1:255,51,0:99
Chr3	20795011	.	A	T	222.0	.	DP=33;VDB=0.0240;AF1=1;AC1=2;DP4=0,0,17,16;MQ=39;FQ=-126	GT:PL:GQ	1/1:255,99,0:99
Chr3	20795012	.	T	C	222.0	.	DP=33;VDB=0.0240;AF1=1;AC1=2;DP4=0,0,17,16;MQ=39;FQ=-126	GT:PL:GQ	1/1:255,99,0:99
Chr3	22365428	.	A	G	222.0	.	DP=28;VDB=0.0278;AF1=1;AC1=2;DP4=0,0,13,15;MQ=33;FQ=-111	GT:PL:GQ	1/1:255,84,0:99
Chr3	22577967	.	T	C	222.0	.	DP=19;VDB=0.0294;AF1=1;AC1=2;DP4=0,0,8,9;MQ=45;FQ=-78	GT:PL:GQ	1/1:255,51,0:99
Chr3	22582087	.	T	C	222.0	.	DP=29;VDB=0.0277;AF1=1;AC1=2;DP4=0,0,8,19;MQ=32;FQ=-108	GT:PL:GQ	1/1:255,81,0:99
Chr3	22884049	.	T	G	222.0	.	DP=33;VDB=0.0279;AF1=1;AC1=2;DP4=0,0,15,16;MQ=47;FQ=-120	GT:PL:GQ	1/1:255,93,0:99
Chr3	23109688	.	T	C	222.0	.	DP=24;VDB=0.0253;AF1=1;AC1=2;DP4=0,0,14,10;MQ=44;FQ=-99	GT:PL:GQ	1/1:255,72,0:99
Chr4	60354	.	G	A	222.0	.	DP=30;VDB=0.0148;AF1=1;AC1=2;DP4=0,0,14,16;MQ=46;FQ=-117	GT:PL:GQ	1/1:255,90,0:99
Chr4	79904	.	A	T	222.0	.	DP=29;VDB=0.0249;AF1=1;AC1=2;DP4=0,0,17,12;MQ=47;FQ=-114	GT:PL:GQ	1/1:255,87,0:99
Chr4	370865	.	G	T	222.0	.	DP=21;VDB=0.0259;AF1=1;AC1=2;DP4=0,0,11,10;MQ=45;FQ=-90	GT:PL:GQ	1/1:255,63,0:99
Chr4	410424	.	G	C	222.0	.	DP=16;VDB=0.0263;AF1=1;AC1=2;DP4=0,0,7,7;MQ=46;FQ=-69	GT:PL:GQ	1/1:255,42,0:81
Chr4	561780	.	T	G	222.0	.	DP=21;VDB=0.0273;AF1=1;AC1=2;DP4=0,0,10,11;MQ=46;FQ=-90	GT:PL:GQ	1/1:255,63,0:99
Chr4	712350	.	C	T	222.0	.	DP=34;VDB=0.0224;AF1=1;AC1=2;DP4=0,0,19,14;MQ=46;FQ=-126	GT:PL:GQ	1/1:255,99,0:99
Chr4	1014040	.	A	C	222.0	.	DP=36;VDB=0.0250;AF1=1;AC1=2;DP4=0,0,20,16;MQ=46;FQ=-135	GT:PL:GQ	1/1:255,108,0:99
Chr4	1099234	.	A	T	222.0	.	DP=20;VDB=0.0165;AF1=1;AC1=2;DP4=0,0,11,8;MQ=43;FQ=-84	GT:PL:GQ	1/1:255,57,0:99
Chr4	1116957	.	C	A	222.0	.	DP=19;VDB=0.0277;AF1=1;AC1=2;DP4=0,0,14,5;MQ=46;FQ=-84	GT:PL:GQ	1/1:255,57,0:99
Chr4	1178262	.	T	A	222.0	.	DP=28;VDB=0.0256;AF1=1;AC1=2;DP4=0,0,14,12;MQ=46;FQ=-105	GT:PL:GQ	1/1:255,78,0:99
Chr4	1462510	.	C	A	222.0	.	DP=23;VDB=0.0275;AF1=1;AC1=2;DP4=0,0,11,12;MQ=41;FQ=-96	GT:PL:GQ	1/1:255,69,0:99
Chr4	1659976	.	G	T	73.5	.	DP=4;VDB=0.0034;AF1=1;AC1=2;DP4=0,0,2,2;MQ=35;FQ=-39	GT:PL:GQ	1/1:106,12,0:21
Chr4	1660184	.	A	T	85.5	.	DP=5;VDB=0.0019;AF1=1;AC1=2;DP4=0,0,3,1;MQ=37;FQ=-39	GT:PL:GQ	1/1:118,12,0:21
Chr4	1660186	.	A	T	123.0	.	DP=6;VDB=0.0012;AF1=1;AC1=2;DP4=0,0,4,2;MQ=37;FQ=-45	GT:PL:GQ	1/1:156,18,0:33
Chr4	1716528	.	G	T	161.0	.	DP=15;VDB=0.0265;AF1=1;AC1=2;DP4=0,0,7,7;MQ=24;FQ=-69	GT:PL:GQ	1/1:194,42,0:81
Chr4	1716529	.	T	G	156.0	.	DP=15;VDB=0.0265;AF1=1;AC1=2;DP4=0,0,7,7;MQ=24;FQ=-69	GT:PL:GQ	1/1:189,42,0:81
Chr4	1716577	.	G	C	157.0	.	DP=12;VDB=0.0056;AF1=1;AC1=2;DP4=0,0,6,6;MQ=28;FQ=-63	GT:PL:GQ	1/1:190,36,0:69
Chr4	1722495	.	C	G	222.0	.	DP=29;VDB=0.0260;AF1=1;AC1=2;DP4=0,0,14,14;MQ=36;FQ=-111	GT:PL:GQ	1/1:255,84,0:99
Chr4	1732371	.	T	C	153.0	.	DP=19;VDB=0.0261;AF1=1;AC1=2;DP4=0,0,8,11;MQ=20;FQ=-84	GT:PL:GQ	1/1:186,57,0:99
Chr4	1732647	.	A	T	50.1	.	DP=7;VDB=0.0278;AF1=1;AC1=2;DP4=0,0,1,6;MQ=19;FQ=-48	GT:PL:GQ	1/1:83,21,0:39
Chr4	1732984	.	A	C	187.0	.	DP=14;VDB=0.0101;AF1=1;AC1=2;DP4=0,0,5,8;MQ=28;FQ=-66	GT:PL:GQ	1/1:220,39,0:75
Chr4	1732992	.	G	A	191.0	.	DP=15;VDB=0.0165;AF1=1;AC1=2;DP4=0,0,7,8;MQ=26;FQ=-72	GT:PL:GQ	1/1:224,45,0:87
Chr4	1740870	.	T	A	76.1	.	DP=7;VDB=0.0009;AF1=1;AC1=2;DP4=0,0,3,3;MQ=23;FQ=-45	GT:PL:GQ	1/1:109,18,0:33
Chr4	1740901	.	C	A	122.0	.	DP=10;VDB=0.0093;AF1=1;AC1=2;DP4=0,0,3,6;MQ=25;FQ=-54	GT:PL:GQ	1/1:155,27,0:51
Chr4	1740926	.	C	T	159.0	.	DP=13;VDB=0.0226;AF1=1;AC1=2;DP4=0,0,3,9;MQ=28;FQ=-63	GT:PL:GQ	1/1:192,36,0:69
Chr4	1755652	.	A	C	222.0	.	DP=21;VDB=0.0241;AF1=1;AC1=2;DP4=0,0,9,11;MQ=45;FQ=-87	GT:PL:GQ	1/1:255,60,0:99
Chr4	1829319	.	G	A	222.0	.	DP=16;VDB=0.0251;AF1=1;AC1=2;DP4=0,0,4,12;MQ=47;FQ=-75	GT:PL:GQ	1/1:255,48,0:93
Chr4	1832760	.	T	G	222.0	.	DP=16;VDB=0.0289;AF1=1;AC1=2;DP4=0,0,10,5;MQ=46;FQ=-72	GT:PL:GQ	1/1:255,45,0:87
Chr4	1842690	.	A	T	222.0	.	DP=24;VDB=0.0275;AF1=1;AC1=2;DP4=0,0,9,15;MQ=46;FQ=-99	GT:PL:GQ	1/1:255,72,0:99
Chr4	1944325	.	A	G	222.0	.	DP=15;VDB=0.0230;AF1=1;AC1=2;DP4=0,0,9,6;MQ=46;FQ=-72	GT:PL:GQ	1/1:255,45,0:87
Chr4	1954456	.	G	T	222.0	.	DP=15;VDB=0.0242;AF1=1;AC1=2;DP4=0,0,6,9;MQ=45;FQ=-72	GT:PL:GQ	1/1:255,45,0:87
Chr4	1978094	.	G	A	222.0	.	DP=17;VDB=0.0251;AF1=1;AC1=2;DP4=0,0,9,6;MQ=46;FQ=-72	GT:PL:GQ	1/1:255,45,0:87
Chr4	1988662	.	A	T	222.0	.	DP=19;VDB=0.0231;AF1=1;AC1=2;DP4=0,0,9,10;MQ=46;FQ=-84	GT:PL:GQ	1/1:255,57,0:99
Chr4	2068995	.	C	A	222.0	.	DP=16;VDB=0.0267;AF1=1;AC1=2;DP4=0,0,6,10;MQ=45;FQ=-75	GT:PL:GQ	1/1:255,48,0:93
Chr4	2203688	.	C	A	222.0	.	DP=19;VDB=0.0210;AF1=1;AC1=2;DP4=0,0,9,7;MQ=34;FQ=-75	GT:PL:GQ	1/1:255,48,0:93
Chr4	2362567	.	C	A	214.0	.	DP=13;VDB=0.0284;AF1=1;AC1=2;DP4=0,0,5,7;MQ=41;FQ=-63	GT:PL:GQ	1/1:247,36,0:69
Chr4	2699730	.	A	G	119.0	.	DP=20;VDB=0.0229;AF1=1;AC1=2;DP4=0,0,5,15;MQ=20;FQ=-87	GT:PL:GQ	1/1:152,60,0:99
Chr4	2706712	.	A	C	222.0	.	DP=24;VDB=0.0269;AF1=1;AC1=2;DP4=0,0,11,13;MQ=44;FQ=-99	GT:PL:GQ	1/1:255,72,0:99
Chr4	2722525	.	A	G	222.0	.	DP=25;VDB=0.0273;AF1=1;AC1=2;DP4=0,0,8,16;MQ=46;FQ=-99	GT:PL:GQ	1/1:255,72,0:99
Chr4	2834370	.	T	C	222.0	.	DP=32;VDB=0.0292;AF1=1;AC1=2;DP4=0,0,11,21;MQ=46;FQ=-123	GT:PL:GQ	1/1:255,96,0:99
Chr4	2979745	.	T	C	181.0	.	DP=13;VDB=0.0286;AF1=1;AC1=2;DP4=0,0,6,7;MQ=35;FQ=-66	GT:PL:GQ	1/1:214,39,0:75
Chr4	2979786	.	T	A	75.0	.	DP=11;VDB=0.0289;AF1=1;AC1=2;DP4=0,0,4,6;MQ=18;FQ=-57	GT:PL:GQ	1/1:108,30,0:57
Chr4	3013188	.	A	T	222.0	.	DP=14;VDB=0.0271;AF1=1;AC1=2;DP4=0,0,3,10;MQ=45;FQ=-66	GT:PL:GQ	1/1:255,39,0:75
Chr4	3023268	.	C	T	222.0	.	DP=18;VDB=0.0277;AF1=1;AC1=2;DP4=0,0,12,5;MQ=38;FQ=-78	GT:PL:GQ	1/1:255,51,0:99
Chr4	3026125	.	T	A	222.0	.	DP=49;VDB=0.0281;AF1=1;AC1=2;DP4=0,0,28,21;MQ=46;FQ=-175	GT:PL:GQ	1/1:255,148,0:99
Chr4	3027810	.	A	T	222.0	.	DP=28;VDB=0.0277;AF1=1;AC1=2;DP4=0,0,21,6;MQ=47;FQ=-108	GT:PL:GQ	1/1:255,81,0:99
Chr4	3096584	.	A	C	222.0	.	DP=24;VDB=0.0268;AF1=1;AC1=2;DP4=0,0,11,12;MQ=46;FQ=-96	GT:PL:GQ	1/1:255,69,0:99
Chr4	3160201	.	T	G	222.0	.	DP=22;VDB=0.0265;AF1=1;AC1=2;DP4=0,0,8,13;MQ=46;FQ=-90	GT:PL:GQ	1/1:255,63,0:99
Chr4	3183923	.	A	C	222.0	.	DP=21;VDB=0.0273;AF1=1;AC1=2;DP4=0,0,9,12;MQ=38;FQ=-90	GT:PL:GQ	1/1:255,63,0:99
Chr4	3197040	.	C	A	222.0	.	DP=28;VDB=0.0256;AF1=1;AC1=2;DP4=0,0,15,13;MQ=44;FQ=-111	GT:PL:GQ	1/1:255,84,0:99
Chr4	3226374	.	T	G	37.0	.	DP=14;VDB=0.0215;AF1=1;AC1=2;DP4=0,0,6,7;MQ=10;FQ=-66	GT:PL:GQ	1/1:70,39,0:71
Chr4	3230289	.	C	A	222.0	.	DP=16;VDB=0.0264;AF1=1;AC1=2;DP4=0,0,11,5;MQ=35;FQ=-75	GT:PL:GQ	1/1:255,48,0:93
Chr4	3230298	.	T	C	222.0	.	DP=16;VDB=0.0275;AF1=1;AC1=2;DP4=0,0,9,5;MQ=34;FQ=-69	GT:PL:GQ	1/1:255,42,0:81
Chr4	3235283	.	G	A	101.0	.	DP=16;VDB=0.0293;AF1=1;AC1=2;DP4=0,0,1,13;MQ=23;FQ=-69	GT:PL:GQ	1/1:134,42,0:81
Chr4	3235394	.	A	C	111.0	.	DP=15;VDB=0.0281;AF1=1;AC1=2;DP4=0,0,3,12;MQ=22;FQ=-72	GT:PL:GQ	1/1:144,45,0:87
Chr4	3264073	.	C	A	222.0	.	DP=23;VDB=0.0280;AF1=1;AC1=2;DP4=0,0,11,9;MQ=47;FQ=-87	GT:PL:GQ	1/1:255,60,0:99
Chr4	3328194	.	G	C	222.0	.	DP=28;VDB=0.0165;AF1=1;AC1=2;DP4=0,0,16,10;MQ=46;FQ=-105	GT:PL:GQ	1/1:255,78,0:99
Chr4	3349667	.	G	T	222.0	.	DP=17;VDB=0.0212;AF1=1;AC1=2;DP4=0,0,7,7;MQ=47;FQ=-69	GT:PL:GQ	1/1:255,42,0:81
Chr4	3353918	.	C	A	222.0	.	DP=33;VDB=0.0265;AF1=1;AC1=2;DP4=0,0,20,12;MQ=46;FQ=-123	GT:PL:GQ	1/1:255,96,0:99
Chr4	3467243	.	G	T	211.0	.	DP=19;VDB=0.0275;AF1=1;AC1=2;DP4=0,0,12,6;MQ=30;FQ=-81	GT:PL:GQ	1/1:244,54,0:99
Chr4	3545655	.	G	A	222.0	.	DP=23;VDB=0.0275;AF1=1;AC1=2;DP4=0,0,12,11;MQ=46;FQ=-96	GT:PL:GQ	1/1:255,69,0:99
Chr4	3570669	.	T	C	222.0	.	DP=16;VDB=0.0273;AF1=1;AC1=2;DP4=0,0,9,7;MQ=46;FQ=-75	GT:PL:GQ	1/1:255,48,0:93
Chr4	3635550	.	T	C	222.0	.	DP=17;VDB=0.0253;AF1=1;AC1=2;DP4=0,0,8,9;MQ=46;FQ=-78	GT:PL:GQ	1/1:255,51,0:99
Chr4	3639603	.	G	A	222.0	.	DP=25;VDB=0.0278;AF1=1;AC1=2;DP4=0,0,12,12;MQ=47;FQ=-99	GT:PL:GQ	1/1:255,72,0:99
Chr4	3689398	.	A	G	222.0	.	DP=20;VDB=0.0258;AF1=1;AC1=2;DP4=0,0,11,9;MQ=27;FQ=-87	GT:PL:GQ	1/1:255,60,0:99
Chr4	3733354	.	A	G	222.0	.	DP=17;VDB=0.0270;AF1=1;AC1=2;DP4=0,0,5,12;MQ=36;FQ=-78	GT:PL:GQ	1/1:255,51,0:99
Chr4	3733362	.	C	T	222.0	.	DP=18;VDB=0.0261;AF1=1;AC1=2;DP4=0,0,5,13;MQ=36;FQ=-81	GT:PL:GQ	1/1:255,54,0:99
Chr4	3742729	.	T	C	72.0	.	DP=22;VDB=0.0254;AF1=1;AC1=2;DP4=0,0,13,9;MQ=14;FQ=-93	GT:PL:GQ	1/1:105,66,0:99
Chr4	3747628	.	T	G	205.0	.	DP=78;VDB=0.0271;AF1=1;AC1=2;DP4=0,0,41,32;MQ=18;FQ=-247	GT:PL:GQ	1/1:238,220,0:99
Chr4	3807138	.	C	A	188.0	.	DP=25;VDB=0.0256;AF1=1;AC1=2;DP4=0,0,15,9;MQ=27;FQ=-99	GT:PL:GQ	1/1:221,72,0:99
Chr4	3807142	.	C	A	141.0	.	DP=20;VDB=0.0255;AF1=1;AC1=2;DP4=0,0,13,7;MQ=20;FQ=-87	GT:PL:GQ	1/1:174,60,0:99
Chr4	3807143	.	T	C	137.0	.	DP=20;VDB=0.0255;AF1=1;AC1=2;DP4=0,0,13,7;MQ=20;FQ=-87	GT:PL:GQ	1/1:170,60,0:99
Chr4	3807149	.	A	T	116.0	.	DP=17;VDB=0.0251;AF1=1;AC1=2;DP4=0,0,10,7;MQ=18;FQ=-78	GT:PL:GQ	1/1:149,51,0:99
Chr4	3834954	.	C	A	222.0	.	DP=22;VDB=0.0268;AF1=1;AC1=2;DP4=0,0,10,11;MQ=47;FQ=-90	GT:PL:GQ	1/1:255,63,0:99
Chr4	3873056	.	A	G	222.0	.	DP=85;VDB=0.0245;AF1=1;AC1=2;DP4=0,0,20,62;MQ=21;FQ=-274	GT:PL:GQ	1/1:255,247,0:99
Chr4	3931603	.	C	A	222.0	.	DP=22;VDB=0.0270;AF1=1;AC1=2;DP4=0,0,9,12;MQ=47;FQ=-90	GT:PL:GQ	1/1:255,63,0:99
Chr4	3947307	.	A	G	222.0	.	DP=16;VDB=0.0264;AF1=1;AC1=2;DP4=0,0,11,5;MQ=38;FQ=-75	GT:PL:GQ	1/1:255,48,0:93
Chr4	3975114	.	G	A	74.0	.	DP=16;VDB=0.0323;AF1=1;AC1=2;DP4=0,0,9,7;MQ=14;FQ=-75	GT:PL:GQ	1/1:107,48,0:93
Chr4	4043802	.	T	C	222.0	.	DP=21;VDB=0.0245;AF1=1;AC1=2;DP4=0,0,13,7;MQ=39;FQ=-87	GT:PL:GQ	1/1:255,60,0:99
Chr4	4098792	.	C	A	222.0	.	DP=24;VDB=0.0270;AF1=1;AC1=2;DP4=0,0,12,10;MQ=47;FQ=-93	GT:PL:GQ	1/1:255,66,0:99
Chr4	4146332	.	G	A	222.0	.	DP=29;VDB=0.0270;AF1=1;AC1=2;DP4=0,0,15,13;MQ=46;FQ=-111	GT:PL:GQ	1/1:255,84,0:99
Chr4	4341311	.	T	A	222.0	.	DP=21;VDB=0.0279;AF1=1;AC1=2;DP4=0,0,13,6;MQ=38;FQ=-84	GT:PL:GQ	1/1:255,57,0:99
Chr4	4386446	.	A	T	222.0	.	DP=22;VDB=0.0281;AF1=1;AC1=2;DP4=0,0,7,14;MQ=46;FQ=-90	GT:PL:GQ	1/1:255,63,0:99
Chr4	4430819	.	T	C	222.0	.	DP=21;VDB=0.0273;AF1=1;AC1=2;DP4=0,0,13,8;MQ=42;FQ=-90	GT:PL:GQ	1/1:255,63,0:99
Chr4	4473372	.	A	C	222.0	.	DP=31;VDB=0.0275;AF1=1;AC1=2;DP4=0,0,9,22;MQ=46;FQ=-120	GT:PL:GQ	1/1:255,93,0:99
Chr4	4610298	.	G	A	222.0	.	DP=27;VDB=0.0273;AF1=1;AC1=2;DP4=0,0,13,13;MQ=45;FQ=-105	GT:PL:GQ	1/1:255,78,0:99
Chr4	4678386	.	T	C	222.0	.	DP=22;VDB=0.0265;AF1=1;AC1=2;DP4=0,0,5,15;MQ=46;FQ=-87	GT:PL:GQ	1/1:255,60,0:99
Chr4	4693723	.	A	C	222.0	.	DP=20;VDB=0.0245;AF1=1;AC1=2;DP4=0,0,12,8;MQ=46;FQ=-87	GT:PL:GQ	1/1:255,60,0:99
Chr4	4701579	.	A	C	222.0	.	DP=24;VDB=0.0269;AF1=1;AC1=2;DP4=0,0,9,15;MQ=46;FQ=-99	GT:PL:GQ	1/1:255,72,0:99
Chr4	4963268	.	C	A	222.0	.	DP=21;VDB=0.0307;AF1=1;AC1=2;DP4=0,0,7,14;MQ=46;FQ=-90	GT:PL:GQ	1/1:255,63,0:99
Chr4	4981202	.	T	C	222.0	.	DP=23;VDB=0.0275;AF1=1;AC1=2;DP4=0,0,10,13;MQ=46;FQ=-96	GT:PL:GQ	1/1:255,69,0:99
Chr4	5055459	.	T	A	222.0	.	DP=27;VDB=0.0229;AF1=1;AC1=2;DP4=0,0,15,11;MQ=45;FQ=-105	GT:PL:GQ	1/1:255,78,0:99
Chr4	5462991	.	C	A	222.0	.	DP=26;VDB=0.0257;AF1=1;AC1=2;DP4=0,0,16,8;MQ=43;FQ=-99	GT:PL:GQ	1/1:255,72,0:99
Chr4	5498104	.	T	A	222.0	.	DP=22;VDB=0.0275;AF1=1;AC1=2;DP4=0,0,14,7;MQ=46;FQ=-90	GT:PL:GQ	1/1:255,63,0:99
Chr4	5574222	.	C	A	222.0	.	DP=21;VDB=0.0254;AF1=1;AC1=2;DP4=0,0,11,5;MQ=47;FQ=-75	GT:PL:GQ	1/1:255,48,0:93
Chr4	5640794	.	T	A	222.0	.	DP=18;VDB=0.0277;AF1=1;AC1=2;DP4=0,0,11,7;MQ=46;FQ=-81	GT:PL:GQ	1/1:255,54,0:99
Chr4	6025041	.	T	C	222.0	.	DP=24;VDB=0.0241;AF1=1;AC1=2;DP4=0,0,12,11;MQ=45;FQ=-96	GT:PL:GQ	1/1:255,69,0:99
Chr4	6166352	.	A	C	222.0	.	DP=25;VDB=0.0256;AF1=1;AC1=2;DP4=0,0,13,12;MQ=47;FQ=-102	GT:PL:GQ	1/1:255,75,0:99
Chr4	6179739	.	T	A	222.0	.	DP=15;VDB=0.0126;AF1=1;AC1=2;DP4=0,0,7,8;MQ=43;FQ=-72	GT:PL:GQ	1/1:255,45,0:87
Chr4	6365935	.	T	C	222.0	.	DP=31;VDB=0.0281;AF1=1;AC1=2;DP4=0,0,16,11;MQ=37;FQ=-108	GT:PL:GQ	1/1:255,81,0:99
Chr4	6669072	.	T	A	222.0	.	DP=42;VDB=0.0271;AF1=1;AC1=2;DP4=0,0,21,20;MQ=47;FQ=-150	GT:PL:GQ	1/1:255,123,0:99
Chr4	6861657	.	C	A	144.0	.	DP=18;VDB=0.0230;AF1=1;AC1=2;DP4=0,0,6,10;MQ=21;FQ=-75	GT:PL:GQ	1/1:177,48,0:93
Chr4	6861771	.	C	A	203.0	.	DP=16;VDB=0.0071;AF1=1;AC1=2;DP4=0,0,9,6;MQ=29;FQ=-72	GT:PL:GQ	1/1:236,45,0:87
Chr4	6880163	.	C	T	222.0	.	DP=26;VDB=0.0269;AF1=1;AC1=2;DP4=0,0,15,11;MQ=40;FQ=-105	GT:PL:GQ	1/1:255,78,0:99
Chr4	6880308	.	C	T	222.0	.	DP=21;VDB=0.0249;AF1=1;AC1=2;DP4=0,0,7,13;MQ=39;FQ=-87	GT:PL:GQ	1/1:255,60,0:99
Chr4	6912007	.	A	T	222.0	.	DP=25;VDB=0.0271;AF1=1;AC1=2;DP4=0,0,14,10;MQ=47;FQ=-99	GT:PL:GQ	1/1:255,72,0:99
Chr4	7063850	.	A	C	222.0	.	DP=25;VDB=0.0284;AF1=1;AC1=2;DP4=0,0,13,12;MQ=45;FQ=-102	GT:PL:GQ	1/1:255,75,0:99
Chr4	7100190	.	G	A	222.0	.	DP=18;VDB=0.0242;AF1=1;AC1=2;DP4=0,0,5,11;MQ=44;FQ=-75	GT:PL:GQ	1/1:255,48,0:93
Chr4	7361159	.	G	T	186.0	.	DP=17;VDB=0.0227;AF1=1;AC1=2;DP4=0,0,12,5;MQ=26;FQ=-78	GT:PL:GQ	1/1:219,51,0:99
Chr4	7361186	.	G	T	203.0	.	DP=19;VDB=0.0267;AF1=1;AC1=2;DP4=0,0,12,7;MQ=26;FQ=-84	GT:PL:GQ	1/1:236,57,0:99
Chr4	7375163	.	C	A	222.0	.	DP=30;VDB=0.0273;AF1=1;AC1=2;DP4=0,0,18,12;MQ=29;FQ=-117	GT:PL:GQ	1/1:255,90,0:99
Chr4	7526557	.	C	A	222.0	.	DP=26;VDB=0.0250;AF1=1;AC1=2;DP4=0,0,17,8;MQ=46;FQ=-102	GT:PL:GQ	1/1:255,75,0:99
Chr4	7664837	.	T	A	222.0	.	DP=34;VDB=0.0258;AF1=1;AC1=2;DP4=0,0,16,14;MQ=47;FQ=-117	GT:PL:GQ	1/1:255,90,0:99
Chr4	8036782	.	C	A	222.0	.	DP=34;VDB=0.0259;AF1=1;AC1=2;DP4=0,0,18,14;MQ=46;FQ=-123	GT:PL:GQ	1/1:255,96,0:99
Chr4	8126091	.	G	A	222.0	.	DP=25;VDB=0.0245;AF1=1;AC1=2;DP4=0,0,12,10;MQ=47;FQ=-93	GT:PL:GQ	1/1:255,66,0:99
Chr4	8413310	.	T	A	222.0	.	DP=25;VDB=0.0280;AF1=1;AC1=2;DP4=0,0,11,12;MQ=47;FQ=-96	GT:PL:GQ	1/1:255,69,0:99
Chr4	8577470	.	C	G	222.0	.	DP=25;VDB=0.0261;AF1=1;AC1=2;DP4=0,0,12,11;MQ=46;FQ=-96	GT:PL:GQ	1/1:255,69,0:99
Chr4	8579403	.	T	C	222.0	.	DP=22;VDB=0.0277;AF1=1;AC1=2;DP4=0,0,15,7;MQ=32;FQ=-93	GT:PL:GQ	1/1:255,66,0:99
Chr4	8638672	.	C	G	184.0	.	DP=16;VDB=0.0277;AF1=1;AC1=2;DP4=0,0,12,3;MQ=32;FQ=-72	GT:PL:GQ	1/1:217,45,0:87
Chr4	8639875	.	G	A	222.0	.	DP=25;VDB=0.0143;AF1=1;AC1=2;DP4=0,0,16,8;MQ=46;FQ=-99	GT:PL:GQ	1/1:255,72,0:99
Chr4	8641668	.	A	C	176.0	.	DP=12;VDB=0.0272;AF1=1;AC1=2;DP4=0,0,7,4;MQ=30;FQ=-60	GT:PL:GQ	1/1:209,33,0:63
Chr4	8643600	.	T	C	222.0	.	DP=25;VDB=0.0268;AF1=1;AC1=2;DP4=0,0,10,14;MQ=30;FQ=-99	GT:PL:GQ	1/1:255,72,0:99
Chr4	8648432	.	C	T	222.0	.	DP=42;VDB=0.0275;AF1=1;AC1=2;DP4=0,0,19,23;MQ=46;FQ=-153	GT:PL:GQ	1/1:255,126,0:99
Chr4	8699123	.	T	A	222.0	.	DP=21;VDB=0.0274;AF1=1;AC1=2;DP4=0,0,11,10;MQ=46;FQ=-90	GT:PL:GQ	1/1:255,63,0:99
Chr4	8741509	.	C	A	217.0	.	DP=22;VDB=0.0269;AF1=1;AC1=2;DP4=0,0,17,4;MQ=30;FQ=-90	GT:PL:GQ	1/1:250,63,0:99
Chr4	8741903	.	G	A	222.0	.	DP=27;VDB=0.0265;AF1=1;AC1=2;DP4=0,0,9,18;MQ=34;FQ=-108	GT:PL:GQ	1/1:255,81,0:99
Chr4	8749979	.	T	G	222.0	.	DP=19;VDB=0.0270;AF1=1;AC1=2;DP4=0,0,11,6;MQ=47;FQ=-78	GT:PL:GQ	1/1:255,51,0:99
Chr4	8774847	.	A	T	222.0	.	DP=22;VDB=0.0267;AF1=1;AC1=2;DP4=0,0,10,12;MQ=28;FQ=-93	GT:PL:GQ	1/1:255,66,0:99
Chr4	8774870	.	T	A	222.0	.	DP=24;VDB=0.0271;AF1=1;AC1=2;DP4=0,0,11,13;MQ=28;FQ=-99	GT:PL:GQ	1/1:255,72,0:99
Chr4	8803369	.	A	T	158.0	.	DP=10;VDB=0.0232;AF1=1;AC1=2;DP4=0,0,4,3;MQ=46;FQ=-48	GT:PL:GQ	1/1:191,21,0:39
Chr4	8966567	.	C	A	222.0	.	DP=26;VDB=0.0265;AF1=1;AC1=2;DP4=0,0,15,9;MQ=38;FQ=-99	GT:PL:GQ	1/1:255,72,0:99
Chr4	8966568	.	A	C	222.0	.	DP=26;VDB=0.0265;AF1=1;AC1=2;DP4=0,0,16,10;MQ=39;FQ=-105	GT:PL:GQ	1/1:255,78,0:99
Chr4	8976538	.	C	A	217.0	.	DP=21;VDB=0.0202;AF1=1;AC1=2;DP4=0,0,15,6;MQ=29;FQ=-90	GT:PL:GQ	1/1:250,63,0:99
Chr4	8980228	.	C	T	217.0	.	DP=17;VDB=0.0230;AF1=1;AC1=2;DP4=0,0,7,10;MQ=28;FQ=-78	GT:PL:GQ	1/1:250,51,0:99
Chr4	8980235	.	T	A	216.0	.	DP=18;VDB=0.0257;AF1=1;AC1=2;DP4=0,0,6,11;MQ=28;FQ=-78	GT:PL:GQ	1/1:249,51,0:99
Chr4	8980255	.	T	A	222.0	.	DP=22;VDB=0.0277;AF1=1;AC1=2;DP4=0,0,8,14;MQ=30;FQ=-93	GT:PL:GQ	1/1:255,66,0:99
Chr4	8985996	.	G	A	222.0	.	DP=26;VDB=0.0245;AF1=1;AC1=2;DP4=0,0,16,10;MQ=34;FQ=-105	GT:PL:GQ	1/1:255,78,0:99
Chr4	8985998	.	G	A	222.0	.	DP=26;VDB=0.0245;AF1=1;AC1=2;DP4=0,0,16,10;MQ=34;FQ=-105	GT:PL:GQ	1/1:255,78,0:99
Chr4	8986395	.	T	A	222.0	.	DP=16;VDB=0.0271;AF1=1;AC1=2;DP4=0,0,9,7;MQ=30;FQ=-75	GT:PL:GQ	1/1:255,48,0:93
Chr4	8987511	.	G	T	222.0	.	DP=33;VDB=0.0275;AF1=1;AC1=2;DP4=0,0,21,11;MQ=40;FQ=-123	GT:PL:GQ	1/1:255,96,0:99
Chr4	8987512	.	T	A	222.0	.	DP=35;VDB=0.0275;AF1=1;AC1=2;DP4=0,0,22,12;MQ=40;FQ=-129	GT:PL:GQ	1/1:255,102,0:99
Chr4	9032473	.	T	A	222.0	.	DP=27;VDB=0.0270;AF1=1;AC1=2;DP4=0,0,14,13;MQ=33;FQ=-108	GT:PL:GQ	1/1:255,81,0:99
Chr4	9032478	.	A	T	222.0	.	DP=26;VDB=0.0269;AF1=1;AC1=2;DP4=0,0,14,12;MQ=31;FQ=-105	GT:PL:GQ	1/1:255,78,0:99
Chr4	9032479	.	T	A	222.0	.	DP=26;VDB=0.0269;AF1=1;AC1=2;DP4=0,0,13,11;MQ=31;FQ=-99	GT:PL:GQ	1/1:255,72,0:99
Chr4	9037268	.	G	C	222.0	.	DP=29;VDB=0.0192;AF1=1;AC1=2;DP4=0,0,18,9;MQ=34;FQ=-108	GT:PL:GQ	1/1:255,81,0:99
Chr4	9037270	.	A	G	222.0	.	DP=29;VDB=0.0192;AF1=1;AC1=2;DP4=0,0,19,10;MQ=34;FQ=-114	GT:PL:GQ	1/1:255,87,0:99
Chr4	9040941	.	C	G	222.0	.	DP=31;VDB=0.0274;AF1=1;AC1=2;DP4=0,0,19,10;MQ=40;FQ=-114	GT:PL:GQ	1/1:255,87,0:99
Chr4	9040942	.	C	G	222.0	.	DP=31;VDB=0.0274;AF1=1;AC1=2;DP4=0,0,18,11;MQ=40;FQ=-114	GT:PL:GQ	1/1:255,87,0:99
Chr4	9044635	.	T	A	159.0	.	DP=11;VDB=0.0273;AF1=1;AC1=2;DP4=0,0,2,9;MQ=29;FQ=-60	GT:PL:GQ	1/1:192,33,0:63
Chr4	9046796	.	T	A	222.0	.	DP=14;VDB=0.0268;AF1=1;AC1=2;DP4=0,0,6,7;MQ=47;FQ=-66	GT:PL:GQ	1/1:255,39,0:75
Chr4	9051988	.	A	T	215.0	.	DP=19;VDB=0.0216;AF1=1;AC1=2;DP4=0,0,7,10;MQ=28;FQ=-78	GT:PL:GQ	1/1:248,51,0:99
Chr4	9051989	.	T	A	222.0	.	DP=19;VDB=0.0216;AF1=1;AC1=2;DP4=0,0,9,10;MQ=28;FQ=-84	GT:PL:GQ	1/1:255,57,0:99
Chr4	9052524	.	T	A	138.0	.	DP=15;VDB=0.0267;AF1=1;AC1=2;DP4=0,0,9,6;MQ=26;FQ=-72	GT:PL:GQ	1/1:171,45,0:87
Chr4	9052525	.	T	A	125.0	.	DP=14;VDB=0.0202;AF1=1;AC1=2;DP4=0,0,8,6;MQ=23;FQ=-69	GT:PL:GQ	1/1:158,42,0:81
Chr4	9052526	.	T	A	123.0	.	DP=14;VDB=0.0202;AF1=1;AC1=2;DP4=0,0,8,6;MQ=23;FQ=-69	GT:PL:GQ	1/1:156,42,0:81
Chr4	9052527	.	T	A	95.0	.	DP=13;VDB=0.0179;AF1=1;AC1=2;DP4=0,0,6,6;MQ=20;FQ=-63	GT:PL:GQ	1/1:128,36,0:69
Chr4	9053609	.	C	A	222.0	.	DP=19;VDB=0.0144;AF1=1;AC1=2;DP4=0,0,7,10;MQ=40;FQ=-78	GT:PL:GQ	1/1:255,51,0:99
Chr4	9054196	.	C	A	222.0	.	DP=25;VDB=0.0266;AF1=1;AC1=2;DP4=0,0,12,12;MQ=36;FQ=-99	GT:PL:GQ	1/1:255,72,0:99
Chr4	9054197	.	C	A	222.0	.	DP=26;VDB=0.0270;AF1=1;AC1=2;DP4=0,0,13,12;MQ=36;FQ=-102	GT:PL:GQ	1/1:255,75,0:99
Chr4	9054560	.	A	T	222.0	.	DP=20;VDB=0.0254;AF1=1;AC1=2;DP4=0,0,6,14;MQ=29;FQ=-87	GT:PL:GQ	1/1:255,60,0:99
Chr4	9108396	.	G	T	182.0	.	DP=12;VDB=0.0021;AF1=1;AC1=2;DP4=0,0,6,5;MQ=34;FQ=-60	GT:PL:GQ	1/1:215,33,0:63
Chr4	9108405	.	A	T	135.0	.	DP=11;VDB=0.0269;AF1=1;AC1=2;DP4=0,0,8,3;MQ=26;FQ=-60	GT:PL:GQ	1/1:168,33,0:63
Chr4	9108419	.	G	T	85.1	.	DP=9;VDB=0.0175;AF1=1;AC1=2;DP4=0,0,4,3;MQ=24;FQ=-48	GT:PL:GQ	1/1:118,21,0:39
Chr4	9108423	.	G	T	126.0	.	DP=11;VDB=0.0108;AF1=1;AC1=2;DP4=0,0,5,4;MQ=27;FQ=-54	GT:PL:GQ	1/1:159,27,0:51
Chr4	9111742	.	T	A	222.0	.	DP=31;VDB=0.0266;AF1=1;AC1=2;DP4=0,0,13,18;MQ=28;FQ=-120	GT:PL:GQ	1/1:255,93,0:99
Chr4	9136942	.	G	A	212.0	.	DP=12;VDB=0.0250;AF1=1;AC1=2;DP4=0,0,7,5;MQ=36;FQ=-63	GT:PL:GQ	1/1:245,36,0:69
Chr4	9139901	.	A	C	222.0	.	DP=40;VDB=0.0275;AF1=1;AC1=2;DP4=0,0,21,19;MQ=40;FQ=-147	GT:PL:GQ	1/1:255,120,0:99
Chr4	9139902	.	T	A	222.0	.	DP=40;VDB=0.0275;AF1=1;AC1=2;DP4=0,0,21,18;MQ=39;FQ=-144	GT:PL:GQ	1/1:255,117,0:99
Chr4	9147345	.	G	T	203.0	.	DP=18;VDB=0.0276;AF1=1;AC1=2;DP4=0,0,12,5;MQ=30;FQ=-78	GT:PL:GQ	1/1:236,51,0:99
Chr4	9147355	.	A	T	202.0	.	DP=17;VDB=0.0228;AF1=1;AC1=2;DP4=0,0,12,5;MQ=29;FQ=-78	GT:PL:GQ	1/1:235,51,0:99
Chr4	9163879	.	G	A	222.0	.	DP=25;VDB=0.0243;AF1=1;AC1=2;DP4=0,0,11,14;MQ=47;FQ=-102	GT:PL:GQ	1/1:255,75,0:99
Chr4	9184464	.	C	T	222.0	.	DP=32;VDB=0.0260;AF1=1;AC1=2;DP4=0,0,11,21;MQ=42;FQ=-123	GT:PL:GQ	1/1:255,96,0:99
Chr4	9189935	.	A	T	222.0	.	DP=28;VDB=0.0231;AF1=1;AC1=2;DP4=0,0,13,14;MQ=39;FQ=-108	GT:PL:GQ	1/1:255,81,0:99
Chr4	9189937	.	T	G	222.0	.	DP=28;VDB=0.0231;AF1=1;AC1=2;DP4=0,0,13,15;MQ=39;FQ=-111	GT:PL:GQ	1/1:255,84,0:99
Chr4	9192346	.	G	C	222.0	.	DP=17;VDB=0.0228;AF1=1;AC1=2;DP4=0,0,12,5;MQ=35;FQ=-78	GT:PL:GQ	1/1:255,51,0:99
Chr4	9192481	.	C	T	222.0	.	DP=14;VDB=0.0005;AF1=1;AC1=2;DP4=0,0,7,7;MQ=39;FQ=-69	GT:PL:GQ	1/1:255,42,0:81
Chr4	9226789	.	G	C	222.0	.	DP=25;VDB=0.0252;AF1=1;AC1=2;DP4=0,0,15,10;MQ=40;FQ=-102	GT:PL:GQ	1/1:255,75,0:99
Chr4	9226791	.	T	C	222.0	.	DP=26;VDB=0.0244;AF1=1;AC1=2;DP4=0,0,16,10;MQ=40;FQ=-105	GT:PL:GQ	1/1:255,78,0:99
Chr4	9227373	.	G	A	222.0	.	DP=17;VDB=0.0261;AF1=1;AC1=2;DP4=0,0,10,7;MQ=40;FQ=-78	GT:PL:GQ	1/1:255,51,0:99
Chr4	9227408	.	G	A	222.0	.	DP=15;VDB=0.0257;AF1=1;AC1=2;DP4=0,0,7,7;MQ=40;FQ=-69	GT:PL:GQ	1/1:255,42,0:81
Chr4	9227533	.	C	T	96.0	.	DP=21;VDB=0.0161;AF1=1;AC1=2;DP4=0,0,13,7;MQ=15;FQ=-87	GT:PL:GQ	1/1:129,60,0:99
Chr4	9227534	.	C	A	102.0	.	DP=21;VDB=0.0161;AF1=1;AC1=2;DP4=0,0,14,7;MQ=18;FQ=-90	GT:PL:GQ	1/1:135,63,0:99
Chr4	9227535	.	C	A	108.0	.	DP=21;VDB=0.0161;AF1=1;AC1=2;DP4=0,0,14,7;MQ=18;FQ=-90	GT:PL:GQ	1/1:141,63,0:99
Chr4	9227536	.	C	T	89.0	.	DP=21;VDB=0.0161;AF1=1;AC1=2;DP4=0,0,13,7;MQ=15;FQ=-87	GT:PL:GQ	1/1:122,60,0:99
Chr4	9232525	.	C	T	212.0	.	DP=12;VDB=0.0164;AF1=1;AC1=2;DP4=0,0,5,6;MQ=47;FQ=-60	GT:PL:GQ	1/1:245,33,0:63
Chr4	9234779	.	C	T	222.0	.	DP=29;VDB=0.0267;AF1=1;AC1=2;DP4=0,0,20,9;MQ=46;FQ=-114	GT:PL:GQ	1/1:255,87,0:99
Chr4	9245589	.	A	G	221.0	.	DP=17;VDB=0.0240;AF1=1;AC1=2;DP4=0,0,10,7;MQ=28;FQ=-78	GT:PL:GQ	1/1:254,51,0:99
Chr4	9245591	.	A	G	213.0	.	DP=17;VDB=0.0240;AF1=1;AC1=2;DP4=0,0,8,7;MQ=28;FQ=-72	GT:PL:GQ	1/1:246,45,0:87
Chr4	9245598	.	C	G	217.0	.	DP=17;VDB=0.0240;AF1=1;AC1=2;DP4=0,0,10,7;MQ=28;FQ=-78	GT:PL:GQ	1/1:250,51,0:99
Chr4	9247915	.	C	A	222.0	.	DP=18;VDB=0.0193;AF1=1;AC1=2;DP4=0,0,10,8;MQ=39;FQ=-81	GT:PL:GQ	1/1:255,54,0:99
Chr4	9247916	.	A	G	222.0	.	DP=18;VDB=0.0193;AF1=1;AC1=2;DP4=0,0,10,8;MQ=39;FQ=-81	GT:PL:GQ	1/1:255,54,0:99
Chr4	9254719	.	T	G	222.0	.	DP=22;VDB=0.0200;AF1=1;AC1=2;DP4=0,0,9,11;MQ=38;FQ=-87	GT:PL:GQ	1/1:255,60,0:99
Chr4	9254728	.	T	A	222.0	.	DP=20;VDB=0.0118;AF1=1;AC1=2;DP4=0,0,8,12;MQ=38;FQ=-87	GT:PL:GQ	1/1:255,60,0:99
Chr4	9255546	.	T	C	222.0	.	DP=23;VDB=0.0265;AF1=1;AC1=2;DP4=0,0,8,15;MQ=46;FQ=-96	GT:PL:GQ	1/1:255,69,0:99
Chr4	9259187	.	T	G	164.0	.	DP=19;VDB=0.0270;AF1=1;AC1=2;DP4=0,0,8,11;MQ=24;FQ=-84	GT:PL:GQ	1/1:197,57,0:99
Chr4	9313807	.	G	C	222.0	.	DP=21;VDB=0.0286;AF1=1;AC1=2;DP4=0,0,12,9;MQ=46;FQ=-90	GT:PL:GQ	1/1:255,63,0:99
Chr4	9316117	.	C	A	222.0	.	DP=21;VDB=0.0242;AF1=1;AC1=2;DP4=0,0,8,13;MQ=45;FQ=-90	GT:PL:GQ	1/1:255,63,0:99
Chr4	9320497	.	C	A	222.0	.	DP=12;VDB=0.0035;AF1=1;AC1=2;DP4=0,0,7,5;MQ=40;FQ=-63	GT:PL:GQ	1/1:255,36,0:69
Chr4	9332168	.	C	T	222.0	.	DP=29;VDB=0.0264;AF1=1;AC1=2;DP4=0,0,15,14;MQ=41;FQ=-114	GT:PL:GQ	1/1:255,87,0:99
Chr4	9332169	.	T	C	222.0	.	DP=28;VDB=0.0267;AF1=1;AC1=2;DP4=0,0,15,13;MQ=40;FQ=-111	GT:PL:GQ	1/1:255,84,0:99
Chr4	9333813	.	C	A	222.0	.	DP=28;VDB=0.0270;AF1=1;AC1=2;DP4=0,0,18,10;MQ=40;FQ=-111	GT:PL:GQ	1/1:255,84,0:99
Chr4	9333814	.	C	T	222.0	.	DP=27;VDB=0.0271;AF1=1;AC1=2;DP4=0,0,18,9;MQ=40;FQ=-108	GT:PL:GQ	1/1:255,81,0:99
Chr4	9346563	.	T	A	222.0	.	DP=26;VDB=0.0216;AF1=1;AC1=2;DP4=0,0,7,18;MQ=40;FQ=-102	GT:PL:GQ	1/1:255,75,0:99
Chr4	9346564	.	C	G	222.0	.	DP=27;VDB=0.0245;AF1=1;AC1=2;DP4=0,0,6,18;MQ=40;FQ=-99	GT:PL:GQ	1/1:255,72,0:99
Chr4	9431871	.	C	T	222.0	.	DP=18;VDB=0.0250;AF1=1;AC1=2;DP4=0,0,8,10;MQ=29;FQ=-81	GT:PL:GQ	1/1:255,54,0:99
Chr4	9435202	.	C	A	87.0	.	DP=9;VDB=0.0135;AF1=1;AC1=2;DP4=0,0,2,6;MQ=22;FQ=-51	GT:PL:GQ	1/1:120,24,0:45
Chr4	9435219	.	C	A	88.0	.	DP=8;VDB=0.0282;AF1=1;AC1=2;DP4=0,0,1,7;MQ=23;FQ=-51	GT:PL:GQ	1/1:121,24,0:45
Chr4	9438464	.	T	A	197.0	.	DP=15;VDB=0.0186;AF1=1;AC1=2;DP4=0,0,9,5;MQ=29;FQ=-69	GT:PL:GQ	1/1:230,42,0:81
Chr4	9438789	.	C	T	222.0	.	DP=25;VDB=0.0273;AF1=1;AC1=2;DP4=0,0,16,8;MQ=35;FQ=-99	GT:PL:GQ	1/1:255,72,0:99
Chr4	9438792	.	C	T	222.0	.	DP=25;VDB=0.0273;AF1=1;AC1=2;DP4=0,0,16,8;MQ=35;FQ=-99	GT:PL:GQ	1/1:255,72,0:99
Chr4	9440475	.	C	A	192.0	.	DP=12;VDB=0.0273;AF1=1;AC1=2;DP4=0,0,4,8;MQ=31;FQ=-63	GT:PL:GQ	1/1:225,36,0:69
Chr4	9440647	.	G	C	127.0	.	DP=11;VDB=0.0271;AF1=1;AC1=2;DP4=0,0,10,1;MQ=29;FQ=-60	GT:PL:GQ	1/1:160,33,0:63
Chr4	9509128	.	C	A	222.0	.	DP=21;VDB=0.0232;AF1=1;AC1=2;DP4=0,0,10,9;MQ=45;FQ=-84	GT:PL:GQ	1/1:255,57,0:99
Chr4	9512800	.	C	T	215.0	.	DP=15;VDB=0.0279;AF1=1;AC1=2;DP4=0,0,8,6;MQ=31;FQ=-69	GT:PL:GQ	1/1:248,42,0:81
Chr4	9572328	.	C	G	222.0	.	DP=26;VDB=0.0268;AF1=1;AC1=2;DP4=0,0,14,12;MQ=40;FQ=-105	GT:PL:GQ	1/1:255,78,0:99
Chr4	9661411	.	A	T	222.0	.	DP=17;VDB=0.0278;AF1=1;AC1=2;DP4=0,0,10,6;MQ=45;FQ=-75	GT:PL:GQ	1/1:255,48,0:93
Chr4	9720648	.	C	T	222.0	.	DP=31;VDB=0.0164;AF1=1;AC1=2;DP4=0,0,20,11;MQ=45;FQ=-120	GT:PL:GQ	1/1:255,93,0:99
Chr4	9911027	.	G	T	158.0	.	DP=14;VDB=0.0268;AF1=1;AC1=2;DP4=0,0,7,6;MQ=25;FQ=-66	GT:PL:GQ	1/1:191,39,0:75
Chr4	9912835	.	A	T	193.0	.	DP=17;VDB=0.0244;AF1=1;AC1=2;DP4=0,0,8,8;MQ=28;FQ=-75	GT:PL:GQ	1/1:226,48,0:93
Chr4	9912903	.	T	C	208.0	.	DP=21;VDB=0.0246;AF1=1;AC1=2;DP4=0,0,7,13;MQ=26;FQ=-87	GT:PL:GQ	1/1:241,60,0:99
Chr4	9913077	.	T	C	222.0	.	DP=23;VDB=0.0275;AF1=1;AC1=2;DP4=0,0,12,11;MQ=33;FQ=-96	GT:PL:GQ	1/1:255,69,0:99
Chr4	9913326	.	G	T	222.0	.	DP=27;VDB=0.0207;AF1=1;AC1=2;DP4=0,0,7,18;MQ=34;FQ=-102	GT:PL:GQ	1/1:255,75,0:99
Chr4	9914036	.	G	T	222.0	.	DP=19;VDB=0.0261;AF1=1;AC1=2;DP4=0,0,10,9;MQ=33;FQ=-84	GT:PL:GQ	1/1:255,57,0:99
Chr4	9991520	.	G	C	222.0	.	DP=25;VDB=0.0267;AF1=1;AC1=2;DP4=0,0,10,13;MQ=41;FQ=-96	GT:PL:GQ	1/1:255,69,0:99
Chr4	9991521	.	G	C	222.0	.	DP=25;VDB=0.0267;AF1=1;AC1=2;DP4=0,0,9,13;MQ=40;FQ=-93	GT:PL:GQ	1/1:255,66,0:99
Chr4	10020677	.	G	T	222.0	.	DP=18;VDB=0.0222;AF1=1;AC1=2;DP4=0,0,11,7;MQ=32;FQ=-81	GT:PL:GQ	1/1:255,54,0:99
Chr4	10020694	.	C	T	222.0	.	DP=23;VDB=0.0229;AF1=1;AC1=2;DP4=0,0,13,9;MQ=35;FQ=-93	GT:PL:GQ	1/1:255,66,0:99
Chr4	10025578	.	T	C	204.0	.	DP=13;VDB=0.0132;AF1=1;AC1=2;DP4=0,0,8,5;MQ=31;FQ=-66	GT:PL:GQ	1/1:237,39,0:75
Chr4	10025633	.	C	A	137.0	.	DP=11;VDB=0.0177;AF1=1;AC1=2;DP4=0,0,5,5;MQ=24;FQ=-57	GT:PL:GQ	1/1:170,30,0:57
Chr4	10025634	.	C	G	151.0	.	DP=11;VDB=0.0177;AF1=1;AC1=2;DP4=0,0,6,5;MQ=25;FQ=-60	GT:PL:GQ	1/1:184,33,0:63
Chr4	10033984	.	C	T	217.0	.	DP=25;VDB=0.0275;AF1=1;AC1=2;DP4=0,0,10,14;MQ=28;FQ=-99	GT:PL:GQ	1/1:250,72,0:99
Chr4	10034013	.	A	C	158.0	.	DP=23;VDB=0.0258;AF1=1;AC1=2;DP4=0,0,10,13;MQ=21;FQ=-96	GT:PL:GQ	1/1:191,69,0:99
Chr4	10034015	.	A	G	155.0	.	DP=23;VDB=0.0258;AF1=1;AC1=2;DP4=0,0,10,12;MQ=19;FQ=-93	GT:PL:GQ	1/1:188,66,0:99
Chr4	10034016	.	A	T	156.0	.	DP=23;VDB=0.0258;AF1=1;AC1=2;DP4=0,0,10,13;MQ=21;FQ=-96	GT:PL:GQ	1/1:189,69,0:99
Chr4	10041851	.	G	C	222.0	.	DP=31;VDB=0.0249;AF1=1;AC1=2;DP4=0,0,18,13;MQ=40;FQ=-120	GT:PL:GQ	1/1:255,93,0:99
Chr4	10041853	.	C	A	222.0	.	DP=30;VDB=0.0261;AF1=1;AC1=2;DP4=0,0,17,12;MQ=40;FQ=-114	GT:PL:GQ	1/1:255,87,0:99
Chr4	10044454	.	A	T	222.0	.	DP=21;VDB=0.0275;AF1=1;AC1=2;DP4=0,0,9,10;MQ=47;FQ=-84	GT:PL:GQ	1/1:255,57,0:99
Chr4	10169024	.	T	G	222.0	.	DP=33;VDB=0.0249;AF1=1;AC1=2;DP4=0,0,20,13;MQ=46;FQ=-126	GT:PL:GQ	1/1:255,99,0:99
Chr4	10291133	.	A	T	222.0	.	DP=19;VDB=0.0259;AF1=1;AC1=2;DP4=0,0,9,10;MQ=46;FQ=-84	GT:PL:GQ	1/1:255,57,0:99
Chr4	10529630	.	T	A	222.0	.	DP=19;VDB=0.0021;AF1=1;AC1=2;DP4=0,0,9,10;MQ=41;FQ=-84	GT:PL:GQ	1/1:255,57,0:99
Chr4	10540792	.	G	T	222.0	.	DP=17;VDB=0.0119;AF1=1;AC1=2;DP4=0,0,5,11;MQ=38;FQ=-75	GT:PL:GQ	1/1:255,48,0:93
Chr4	10550733	.	A	C	38.1	.	DP=7;VDB=0.0307;AF1=1;AC1=2;DP4=0,0,2,4;MQ=17;FQ=-45	GT:PL:GQ	1/1:71,18,0:33
Chr4	10669042	.	A	G	222.0	.	DP=28;VDB=0.0286;AF1=1;AC1=2;DP4=0,0,10,16;MQ=46;FQ=-105	GT:PL:GQ	1/1:255,78,0:99
Chr4	10912563	.	T	C	222.0	.	DP=26;VDB=0.0268;AF1=1;AC1=2;DP4=0,0,13,12;MQ=46;FQ=-102	GT:PL:GQ	1/1:255,75,0:99
Chr4	10951982	.	C	G	222.0	.	DP=16;VDB=0.0226;AF1=1;AC1=2;DP4=0,0,6,10;MQ=39;FQ=-75	GT:PL:GQ	1/1:255,48,0:93
Chr4	10951983	.	G	C	222.0	.	DP=16;VDB=0.0226;AF1=1;AC1=2;DP4=0,0,6,10;MQ=39;FQ=-75	GT:PL:GQ	1/1:255,48,0:93
Chr4	10960624	.	G	C	222.0	.	DP=20;VDB=0.0245;AF1=1;AC1=2;DP4=0,0,10,10;MQ=35;FQ=-87	GT:PL:GQ	1/1:255,60,0:99
Chr4	10960631	.	T	C	222.0	.	DP=20;VDB=0.0269;AF1=1;AC1=2;DP4=0,0,10,10;MQ=34;FQ=-87	GT:PL:GQ	1/1:255,60,0:99
Chr4	10960736	.	C	T	81.1	.	DP=6;VDB=0.0064;AF1=1;AC1=2;DP4=0,0,2,4;MQ=24;FQ=-45	GT:PL:GQ	1/1:114,18,0:33
Chr4	10960739	.	C	T	32.0	.	DP=4;VDB=0.0071;AF1=1;AC1=2;DP4=0,0,1,2;MQ=24;FQ=-36	GT:PL:GQ	1/1:64,9,0:16
Chr4	10960744	.	T	A	34.0	.	DP=3;VDB=0.0123;AF1=1;AC1=2;DP4=0,0,2,1;MQ=25;FQ=-36	GT:PL:GQ	1/1:66,9,0:16
Chr4	10960758	.	C	A	53.5	.	DP=4;VDB=0.0092;AF1=1;AC1=2;DP4=0,0,2,2;MQ=26;FQ=-39	GT:PL:GQ	1/1:86,12,0:21
Chr4	10960805	.	C	T	107.0	.	DP=8;VDB=0.0053;AF1=1;AC1=2;DP4=0,0,2,6;MQ=26;FQ=-51	GT:PL:GQ	1/1:140,24,0:45
Chr4	10960808	.	C	T	107.0	.	DP=9;VDB=0.0060;AF1=1;AC1=2;DP4=0,0,2,6;MQ=29;FQ=-51	GT:PL:GQ	1/1:140,24,0:45
Chr4	10967183	.	G	T	222.0	.	DP=33;VDB=0.0264;AF1=1;AC1=2;DP4=0,0,19,13;MQ=40;FQ=-123	GT:PL:GQ	1/1:255,96,0:99
Chr4	10967185	.	G	T	222.0	.	DP=32;VDB=0.0253;AF1=1;AC1=2;DP4=0,0,20,12;MQ=40;FQ=-123	GT:PL:GQ	1/1:255,96,0:99
Chr4	10967969	.	A	C	222.0	.	DP=24;VDB=0.0205;AF1=1;AC1=2;DP4=0,0,17,7;MQ=37;FQ=-99	GT:PL:GQ	1/1:255,72,0:99
Chr4	10967970	.	C	A	222.0	.	DP=24;VDB=0.0205;AF1=1;AC1=2;DP4=0,0,17,7;MQ=37;FQ=-99	GT:PL:GQ	1/1:255,72,0:99
Chr4	10969985	.	C	A	222.0	.	DP=30;VDB=0.0173;AF1=1;AC1=2;DP4=0,0,15,15;MQ=31;FQ=-117	GT:PL:GQ	1/1:255,90,0:99
Chr4	10969987	.	G	A	222.0	.	DP=30;VDB=0.0173;AF1=1;AC1=2;DP4=0,0,15,15;MQ=31;FQ=-117	GT:PL:GQ	1/1:255,90,0:99
Chr4	10971876	.	T	A	222.0	.	DP=24;VDB=0.0279;AF1=1;AC1=2;DP4=0,0,12,12;MQ=46;FQ=-99	GT:PL:GQ	1/1:255,72,0:99
Chr4	11454781	.	T	C	222.0	.	DP=40;VDB=0.0270;AF1=1;AC1=2;DP4=0,0,17,22;MQ=46;FQ=-144	GT:PL:GQ	1/1:255,117,0:99
Chr4	11458326	.	A	G	222.0	.	DP=30;VDB=0.0265;AF1=1;AC1=2;DP4=0,0,16,14;MQ=46;FQ=-117	GT:PL:GQ	1/1:255,90,0:99
Chr4	11838038	.	T	A	222.0	.	DP=24;VDB=0.0268;AF1=1;AC1=2;DP4=0,0,11,11;MQ=36;FQ=-93	GT:PL:GQ	1/1:255,66,0:99
Chr4	12087278	.	C	T	162.0	.	DP=12;VDB=0.0173;AF1=1;AC1=2;DP4=0,0,8,4;MQ=26;FQ=-63	GT:PL:GQ	1/1:195,36,0:69
Chr4	12087281	.	C	T	136.0	.	DP=12;VDB=0.0173;AF1=1;AC1=2;DP4=0,0,7,3;MQ=25;FQ=-57	GT:PL:GQ	1/1:169,30,0:57
Chr4	12087294	.	G	T	141.0	.	DP=12;VDB=0.0258;AF1=1;AC1=2;DP4=0,0,8,2;MQ=30;FQ=-57	GT:PL:GQ	1/1:174,30,0:57
Chr4	12199219	.	A	T	222.0	.	DP=36;VDB=0.0224;AF1=1;AC1=2;DP4=0,0,18,17;MQ=45;FQ=-132	GT:PL:GQ	1/1:255,105,0:99
Chr4	13326310	.	A	C	222.0	.	DP=36;VDB=0.0266;AF1=1;AC1=2;DP4=0,0,13,20;MQ=46;FQ=-126	GT:PL:GQ	1/1:255,99,0:99
Chr4	13352393	.	C	G	222.0	.	DP=20;VDB=0.0285;AF1=1;AC1=2;DP4=0,0,7,11;MQ=41;FQ=-81	GT:PL:GQ	1/1:255,54,0:99
Chr4	13352394	.	G	C	222.0	.	DP=20;VDB=0.0285;AF1=1;AC1=2;DP4=0,0,7,11;MQ=41;FQ=-81	GT:PL:GQ	1/1:255,54,0:99
Chr4	13369938	.	G	C	222.0	.	DP=19;VDB=0.0269;AF1=1;AC1=2;DP4=0,0,5,10;MQ=47;FQ=-72	GT:PL:GQ	1/1:255,45,0:87
Chr4	14259164	.	T	A	222.0	.	DP=34;VDB=0.0271;AF1=1;AC1=2;DP4=0,0,15,17;MQ=42;FQ=-123	GT:PL:GQ	1/1:255,96,0:99
Chr4	14361934	.	A	G	222.0	.	DP=31;VDB=0.0273;AF1=1;AC1=2;DP4=0,0,15,14;MQ=46;FQ=-114	GT:PL:GQ	1/1:255,87,0:99
Chr4	14827204	.	G	T	222.0	.	DP=25;VDB=0.0266;AF1=1;AC1=2;DP4=0,0,11,13;MQ=46;FQ=-99	GT:PL:GQ	1/1:255,72,0:99
Chr4	15870988	.	A	T	222.0	.	DP=26;VDB=0.0271;AF1=1;AC1=2;DP4=0,0,10,15;MQ=39;FQ=-102	GT:PL:GQ	1/1:255,75,0:99
Chr4	15870989	.	T	A	222.0	.	DP=26;VDB=0.0271;AF1=1;AC1=2;DP4=0,0,10,14;MQ=38;FQ=-99	GT:PL:GQ	1/1:255,72,0:99
Chr4	15906633	.	G	A	222.0	.	DP=27;VDB=0.0256;AF1=1;AC1=2;DP4=0,0,14,13;MQ=45;FQ=-108	GT:PL:GQ	1/1:255,81,0:99
Chr4	16280059	.	G	T	187.0	.	DP=14;VDB=0.0303;AF1=1;AC1=2;DP4=0,0,2,9;MQ=47;FQ=-60	GT:PL:GQ	1/1:220,33,0:63
Chr4	16287335	.	C	T	222.0	.	DP=22;VDB=0.0027;AF1=1;AC1=2;DP4=0,0,4,13;MQ=38;FQ=-78	GT:PL:GQ	1/1:255,51,0:99
Chr4	16287337	.	C	T	222.0	.	DP=22;VDB=0.0027;AF1=1;AC1=2;DP4=0,0,4,13;MQ=38;FQ=-78	GT:PL:GQ	1/1:255,51,0:99
Chr4	17240491	.	A	G	222.0	.	DP=33;VDB=0.0269;AF1=1;AC1=2;DP4=0,0,15,18;MQ=45;FQ=-126	GT:PL:GQ	1/1:255,99,0:99
Chr4	17276566	.	C	A	222.0	.	DP=26;VDB=0.0281;AF1=1;AC1=2;DP4=0,0,7,17;MQ=30;FQ=-99	GT:PL:GQ	1/1:255,72,0:99
Chr4	17276567	.	G	A	222.0	.	DP=26;VDB=0.0281;AF1=1;AC1=2;DP4=0,0,7,18;MQ=31;FQ=-102	GT:PL:GQ	1/1:255,75,0:99
Chr4	17276568	.	C	G	222.0	.	DP=25;VDB=0.0281;AF1=1;AC1=2;DP4=0,0,7,17;MQ=30;FQ=-99	GT:PL:GQ	1/1:255,72,0:99
Chr4	17351202	.	G	C	222.0	.	DP=15;VDB=0.0093;AF1=1;AC1=2;DP4=0,0,8,7;MQ=31;FQ=-72	GT:PL:GQ	1/1:255,45,0:87
Chr4	17361415	.	G	A	216.0	.	DP=18;VDB=0.0220;AF1=1;AC1=2;DP4=0,0,11,6;MQ=30;FQ=-78	GT:PL:GQ	1/1:249,51,0:99
Chr4	17370694	.	T	G	222.0	.	DP=26;VDB=0.0264;AF1=1;AC1=2;DP4=0,0,16,9;MQ=46;FQ=-102	GT:PL:GQ	1/1:255,75,0:99
Chr4	17371721	.	A	C	222.0	.	DP=16;VDB=0.0247;AF1=1;AC1=2;DP4=0,0,10,6;MQ=41;FQ=-75	GT:PL:GQ	1/1:255,48,0:93
Chr4	17371723	.	C	A	222.0	.	DP=15;VDB=0.0253;AF1=1;AC1=2;DP4=0,0,9,6;MQ=41;FQ=-72	GT:PL:GQ	1/1:255,45,0:87
Chr4	17398129	.	C	A	222.0	.	DP=33;VDB=0.0273;AF1=1;AC1=2;DP4=0,0,20,11;MQ=46;FQ=-120	GT:PL:GQ	1/1:255,93,0:99
Chr4	18585046	.	T	A	107.0	.	DP=6;VDB=0.0003;AF1=1;AC1=2;DP4=0,0,2,3;MQ=39;FQ=-42	GT:PL:GQ	1/1:140,15,0:27
Chr5	14966	.	C	A	222.0	.	DP=29;VDB=0.0275;AF1=1;AC1=2;DP4=0,0,17,11;MQ=46;FQ=-111	GT:PL:GQ	1/1:255,84,0:99
Chr5	29806	.	A	G	222.0	.	DP=22;VDB=0.0219;AF1=1;AC1=2;DP4=0,0,12,9;MQ=37;FQ=-90	GT:PL:GQ	1/1:255,63,0:99
Chr5	355471	.	A	G	222.0	.	DP=21;VDB=0.0227;AF1=1;AC1=2;DP4=0,0,6,15;MQ=46;FQ=-90	GT:PL:GQ	1/1:255,63,0:99
Chr5	392619	.	C	A	209.0	.	DP=16;VDB=0.0245;AF1=1;AC1=2;DP4=0,0,5,11;MQ=29;FQ=-75	GT:PL:GQ	1/1:242,48,0:93
Chr5	392644	.	C	A	210.0	.	DP=16;VDB=0.0236;AF1=1;AC1=2;DP4=0,0,5,11;MQ=30;FQ=-75	GT:PL:GQ	1/1:243,48,0:93
Chr5	998632	.	G	A	170.0	.	DP=14;VDB=0.0309;AF1=1;AC1=2;DP4=0,0,4,8;MQ=31;FQ=-63	GT:PL:GQ	1/1:203,36,0:69
Chr5	998634	.	T	C	185.0	.	DP=14;VDB=0.0309;AF1=1;AC1=2;DP4=0,0,5,9;MQ=33;FQ=-69	GT:PL:GQ	1/1:218,42,0:81
Chr5	998636	.	G	A	185.0	.	DP=14;VDB=0.0309;AF1=1;AC1=2;DP4=0,0,5,9;MQ=33;FQ=-69	GT:PL:GQ	1/1:218,42,0:81
Chr5	998983	.	C	A	222.0	.	DP=21;VDB=0.0273;AF1=1;AC1=2;DP4=0,0,11,10;MQ=45;FQ=-90	GT:PL:GQ	1/1:255,63,0:99
Chr5	1038596	.	G	T	222.0	.	DP=23;VDB=0.0260;AF1=1;AC1=2;DP4=0,0,10,12;MQ=41;FQ=-93	GT:PL:GQ	1/1:255,66,0:99
Chr5	1038597	.	G	T	222.0	.	DP=23;VDB=0.0261;AF1=1;AC1=2;DP4=0,0,11,12;MQ=41;FQ=-96	GT:PL:GQ	1/1:255,69,0:99
Chr5	1097774	.	C	T	222.0	.	DP=18;VDB=0.0279;AF1=1;AC1=2;DP4=0,0,7,11;MQ=38;FQ=-81	GT:PL:GQ	1/1:255,54,0:99
Chr5	1097880	.	G	T	152.0	.	DP=14;VDB=0.0253;AF1=1;AC1=2;DP4=0,0,10,4;MQ=25;FQ=-69	GT:PL:GQ	1/1:185,42,0:81
Chr5	1097883	.	C	G	155.0	.	DP=14;VDB=0.0253;AF1=1;AC1=2;DP4=0,0,10,4;MQ=25;FQ=-69	GT:PL:GQ	1/1:188,42,0:81
Chr5	1097884	.	G	T	155.0	.	DP=14;VDB=0.0253;AF1=1;AC1=2;DP4=0,0,10,4;MQ=25;FQ=-69	GT:PL:GQ	1/1:188,42,0:81
Chr5	2821040	.	G	T	222.0	.	DP=19;VDB=0.0264;AF1=1;AC1=2;DP4=0,0,10,8;MQ=46;FQ=-81	GT:PL:GQ	1/1:255,54,0:99
Chr5	2848835	.	T	C	222.0	.	DP=22;VDB=0.0284;AF1=1;AC1=2;DP4=0,0,11,9;MQ=39;FQ=-87	GT:PL:GQ	1/1:255,60,0:99
Chr5	2848840	.	A	T	222.0	.	DP=21;VDB=0.0278;AF1=1;AC1=2;DP4=0,0,11,10;MQ=40;FQ=-90	GT:PL:GQ	1/1:255,63,0:99
Chr5	2906922	.	A	T	89.3	.	DP=5;VDB=0.0059;AF1=1;AC1=2;DP4=0,0,3,2;MQ=33;FQ=-42	GT:PL:GQ	1/1:122,15,0:27
Chr5	2906926	.	T	C	46.0	.	DP=4;VDB=0.0103;AF1=1;AC1=2;DP4=0,0,2,1;MQ=33;FQ=-36	GT:PL:GQ	1/1:78,9,0:16
Chr5	2906940	.	G	T	31.0	.	DP=4;VDB=0.0279;AF1=1;AC1=2;DP4=0,0,2,1;MQ=25;FQ=-36	GT:PL:GQ	1/1:63,9,0:16
Chr5	3406839	.	T	C	168.0	.	DP=7;VDB=0.0002;AF1=1;AC1=2;DP4=0,0,4,3;MQ=39;FQ=-48	GT:PL:GQ	1/1:201,21,0:39
Chr5	3406841	.	T	C	165.0	.	DP=7;VDB=0.0002;AF1=1;AC1=2;DP4=0,0,4,3;MQ=39;FQ=-48	GT:PL:GQ	1/1:198,21,0:39
Chr5	3406903	.	G	T	50.0	.	DP=3;VDB=0.0011;AF1=1;AC1=2;DP4=0,0,2,1;MQ=29;FQ=-36	GT:PL:GQ	1/1:82,9,0:16
Chr5	3406917	.	G	T	128.0	.	DP=6;VDB=0.0001;AF1=1;AC1=2;DP4=0,0,3,3;MQ=35;FQ=-45	GT:PL:GQ	1/1:161,18,0:33
Chr5	3406933	.	T	C	165.0	.	DP=8;VDB=0.0004;AF1=1;AC1=2;DP4=0,0,4,4;MQ=37;FQ=-51	GT:PL:GQ	1/1:198,24,0:45
Chr5	3437528	.	C	G	222.0	.	DP=16;VDB=0.0265;AF1=1;AC1=2;DP4=0,0,3,12;MQ=39;FQ=-72	GT:PL:GQ	1/1:255,45,0:87
Chr5	3437530	.	C	G	222.0	.	DP=16;VDB=0.0265;AF1=1;AC1=2;DP4=0,0,3,13;MQ=40;FQ=-75	GT:PL:GQ	1/1:255,48,0:93
Chr5	3506582	.	A	C	136.0	.	DP=10;VDB=0.0275;AF1=1;AC1=2;DP4=0,0,3,6;MQ=30;FQ=-54	GT:PL:GQ	1/1:169,27,0:51
Chr5	3506584	.	A	C	137.0	.	DP=9;VDB=0.0250;AF1=1;AC1=2;DP4=0,0,3,6;MQ=30;FQ=-54	GT:PL:GQ	1/1:170,27,0:51
Chr5	3506586	.	A	G	135.0	.	DP=9;VDB=0.0250;AF1=1;AC1=2;DP4=0,0,3,6;MQ=30;FQ=-54	GT:PL:GQ	1/1:168,27,0:51
Chr5	3506659	.	G	C	222.0	.	DP=18;VDB=0.0091;AF1=1;AC1=2;DP4=0,0,4,14;MQ=37;FQ=-81	GT:PL:GQ	1/1:255,54,0:99
Chr5	3506660	.	A	T	222.0	.	DP=18;VDB=0.0091;AF1=1;AC1=2;DP4=0,0,4,14;MQ=37;FQ=-81	GT:PL:GQ	1/1:255,54,0:99
Chr5	3576885	.	T	C	222.0	.	DP=28;VDB=0.0271;AF1=1;AC1=2;DP4=0,0,15,13;MQ=44;FQ=-111	GT:PL:GQ	1/1:255,84,0:99
Chr5	3576922	.	C	G	46.5	.	DP=4;VDB=0.0245;AF1=1;AC1=2;DP4=0,0,1,3;MQ=31;FQ=-39	GT:PL:GQ	1/1:79,12,0:21
Chr5	5984426	.	T	G	222.0	.	DP=27;VDB=0.0210;AF1=1;AC1=2;DP4=0,0,18,8;MQ=46;FQ=-105	GT:PL:GQ	1/1:255,78,0:99
Chr5	7498566	.	G	A	222.0	.	DP=15;VDB=0.0258;AF1=1;AC1=2;DP4=0,0,6,7;MQ=46;FQ=-66	GT:PL:GQ	1/1:255,39,0:75
Chr5	7610318	.	A	T	222.0	.	DP=29;VDB=0.0281;AF1=1;AC1=2;DP4=0,0,15,13;MQ=45;FQ=-111	GT:PL:GQ	1/1:255,84,0:99
Chr5	8618728	.	C	A	222.0	.	DP=27;VDB=0.0280;AF1=1;AC1=2;DP4=0,0,12,10;MQ=47;FQ=-93	GT:PL:GQ	1/1:255,66,0:99
Chr5	9920391	.	C	T	222.0	.	DP=29;VDB=0.0221;AF1=1;AC1=2;DP4=0,0,9,17;MQ=44;FQ=-105	GT:PL:GQ	1/1:255,78,0:99
Chr5	9920536	.	G	T	222.0	.	DP=31;VDB=0.0257;AF1=1;AC1=2;DP4=0,0,12,18;MQ=43;FQ=-117	GT:PL:GQ	1/1:255,90,0:99
Chr5	10311056	.	T	G	191.0	.	DP=14;VDB=0.0260;AF1=1;AC1=2;DP4=0,0,12,2;MQ=40;FQ=-69	GT:PL:GQ	1/1:224,42,0:81
Chr5	10322650	.	T	G	222.0	.	DP=24;VDB=0.0285;AF1=1;AC1=2;DP4=0,0,11,13;MQ=36;FQ=-99	GT:PL:GQ	1/1:255,72,0:99
Chr5	10516930	.	G	T	103.0	.	DP=15;VDB=0.0289;AF1=1;AC1=2;DP4=0,0,7,7;MQ=18;FQ=-69	GT:PL:GQ	1/1:136,42,0:81
Chr5	10731830	.	A	T	222.0	.	DP=27;VDB=0.0203;AF1=1;AC1=2;DP4=0,0,16,11;MQ=46;FQ=-108	GT:PL:GQ	1/1:255,81,0:99
Chr5	10732203	.	T	A	222.0	.	DP=33;VDB=0.0262;AF1=1;AC1=2;DP4=0,0,11,21;MQ=46;FQ=-123	GT:PL:GQ	1/1:255,96,0:99
Chr5	10851925	.	C	T	222.0	.	DP=34;VDB=0.0275;AF1=1;AC1=2;DP4=0,0,14,19;MQ=46;FQ=-126	GT:PL:GQ	1/1:255,99,0:99
Chr5	11008065	.	T	A	187.0	.	DP=14;VDB=0.0293;AF1=1;AC1=2;DP4=0,0,4,6;MQ=39;FQ=-57	GT:PL:GQ	1/1:220,30,0:57
Chr5	11008073	.	T	G	220.0	.	DP=13;VDB=0.0210;AF1=1;AC1=2;DP4=0,0,7,6;MQ=42;FQ=-66	GT:PL:GQ	1/1:253,39,0:75
Chr5	11053508	.	C	T	222.0	.	DP=24;VDB=0.0268;AF1=1;AC1=2;DP4=0,0,10,13;MQ=46;FQ=-96	GT:PL:GQ	1/1:255,69,0:99
Chr5	11186814	.	T	C	31.0	.	DP=10;VDB=0.0129;AF1=1;AC1=2;DP4=0,0,5,4;MQ=13;FQ=-54	GT:PL:GQ	1/1:64,27,0:50
Chr5	11188030	.	G	C	90.0	.	DP=31;VDB=0.0033;AF1=1;AC1=2;DP4=0,0,20,9;MQ=13;FQ=-114	GT:PL:GQ	1/1:123,87,0:99
Chr5	11188158	.	C	A	107.0	.	DP=84;VDB=0.0250;AF1=1;AC1=2;DP4=0,0,33,48;MQ=11;FQ=-268	GT:PL:GQ	1/1:140,241,0:99
Chr5	11194437	.	A	T	124.0	.	DP=5;VDB=0.0018;AF1=1;AC1=2;DP4=0,0,2,3;MQ=37;FQ=-42	GT:PL:GQ	1/1:157,15,0:27
Chr5	11194438	.	A	T	124.0	.	DP=5;VDB=0.0018;AF1=1;AC1=2;DP4=0,0,2,3;MQ=37;FQ=-42	GT:PL:GQ	1/1:157,15,0:27
Chr5	11202828	.	T	A	79.1	.	DP=6;VDB=0.0008;AF1=1;AC1=2;DP4=0,0,5,1;MQ=30;FQ=-45	GT:PL:GQ	1/1:112,18,0:33
Chr5	11208479	.	A	G	222.0	.	DP=19;VDB=0.0268;AF1=1;AC1=2;DP4=0,0,6,13;MQ=46;FQ=-84	GT:PL:GQ	1/1:255,57,0:99
Chr5	11209966	.	A	G	162.0	.	DP=15;VDB=0.0107;AF1=1;AC1=2;DP4=0,0,5,8;MQ=26;FQ=-66	GT:PL:GQ	1/1:195,39,0:75
Chr5	11210018	.	G	A	134.0	.	DP=13;VDB=0.0135;AF1=1;AC1=2;DP4=0,0,4,7;MQ=25;FQ=-60	GT:PL:GQ	1/1:167,33,0:63
Chr5	11210052	.	G	T	47.5	.	DP=7;VDB=0.0123;AF1=1;AC1=2;DP4=0,0,1,3;MQ=25;FQ=-39	GT:PL:GQ	1/1:80,12,0:21
Chr5	11210698	.	T	G	51.5	.	DP=4;VDB=0.0175;AF1=1;AC1=2;DP4=0,0,2,2;MQ=25;FQ=-39	GT:PL:GQ	1/1:84,12,0:21
Chr5	11211626	.	G	A	23.8	.	DP=2;VDB=0.0122;AF1=1;AC1=2;DP4=0,0,1,1;MQ=28;FQ=-33	GT:PL:GQ	1/1:55,6,0:10
Chr5	11211627	.	G	A	23.8	.	DP=2;VDB=0.0122;AF1=1;AC1=2;DP4=0,0,1,1;MQ=28;FQ=-33	GT:PL:GQ	1/1:55,6,0:10
Chr5	11211636	.	G	A	93.3	.	DP=5;VDB=0.0240;AF1=1;AC1=2;DP4=0,0,2,3;MQ=33;FQ=-42	GT:PL:GQ	1/1:126,15,0:27
Chr5	11213410	.	A	G	222.0	.	DP=18;VDB=0.0264;AF1=1;AC1=2;DP4=0,0,9,8;MQ=35;FQ=-78	GT:PL:GQ	1/1:255,51,0:99
Chr5	11214681	.	G	C	222.0	.	DP=21;VDB=0.0265;AF1=1;AC1=2;DP4=0,0,8,13;MQ=43;FQ=-90	GT:PL:GQ	1/1:255,63,0:99
Chr5	11217777	.	C	G	73.1	.	DP=7;VDB=0.0178;AF1=1;AC1=2;DP4=0,0,2,5;MQ=26;FQ=-48	GT:PL:GQ	1/1:106,21,0:39
Chr5	11218543	.	G	T	184.0	.	DP=12;VDB=0.0016;AF1=1;AC1=2;DP4=0,0,3,8;MQ=33;FQ=-60	GT:PL:GQ	1/1:217,33,0:63
Chr5	11218614	.	C	A	222.0	.	DP=24;VDB=0.0207;AF1=1;AC1=2;DP4=0,0,7,16;MQ=36;FQ=-96	GT:PL:GQ	1/1:255,69,0:99
Chr5	11303258	.	T	G	222.0	.	DP=26;VDB=0.0271;AF1=1;AC1=2;DP4=0,0,18,8;MQ=47;FQ=-105	GT:PL:GQ	1/1:255,78,0:99
Chr5	11516050	.	T	G	222.0	.	DP=19;VDB=0.0246;AF1=1;AC1=2;DP4=0,0,11,8;MQ=46;FQ=-84	GT:PL:GQ	1/1:255,57,0:99
Chr5	11670578	.	A	T	222.0	.	DP=28;VDB=0.0280;AF1=1;AC1=2;DP4=0,0,12,15;MQ=44;FQ=-108	GT:PL:GQ	1/1:255,81,0:99
Chr5	11704455	.	A	T	222.0	.	DP=47;VDB=0.0284;AF1=1;AC1=2;DP4=0,0,9,36;MQ=23;FQ=-162	GT:PL:GQ	1/1:255,135,0:99
Chr5	11742979	.	T	G	222.0	.	DP=19;VDB=0.0275;AF1=1;AC1=2;DP4=0,0,14,5;MQ=45;FQ=-84	GT:PL:GQ	1/1:255,57,0:99
Chr5	11755925	.	T	G	222.0	.	DP=22;VDB=0.0264;AF1=1;AC1=2;DP4=0,0,9,9;MQ=47;FQ=-81	GT:PL:GQ	1/1:255,54,0:99
Chr5	11758470	.	G	C	203.0	.	DP=21;VDB=0.0258;AF1=1;AC1=2;DP4=0,0,11,10;MQ=24;FQ=-90	GT:PL:GQ	1/1:236,63,0:99
Chr5	11758476	.	T	C	198.0	.	DP=22;VDB=0.0275;AF1=1;AC1=2;DP4=0,0,11,9;MQ=24;FQ=-87	GT:PL:GQ	1/1:231,60,0:99
Chr5	11785294	.	A	T	222.0	.	DP=17;VDB=0.0265;AF1=1;AC1=2;DP4=0,0,3,13;MQ=41;FQ=-75	GT:PL:GQ	1/1:255,48,0:93
Chr5	11790462	.	G	A	222.0	.	DP=27;VDB=0.0261;AF1=1;AC1=2;DP4=0,0,15,12;MQ=30;FQ=-108	GT:PL:GQ	1/1:255,81,0:99
Chr5	11792533	.	G	A	222.0	.	DP=32;VDB=0.0260;AF1=1;AC1=2;DP4=0,0,15,16;MQ=41;FQ=-120	GT:PL:GQ	1/1:255,93,0:99
Chr5	11829304	.	A	T	222.0	.	DP=30;VDB=0.0269;AF1=1;AC1=2;DP4=0,0,16,14;MQ=35;FQ=-117	GT:PL:GQ	1/1:255,90,0:99
Chr5	11836090	.	T	G	222.0	.	DP=25;VDB=0.0235;AF1=1;AC1=2;DP4=0,0,12,12;MQ=37;FQ=-99	GT:PL:GQ	1/1:255,72,0:99
Chr5	11836579	.	C	G	106.0	.	DP=31;VDB=0.0277;AF1=1;AC1=2;DP4=0,0,17,12;MQ=14;FQ=-114	GT:PL:GQ	1/1:139,87,0:99
Chr5	11861787	.	T	G	222.0	.	DP=51;VDB=0.0269;AF1=1;AC1=2;DP4=0,0,33,17;MQ=38;FQ=-178	GT:PL:GQ	1/1:255,151,0:99
Chr5	11869570	.	A	T	185.0	.	DP=20;VDB=0.0279;AF1=1;AC1=2;DP4=0,0,3,17;MQ=30;FQ=-87	GT:PL:GQ	1/1:218,60,0:99
Chr5	11870187	.	T	A	122.0	.	DP=52;VDB=0.0174;AF1=1;AC1=2;DP4=0,0,47,5;MQ=20;FQ=-184	GT:PL:GQ	1/1:155,157,0:99
Chr5	11930024	.	A	T	145.0	.	DP=25;VDB=0.0286;AF1=1;AC1=2;DP4=0,0,11,13;MQ=18;FQ=-99	GT:PL:GQ	1/1:178,72,0:99
Chr5	11948388	.	C	G	222.0	.	DP=19;VDB=0.0269;AF1=1;AC1=2;DP4=0,0,13,6;MQ=41;FQ=-84	GT:PL:GQ	1/1:255,57,0:99
Chr5	11954794	.	C	G	222.0	.	DP=22;VDB=0.0234;AF1=1;AC1=2;DP4=0,0,9,12;MQ=32;FQ=-90	GT:PL:GQ	1/1:255,63,0:99
Chr5	11958831	.	T	G	222.0	.	DP=33;VDB=0.0244;AF1=1;AC1=2;DP4=0,0,18,15;MQ=44;FQ=-126	GT:PL:GQ	1/1:255,99,0:99
Chr5	11959318	.	G	C	222.0	.	DP=33;VDB=0.0230;AF1=1;AC1=2;DP4=0,0,19,14;MQ=39;FQ=-126	GT:PL:GQ	1/1:255,99,0:99
Chr5	11960005	.	G	C	160.0	.	DP=18;VDB=0.0284;AF1=1;AC1=2;DP4=0,0,9,9;MQ=23;FQ=-81	GT:PL:GQ	1/1:193,54,0:99
Chr5	11992584	.	T	C	222.0	.	DP=25;VDB=0.0285;AF1=1;AC1=2;DP4=0,0,16,8;MQ=46;FQ=-99	GT:PL:GQ	1/1:255,72,0:99
Chr5	12055958	.	A	T	222.0	.	DP=30;VDB=0.0245;AF1=1;AC1=2;DP4=0,0,9,21;MQ=36;FQ=-117	GT:PL:GQ	1/1:255,90,0:99
Chr5	12060077	.	C	A	222.0	.	DP=25;VDB=0.0202;AF1=1;AC1=2;DP4=0,0,14,10;MQ=44;FQ=-99	GT:PL:GQ	1/1:255,72,0:99
Chr5	12060988	.	G	A	222.0	.	DP=30;VDB=0.0245;AF1=1;AC1=2;DP4=0,0,10,20;MQ=41;FQ=-117	GT:PL:GQ	1/1:255,90,0:99
Chr5	12065172	.	G	A	222.0	.	DP=30;VDB=0.0226;AF1=1;AC1=2;DP4=0,0,14,14;MQ=47;FQ=-111	GT:PL:GQ	1/1:255,84,0:99
Chr5	12139936	.	A	T	222.0	.	DP=16;VDB=0.0230;AF1=1;AC1=2;DP4=0,0,8,7;MQ=44;FQ=-72	GT:PL:GQ	1/1:255,45,0:87
Chr5	12150372	.	G	T	158.0	.	DP=37;VDB=0.0278;AF1=1;AC1=2;DP4=0,0,9,28;MQ=17;FQ=-138	GT:PL:GQ	1/1:191,111,0:99
Chr5	12162804	.	T	G	222.0	.	DP=21;VDB=0.0261;AF1=1;AC1=2;DP4=0,0,8,13;MQ=45;FQ=-90	GT:PL:GQ	1/1:255,63,0:99
Chr5	12205139	.	C	T	222.0	.	DP=14;VDB=0.0273;AF1=1;AC1=2;DP4=0,0,9,4;MQ=46;FQ=-66	GT:PL:GQ	1/1:255,39,0:75
Chr5	12293719	.	C	A	218.0	.	DP=10;VDB=0.0259;AF1=1;AC1=2;DP4=0,0,4,6;MQ=46;FQ=-57	GT:PL:GQ	1/1:251,30,0:57
Chr5	12344814	.	A	C	222.0	.	DP=26;VDB=0.0262;AF1=1;AC1=2;DP4=0,0,12,12;MQ=41;FQ=-99	GT:PL:GQ	1/1:255,72,0:99
Chr5	12386882	.	G	T	222.0	.	DP=15;VDB=0.0279;AF1=1;AC1=2;DP4=0,0,9,5;MQ=46;FQ=-69	GT:PL:GQ	1/1:255,42,0:81
Chr5	12414626	.	T	G	222.0	.	DP=16;VDB=0.0269;AF1=1;AC1=2;DP4=0,0,8,8;MQ=41;FQ=-75	GT:PL:GQ	1/1:255,48,0:93
Chr5	12417202	.	C	A	222.0	.	DP=19;VDB=0.0256;AF1=1;AC1=2;DP4=0,0,11,5;MQ=46;FQ=-75	GT:PL:GQ	1/1:255,48,0:93
Chr5	12495291	.	G	C	222.0	.	DP=18;VDB=0.0287;AF1=1;AC1=2;DP4=0,0,14,3;MQ=47;FQ=-78	GT:PL:GQ	1/1:255,51,0:99
Chr5	12624215	.	A	G	222.0	.	DP=24;VDB=0.0270;AF1=1;AC1=2;DP4=0,0,12,12;MQ=42;FQ=-99	GT:PL:GQ	1/1:255,72,0:99
Chr5	12628846	.	G	A	193.0	.	DP=11;VDB=0.0316;AF1=1;AC1=2;DP4=0,0,3,7;MQ=43;FQ=-57	GT:PL:GQ	1/1:226,30,0:57
Chr5	12641667	.	G	T	222.0	.	DP=16;VDB=0.0282;AF1=1;AC1=2;DP4=0,0,10,5;MQ=45;FQ=-72	GT:PL:GQ	1/1:255,45,0:87
Chr5	12771748	.	G	T	222.0	.	DP=18;VDB=0.0249;AF1=1;AC1=2;DP4=0,0,5,8;MQ=47;FQ=-66	GT:PL:GQ	1/1:255,39,0:75
Chr5	12794013	.	A	T	222.0	.	DP=21;VDB=0.0267;AF1=1;AC1=2;DP4=0,0,10,10;MQ=46;FQ=-87	GT:PL:GQ	1/1:255,60,0:99
Chr5	12943710	.	G	T	222.0	.	DP=20;VDB=0.0253;AF1=1;AC1=2;DP4=0,0,10,10;MQ=47;FQ=-87	GT:PL:GQ	1/1:255,60,0:99
Chr5	13032233	.	T	A	152.0	.	DP=11;VDB=0.0270;AF1=1;AC1=2;DP4=0,0,1,10;MQ=43;FQ=-60	GT:PL:GQ	1/1:185,33,0:63
Chr5	13045643	.	T	A	222.0	.	DP=26;VDB=0.0268;AF1=1;AC1=2;DP4=0,0,9,16;MQ=47;FQ=-102	GT:PL:GQ	1/1:255,75,0:99
Chr5	13074210	.	G	T	222.0	.	DP=18;VDB=0.0203;AF1=1;AC1=2;DP4=0,0,6,12;MQ=46;FQ=-81	GT:PL:GQ	1/1:255,54,0:99
Chr5	13216119	.	T	C	222.0	.	DP=28;VDB=0.0275;AF1=1;AC1=2;DP4=0,0,14,11;MQ=30;FQ=-102	GT:PL:GQ	1/1:255,75,0:99
Chr5	13259889	.	C	A	217.0	.	DP=21;VDB=0.0269;AF1=1;AC1=2;DP4=0,0,14,7;MQ=27;FQ=-90	GT:PL:GQ	1/1:250,63,0:99
Chr5	13282630	.	A	C	222.0	.	DP=18;VDB=0.0259;AF1=1;AC1=2;DP4=0,0,5,12;MQ=44;FQ=-78	GT:PL:GQ	1/1:255,51,0:99
Chr5	13289119	.	T	A	222.0	.	DP=19;VDB=0.0272;AF1=1;AC1=2;DP4=0,0,9,8;MQ=43;FQ=-78	GT:PL:GQ	1/1:255,51,0:99
Chr5	13331540	.	G	T	222.0	.	DP=26;VDB=0.0269;AF1=1;AC1=2;DP4=0,0,13,13;MQ=47;FQ=-105	GT:PL:GQ	1/1:255,78,0:99
Chr5	13448933	.	T	C	126.0	.	DP=18;VDB=0.0175;AF1=1;AC1=2;DP4=0,0,12,5;MQ=19;FQ=-78	GT:PL:GQ	1/1:159,51,0:99
Chr5	13516903	.	T	G	222.0	.	DP=29;VDB=0.0245;AF1=1;AC1=2;DP4=0,0,14,15;MQ=46;FQ=-114	GT:PL:GQ	1/1:255,87,0:99
Chr5	13840787	.	G	C	222.0	.	DP=26;VDB=0.0245;AF1=1;AC1=2;DP4=0,0,10,16;MQ=42;FQ=-105	GT:PL:GQ	1/1:255,78,0:99
Chr5	13849483	.	T	G	160.0	.	DP=16;VDB=0.0250;AF1=1;AC1=2;DP4=0,0,12,4;MQ=25;FQ=-75	GT:PL:GQ	1/1:193,48,0:93
Chr5	13998970	.	A	C	222.0	.	DP=22;VDB=0.0272;AF1=1;AC1=2;DP4=0,0,9,12;MQ=45;FQ=-90	GT:PL:GQ	1/1:255,63,0:99
Chr5	14044245	.	G	A	222.0	.	DP=31;VDB=0.0261;AF1=1;AC1=2;DP4=0,0,18,13;MQ=45;FQ=-120	GT:PL:GQ	1/1:255,93,0:99
Chr5	14080885	.	A	G	222.0	.	DP=34;VDB=0.0195;AF1=1;AC1=2;DP4=0,0,14,17;MQ=46;FQ=-120	GT:PL:GQ	1/1:255,93,0:99
Chr5	14178655	.	T	A	69.0	.	DP=19;VDB=0.0240;AF1=1;AC1=2;DP4=0,0,13,6;MQ=13;FQ=-84	GT:PL:GQ	1/1:102,57,0:99
Chr5	14326398	.	C	T	222.0	.	DP=20;VDB=0.0271;AF1=1;AC1=2;DP4=0,0,12,8;MQ=37;FQ=-87	GT:PL:GQ	1/1:255,60,0:99
Chr5	14329603	.	G	T	45.0	.	DP=18;VDB=0.0269;AF1=1;AC1=2;DP4=0,0,6,12;MQ=10;FQ=-81	GT:PL:GQ	1/1:78,54,0:95
Chr5	14375892	.	A	G	133.0	.	DP=25;VDB=0.0257;AF1=1;AC1=2;DP4=0,0,10,15;MQ=18;FQ=-102	GT:PL:GQ	1/1:166,75,0:99
Chr5	14375894	.	G	A	132.0	.	DP=25;VDB=0.0257;AF1=1;AC1=2;DP4=0,0,10,15;MQ=18;FQ=-102	GT:PL:GQ	1/1:165,75,0:99
Chr5	14376996	.	G	A	222.0	.	DP=26;VDB=0.0269;AF1=1;AC1=2;DP4=0,0,13,13;MQ=42;FQ=-105	GT:PL:GQ	1/1:255,78,0:99
Chr5	14378717	.	G	T	222.0	.	DP=17;VDB=0.0203;AF1=1;AC1=2;DP4=0,0,8,9;MQ=29;FQ=-78	GT:PL:GQ	1/1:255,51,0:99
Chr5	14378736	.	G	T	219.0	.	DP=17;VDB=0.0190;AF1=1;AC1=2;DP4=0,0,8,9;MQ=28;FQ=-78	GT:PL:GQ	1/1:252,51,0:99
Chr5	14378863	.	T	C	206.0	.	DP=20;VDB=0.0283;AF1=1;AC1=2;DP4=0,0,10,10;MQ=25;FQ=-87	GT:PL:GQ	1/1:239,60,0:99
Chr5	14704200	.	G	A	222.0	.	DP=29;VDB=0.0271;AF1=1;AC1=2;DP4=0,0,7,20;MQ=42;FQ=-108	GT:PL:GQ	1/1:255,81,0:99
Chr5	14783471	.	T	A	222.0	.	DP=27;VDB=0.0255;AF1=1;AC1=2;DP4=0,0,13,14;MQ=46;FQ=-108	GT:PL:GQ	1/1:255,81,0:99
Chr5	15023219	.	T	G	222.0	.	DP=27;VDB=0.0279;AF1=1;AC1=2;DP4=0,0,16,10;MQ=45;FQ=-105	GT:PL:GQ	1/1:255,78,0:99
Chr5	15028481	.	T	A	222.0	.	DP=36;VDB=0.0269;AF1=1;AC1=2;DP4=0,0,18,16;MQ=47;FQ=-129	GT:PL:GQ	1/1:255,102,0:99
Chr5	15291688	.	T	G	222.0	.	DP=26;VDB=0.0271;AF1=1;AC1=2;DP4=0,0,9,17;MQ=44;FQ=-105	GT:PL:GQ	1/1:255,78,0:99
Chr5	15606032	.	A	T	222.0	.	DP=25;VDB=0.0269;AF1=1;AC1=2;DP4=0,0,10,15;MQ=45;FQ=-102	GT:PL:GQ	1/1:255,75,0:99
Chr5	15716217	.	A	T	222.0	.	DP=31;VDB=0.0214;AF1=1;AC1=2;DP4=0,0,17,14;MQ=46;FQ=-120	GT:PL:GQ	1/1:255,93,0:99
Chr5	16713266	.	G	T	222.0	.	DP=21;VDB=0.0250;AF1=1;AC1=2;DP4=0,0,8,12;MQ=47;FQ=-87	GT:PL:GQ	1/1:255,60,0:99
Chr5	17885651	.	C	T	222.0	.	DP=29;VDB=0.0269;AF1=1;AC1=2;DP4=0,0,19,10;MQ=46;FQ=-114	GT:PL:GQ	1/1:255,87,0:99
Chr5	18197188	.	A	C	222.0	.	DP=19;VDB=0.0277;AF1=1;AC1=2;DP4=0,0,11,7;MQ=45;FQ=-81	GT:PL:GQ	1/1:255,54,0:99
Chr5	18200037	.	A	T	222.0	.	DP=34;VDB=0.0284;AF1=1;AC1=2;DP4=0,0,24,10;MQ=45;FQ=-129	GT:PL:GQ	1/1:255,102,0:99
Chr5	20278977	.	A	T	222.0	.	DP=35;VDB=0.0264;AF1=1;AC1=2;DP4=0,0,17,18;MQ=46;FQ=-132	GT:PL:GQ	1/1:255,105,0:99
Chr5	23974116	.	A	T	222.0	.	DP=23;VDB=0.0273;AF1=1;AC1=2;DP4=0,0,14,8;MQ=46;FQ=-93	GT:PL:GQ	1/1:255,66,0:99
Chr5	24018928	.	G	A	222.0	.	DP=32;VDB=0.0235;AF1=1;AC1=2;DP4=0,0,17,15;MQ=44;FQ=-123	GT:PL:GQ	1/1:255,96,0:99
ChrM	188634	.	C	G	222.0	.	DP=95;VDB=0.0179;AF1=1;AC1=2;DP4=0,0,49,40;MQ=25;FQ=-282	GT:PL:GQ	1/1:255,255,0:99
ChrM	188648	.	A	C	199.0	.	DP=93;VDB=0.0270;AF1=1;AC1=2;DP4=0,0,45,44;MQ=20;FQ=-282	GT:PL:GQ	1/1:232,255,0:99
ChrM	188649	.	A	G	192.0	.	DP=93;VDB=0.0265;AF1=1;AC1=2;DP4=0,0,46,43;MQ=19;FQ=-282	GT:PL:GQ	1/1:225,255,0:99
ChrM	188650	.	T	A	203.0	.	DP=95;VDB=0.0260;AF1=1;AC1=2;DP4=0,0,48,44;MQ=20;FQ=-282	GT:PL:GQ	1/1:236,255,0:99
