# Supplementary material for: Re-Evaluation of Reportedly Metal Tolerant Arabidopsis thaliana Accessions
Source: PLoS One. 2016 Jul 28;11(7):e0130679. doi: 10.1371/journal.pone.0130679 (PMC4965157; doi:10.1371/journal.pone.0130679)
Supplement: S1 Dataset — (ZIP) [file pone.0130679.s001.zip › S1_Dataset/LimBerkSClaraCol-002188_Santa-Clara-CS28722_CTTGTA_q20_snps_filt.vcf]

##fileformat=VCFv4.1
##samtoolsVersion=0.1.18 (r982:295)
##INFO=<ID=DP,Number=1,Type=Integer,Description="Raw read depth">
##INFO=<ID=DP4,Number=4,Type=Integer,Description="# high-quality ref-forward bases, ref-reverse, alt-forward and alt-reverse bases">
##INFO=<ID=MQ,Number=1,Type=Integer,Description="Root-mean-square mapping quality of covering reads">
##INFO=<ID=FQ,Number=1,Type=Float,Description="Phred probability of all samples being the same">
##INFO=<ID=AF1,Number=1,Type=Float,Description="Max-likelihood estimate of the first ALT allele frequency (assuming HWE)">
##INFO=<ID=AC1,Number=1,Type=Float,Description="Max-likelihood estimate of the first ALT allele count (no HWE assumption)">
##INFO=<ID=G3,Number=3,Type=Float,Description="ML estimate of genotype frequencies">
##INFO=<ID=HWE,Number=1,Type=Float,Description="Chi^2 based HWE test P-value based on G3">
##INFO=<ID=CLR,Number=1,Type=Integer,Description="Log ratio of genotype likelihoods with and without the constraint">
##INFO=<ID=UGT,Number=1,Type=String,Description="The most probable unconstrained genotype configuration in the trio">
##INFO=<ID=CGT,Number=1,Type=String,Description="The most probable constrained genotype configuration in the trio">
##INFO=<ID=INDEL,Number=0,Type=Flag,Description="Indicates that the variant is an INDEL.">
##INFO=<ID=PC2,Number=2,Type=Integer,Description="Phred probability of the nonRef allele frequency in group1 samples being larger (,smaller) than in group2.">
##INFO=<ID=PCHI2,Number=1,Type=Float,Description="Posterior weighted chi^2 P-value for testing the association between group1 and group2 samples.">
##INFO=<ID=QCHI2,Number=1,Type=Integer,Description="Phred scaled PCHI2.">
##INFO=<ID=PR,Number=1,Type=Integer,Description="# permutations yielding a smaller PCHI2.">
##INFO=<ID=VDB,Number=1,Type=Float,Description="Variant Distance Bias">
##FORMAT=<ID=GT,Number=1,Type=String,Description="Genotype">
##FORMAT=<ID=GQ,Number=1,Type=Integer,Description="Genotype Quality">
##FORMAT=<ID=GL,Number=3,Type=Float,Description="Likelihoods for RR,RA,AA genotypes (R=ref,A=alt)">
##FORMAT=<ID=DP,Number=1,Type=Integer,Description="# high-quality bases">
##FORMAT=<ID=SP,Number=1,Type=Integer,Description="Phred-scaled strand bias P-value">
##FORMAT=<ID=PL,Number=G,Type=Integer,Description="List of Phred-scaled genotype likelihoods">
#CHROM	POS	ID	REF	ALT	QUAL	FILTER	INFO	FORMAT	002188_Santa-Clara-CC28722_CTTGTA
Chr1	926694	.	C	T	222.0	.	DP=34;VDB=0.0210;AF1=1;AC1=2;DP4=0,0,19,14;MQ=46;FQ=-126	GT:PL:GQ	1/1:255,99,0:99
Chr1	929190	.	G	T	222.0	.	DP=38;VDB=0.0277;AF1=1;AC1=2;DP4=0,0,23,14;MQ=40;FQ=-138	GT:PL:GQ	1/1:255,111,0:99
Chr1	929191	.	G	T	222.0	.	DP=38;VDB=0.0277;AF1=1;AC1=2;DP4=0,0,22,13;MQ=40;FQ=-132	GT:PL:GQ	1/1:255,105,0:99
Chr1	1706240	.	G	T	222.0	.	DP=27;VDB=0.0268;AF1=1;AC1=2;DP4=0,0,10,16;MQ=46;FQ=-105	GT:PL:GQ	1/1:255,78,0:99
Chr1	2055431	.	A	T	222.0	.	DP=33;VDB=0.0287;AF1=1;AC1=2;DP4=0,0,13,16;MQ=46;FQ=-114	GT:PL:GQ	1/1:255,87,0:99
Chr1	2769602	.	C	A	222.0	.	DP=32;VDB=0.0235;AF1=1;AC1=2;DP4=0,0,13,18;MQ=39;FQ=-120	GT:PL:GQ	1/1:255,93,0:99
Chr1	2769604	.	C	A	222.0	.	DP=32;VDB=0.0235;AF1=1;AC1=2;DP4=0,0,13,19;MQ=39;FQ=-123	GT:PL:GQ	1/1:255,96,0:99
Chr1	3496990	.	T	C	222.0	.	DP=31;VDB=0.0271;AF1=1;AC1=2;DP4=0,0,10,20;MQ=46;FQ=-117	GT:PL:GQ	1/1:255,90,0:99
Chr1	4582179	.	A	T	222.0	.	DP=22;VDB=0.0250;AF1=1;AC1=2;DP4=0,0,9,11;MQ=43;FQ=-87	GT:PL:GQ	1/1:255,60,0:99
Chr1	4582213	.	G	T	222.0	.	DP=16;VDB=0.0321;AF1=1;AC1=2;DP4=0,0,5,9;MQ=40;FQ=-69	GT:PL:GQ	1/1:255,42,0:81
Chr1	4582287	.	G	A	66.1	.	DP=6;VDB=0.0016;AF1=1;AC1=2;DP4=0,0,5,1;MQ=25;FQ=-45	GT:PL:GQ	1/1:99,18,0:33
Chr1	4582290	.	C	A	69.1	.	DP=6;VDB=0.0016;AF1=1;AC1=2;DP4=0,0,5,1;MQ=25;FQ=-45	GT:PL:GQ	1/1:102,18,0:33
Chr1	4582292	.	C	A	142.0	.	DP=9;VDB=0.0016;AF1=1;AC1=2;DP4=0,0,5,4;MQ=33;FQ=-54	GT:PL:GQ	1/1:175,27,0:51
Chr1	5205941	.	G	T	192.0	.	DP=8;VDB=0.0268;AF1=1;AC1=2;DP4=0,0,3,5;MQ=46;FQ=-51	GT:PL:GQ	1/1:225,24,0:45
Chr1	5699993	.	C	A	222.0	.	DP=29;VDB=0.0268;AF1=1;AC1=2;DP4=0,0,13,16;MQ=45;FQ=-114	GT:PL:GQ	1/1:255,87,0:99
Chr1	5819658	.	C	A	222.0	.	DP=28;VDB=0.0279;AF1=1;AC1=2;DP4=0,0,14,12;MQ=46;FQ=-105	GT:PL:GQ	1/1:255,78,0:99
Chr1	6538500	.	C	T	222.0	.	DP=23;VDB=0.0285;AF1=1;AC1=2;DP4=0,0,8,15;MQ=44;FQ=-96	GT:PL:GQ	1/1:255,69,0:99
Chr1	7004559	.	G	A	222.0	.	DP=24;VDB=0.0257;AF1=1;AC1=2;DP4=0,0,14,10;MQ=46;FQ=-99	GT:PL:GQ	1/1:255,72,0:99
Chr1	7675677	.	G	T	222.0	.	DP=27;VDB=0.0266;AF1=1;AC1=2;DP4=0,0,8,19;MQ=46;FQ=-108	GT:PL:GQ	1/1:255,81,0:99
Chr1	7840015	.	A	G	222.0	.	DP=29;VDB=0.0273;AF1=1;AC1=2;DP4=0,0,11,18;MQ=46;FQ=-114	GT:PL:GQ	1/1:255,87,0:99
Chr1	8458998	.	T	C	222.0	.	DP=20;VDB=0.0257;AF1=1;AC1=2;DP4=0,0,12,7;MQ=39;FQ=-84	GT:PL:GQ	1/1:255,57,0:99
Chr1	9005247	.	A	C	222.0	.	DP=27;VDB=0.0216;AF1=1;AC1=2;DP4=0,0,12,15;MQ=39;FQ=-108	GT:PL:GQ	1/1:255,81,0:99
Chr1	9958155	.	T	A	222.0	.	DP=36;VDB=0.0254;AF1=1;AC1=2;DP4=0,0,22,14;MQ=46;FQ=-135	GT:PL:GQ	1/1:255,108,0:99
Chr1	10272654	.	T	A	222.0	.	DP=36;VDB=0.0273;AF1=1;AC1=2;DP4=0,0,22,14;MQ=29;FQ=-135	GT:PL:GQ	1/1:255,108,0:99
Chr1	10272949	.	C	A	222.0	.	DP=34;VDB=0.0271;AF1=1;AC1=2;DP4=0,0,12,22;MQ=32;FQ=-129	GT:PL:GQ	1/1:255,102,0:99
Chr1	10417329	.	C	T	222.0	.	DP=27;VDB=0.0277;AF1=1;AC1=2;DP4=0,0,18,9;MQ=30;FQ=-108	GT:PL:GQ	1/1:255,81,0:99
Chr1	10417330	.	G	C	222.0	.	DP=27;VDB=0.0277;AF1=1;AC1=2;DP4=0,0,18,8;MQ=29;FQ=-105	GT:PL:GQ	1/1:255,78,0:99
Chr1	10417334	.	G	A	222.0	.	DP=27;VDB=0.0272;AF1=1;AC1=2;DP4=0,0,18,9;MQ=30;FQ=-108	GT:PL:GQ	1/1:255,81,0:99
Chr1	10438732	.	T	A	222.0	.	DP=32;VDB=0.0281;AF1=1;AC1=2;DP4=0,0,13,19;MQ=45;FQ=-123	GT:PL:GQ	1/1:255,96,0:99
Chr1	10477700	.	T	A	222.0	.	DP=44;VDB=0.0268;AF1=1;AC1=2;DP4=0,0,29,14;MQ=46;FQ=-156	GT:PL:GQ	1/1:255,129,0:99
Chr1	10525650	.	C	T	222.0	.	DP=48;VDB=0.0275;AF1=1;AC1=2;DP4=0,0,26,20;MQ=36;FQ=-165	GT:PL:GQ	1/1:255,138,0:99
Chr1	10579469	.	T	A	222.0	.	DP=29;VDB=0.0235;AF1=1;AC1=2;DP4=0,0,10,17;MQ=47;FQ=-108	GT:PL:GQ	1/1:255,81,0:99
Chr1	11212342	.	C	T	222.0	.	DP=28;VDB=0.0265;AF1=1;AC1=2;DP4=0,0,16,12;MQ=46;FQ=-111	GT:PL:GQ	1/1:255,84,0:99
Chr1	11410119	.	T	G	222.0	.	DP=38;VDB=0.0273;AF1=1;AC1=2;DP4=0,0,22,16;MQ=46;FQ=-141	GT:PL:GQ	1/1:255,114,0:99
Chr1	11703974	.	T	A	222.0	.	DP=34;VDB=0.0278;AF1=1;AC1=2;DP4=0,0,14,18;MQ=42;FQ=-123	GT:PL:GQ	1/1:255,96,0:99
Chr1	11892070	.	G	T	69.1	.	DP=8;VDB=0.0280;AF1=1;AC1=2;DP4=0,0,1,6;MQ=21;FQ=-48	GT:PL:GQ	1/1:102,21,0:39
Chr1	11892125	.	G	A	26.0	.	DP=3;VDB=0.0165;AF1=1;AC1=2;DP4=0,0,1,2;MQ=22;FQ=-36	GT:PL:GQ	1/1:58,9,0:16
Chr1	11892936	.	A	T	185.0	.	DP=17;VDB=0.0187;AF1=1;AC1=2;DP4=0,0,5,11;MQ=27;FQ=-75	GT:PL:GQ	1/1:218,48,0:93
Chr1	11895806	.	C	A	153.0	.	DP=12;VDB=0.0241;AF1=1;AC1=2;DP4=0,0,6,6;MQ=25;FQ=-63	GT:PL:GQ	1/1:186,36,0:69
Chr1	11895819	.	G	T	173.0	.	DP=15;VDB=0.0178;AF1=1;AC1=2;DP4=0,0,8,7;MQ=24;FQ=-72	GT:PL:GQ	1/1:206,45,0:87
Chr1	11953620	.	G	T	222.0	.	DP=32;VDB=0.0284;AF1=1;AC1=2;DP4=0,0,18,14;MQ=45;FQ=-123	GT:PL:GQ	1/1:255,96,0:99
Chr1	12298772	.	T	A	222.0	.	DP=30;VDB=0.0281;AF1=1;AC1=2;DP4=0,0,13,14;MQ=45;FQ=-108	GT:PL:GQ	1/1:255,81,0:99
Chr1	12513589	.	G	C	222.0	.	DP=32;VDB=0.0270;AF1=1;AC1=2;DP4=0,0,17,15;MQ=46;FQ=-123	GT:PL:GQ	1/1:255,96,0:99
Chr1	12577513	.	T	C	222.0	.	DP=41;VDB=0.0270;AF1=1;AC1=2;DP4=0,0,16,24;MQ=46;FQ=-147	GT:PL:GQ	1/1:255,120,0:99
Chr1	12592042	.	C	T	222.0	.	DP=19;VDB=0.0144;AF1=1;AC1=2;DP4=0,0,5,12;MQ=46;FQ=-78	GT:PL:GQ	1/1:255,51,0:99
Chr1	12854804	.	C	A	222.0	.	DP=25;VDB=0.0260;AF1=1;AC1=2;DP4=0,0,10,13;MQ=45;FQ=-96	GT:PL:GQ	1/1:255,69,0:99
Chr1	12875959	.	C	T	222.0	.	DP=31;VDB=0.0266;AF1=1;AC1=2;DP4=0,0,13,16;MQ=46;FQ=-114	GT:PL:GQ	1/1:255,87,0:99
Chr1	12876141	.	G	A	222.0	.	DP=25;VDB=0.0245;AF1=1;AC1=2;DP4=0,0,10,15;MQ=40;FQ=-102	GT:PL:GQ	1/1:255,75,0:99
Chr1	12876146	.	C	T	222.0	.	DP=25;VDB=0.0245;AF1=1;AC1=2;DP4=0,0,10,15;MQ=40;FQ=-102	GT:PL:GQ	1/1:255,75,0:99
Chr1	12876778	.	A	G	222.0	.	DP=31;VDB=0.0269;AF1=1;AC1=2;DP4=0,0,18,12;MQ=46;FQ=-117	GT:PL:GQ	1/1:255,90,0:99
Chr1	13033405	.	C	T	222.0	.	DP=30;VDB=0.0221;AF1=1;AC1=2;DP4=0,0,15,15;MQ=46;FQ=-117	GT:PL:GQ	1/1:255,90,0:99
Chr1	13177437	.	C	A	222.0	.	DP=20;VDB=0.0272;AF1=1;AC1=2;DP4=0,0,12,8;MQ=44;FQ=-87	GT:PL:GQ	1/1:255,60,0:99
Chr1	13179838	.	T	G	222.0	.	DP=26;VDB=0.0258;AF1=1;AC1=2;DP4=0,0,11,15;MQ=46;FQ=-105	GT:PL:GQ	1/1:255,78,0:99
Chr1	13267443	.	T	C	222.0	.	DP=30;VDB=0.0277;AF1=1;AC1=2;DP4=0,0,15,15;MQ=46;FQ=-117	GT:PL:GQ	1/1:255,90,0:99
Chr1	13296246	.	A	C	222.0	.	DP=13;VDB=0.0266;AF1=1;AC1=2;DP4=0,0,6,6;MQ=47;FQ=-63	GT:PL:GQ	1/1:255,36,0:69
Chr1	13308159	.	T	A	222.0	.	DP=25;VDB=0.0253;AF1=1;AC1=2;DP4=0,0,11,12;MQ=46;FQ=-96	GT:PL:GQ	1/1:255,69,0:99
Chr1	13439542	.	G	C	222.0	.	DP=18;VDB=0.0250;AF1=1;AC1=2;DP4=0,0,10,8;MQ=46;FQ=-81	GT:PL:GQ	1/1:255,54,0:99
Chr1	13658634	.	T	A	222.0	.	DP=23;VDB=0.0275;AF1=1;AC1=2;DP4=0,0,10,9;MQ=47;FQ=-84	GT:PL:GQ	1/1:255,57,0:99
Chr1	13661589	.	G	A	222.0	.	DP=16;VDB=0.0205;AF1=1;AC1=2;DP4=0,0,8,8;MQ=45;FQ=-75	GT:PL:GQ	1/1:255,48,0:93
Chr1	13742470	.	A	T	131.0	.	DP=23;VDB=0.0212;AF1=1;AC1=2;DP4=0,0,8,13;MQ=18;FQ=-90	GT:PL:GQ	1/1:164,63,0:99
Chr1	13946808	.	T	C	222.0	.	DP=25;VDB=0.0269;AF1=1;AC1=2;DP4=0,0,10,14;MQ=47;FQ=-99	GT:PL:GQ	1/1:255,72,0:99
Chr1	13972302	.	G	T	196.0	.	DP=13;VDB=0.0253;AF1=1;AC1=2;DP4=0,0,4,7;MQ=40;FQ=-60	GT:PL:GQ	1/1:229,33,0:63
Chr1	14225528	.	C	A	222.0	.	DP=38;VDB=0.0275;AF1=1;AC1=2;DP4=0,0,24,14;MQ=45;FQ=-141	GT:PL:GQ	1/1:255,114,0:99
Chr1	14388511	.	T	A	222.0	.	DP=29;VDB=0.0270;AF1=1;AC1=2;DP4=0,0,12,17;MQ=45;FQ=-114	GT:PL:GQ	1/1:255,87,0:99
Chr1	14389286	.	A	G	222.0	.	DP=31;VDB=0.0193;AF1=1;AC1=2;DP4=0,0,18,12;MQ=44;FQ=-117	GT:PL:GQ	1/1:255,90,0:99
Chr1	14434188	.	C	A	222.0	.	DP=29;VDB=0.0273;AF1=1;AC1=2;DP4=0,0,14,14;MQ=45;FQ=-111	GT:PL:GQ	1/1:255,84,0:99
Chr1	14494336	.	T	G	222.0	.	DP=24;VDB=0.0256;AF1=1;AC1=2;DP4=0,0,7,17;MQ=46;FQ=-99	GT:PL:GQ	1/1:255,72,0:99
Chr1	14499895	.	C	A	222.0	.	DP=39;VDB=0.0271;AF1=1;AC1=2;DP4=0,0,18,15;MQ=46;FQ=-126	GT:PL:GQ	1/1:255,99,0:99
Chr1	14508959	.	A	G	73.0	.	DP=11;VDB=0.0161;AF1=1;AC1=2;DP4=0,0,5,5;MQ=19;FQ=-57	GT:PL:GQ	1/1:106,30,0:57
Chr1	14508965	.	G	A	46.0	.	DP=10;VDB=0.0187;AF1=1;AC1=2;DP4=0,0,4,4;MQ=14;FQ=-51	GT:PL:GQ	1/1:79,24,0:45
Chr1	14508966	.	T	G	52.0	.	DP=10;VDB=0.0187;AF1=1;AC1=2;DP4=0,0,4,6;MQ=13;FQ=-57	GT:PL:GQ	1/1:85,30,0:57
Chr1	14508968	.	T	C	52.0	.	DP=10;VDB=0.0187;AF1=1;AC1=2;DP4=0,0,4,6;MQ=13;FQ=-57	GT:PL:GQ	1/1:85,30,0:57
Chr1	14509718	.	T	G	173.0	.	DP=9;VDB=0.0012;AF1=1;AC1=2;DP4=0,0,3,6;MQ=34;FQ=-54	GT:PL:GQ	1/1:206,27,0:51
Chr1	14509726	.	A	T	217.0	.	DP=11;VDB=0.0015;AF1=1;AC1=2;DP4=0,0,5,6;MQ=36;FQ=-60	GT:PL:GQ	1/1:250,33,0:63
Chr1	14543413	.	C	A	222.0	.	DP=22;VDB=0.0275;AF1=1;AC1=2;DP4=0,0,12,10;MQ=47;FQ=-93	GT:PL:GQ	1/1:255,66,0:99
Chr1	14595816	.	T	A	222.0	.	DP=23;VDB=0.0270;AF1=1;AC1=2;DP4=0,0,12,11;MQ=40;FQ=-96	GT:PL:GQ	1/1:255,69,0:99
Chr1	14596051	.	A	T	222.0	.	DP=31;VDB=0.0277;AF1=1;AC1=2;DP4=0,0,11,17;MQ=43;FQ=-111	GT:PL:GQ	1/1:255,84,0:99
Chr1	14607643	.	G	T	222.0	.	DP=38;VDB=0.0272;AF1=1;AC1=2;DP4=0,0,19,19;MQ=45;FQ=-141	GT:PL:GQ	1/1:255,114,0:99
Chr1	14607867	.	C	A	218.0	.	DP=14;VDB=0.0018;AF1=1;AC1=2;DP4=0,0,6,8;MQ=34;FQ=-69	GT:PL:GQ	1/1:251,42,0:81
Chr1	14607899	.	T	C	101.0	.	DP=7;VDB=0.0001;AF1=1;AC1=2;DP4=0,0,3,4;MQ=27;FQ=-48	GT:PL:GQ	1/1:134,21,0:39
Chr1	14607997	.	G	A	34.0	.	DP=3;VDB=0.0018;AF1=1;AC1=2;DP4=0,0,1,2;MQ=24;FQ=-36	GT:PL:GQ	1/1:66,9,0:16
Chr1	14608106	.	A	G	113.0	.	DP=6;VDB=0.0001;AF1=1;AC1=2;DP4=0,0,2,4;MQ=30;FQ=-45	GT:PL:GQ	1/1:146,18,0:33
Chr1	14608141	.	A	G	101.0	.	DP=5;VDB=0.0001;AF1=1;AC1=2;DP4=0,0,2,3;MQ=32;FQ=-42	GT:PL:GQ	1/1:134,15,0:27
Chr1	14609389	.	A	G	222.0	.	DP=47;VDB=0.0019;AF1=1;AC1=2;DP4=0,0,31,13;MQ=26;FQ=-159	GT:PL:GQ	1/1:255,132,0:99
Chr1	14609408	.	C	T	222.0	.	DP=33;VDB=0.0022;AF1=1;AC1=2;DP4=0,0,24,9;MQ=27;FQ=-126	GT:PL:GQ	1/1:255,99,0:99
Chr1	14609661	.	T	A	222.0	.	DP=39;VDB=0.0003;AF1=1;AC1=2;DP4=0,0,26,11;MQ=25;FQ=-138	GT:PL:GQ	1/1:255,111,0:99
Chr1	14609662	.	C	A	222.0	.	DP=38;VDB=0.0004;AF1=1;AC1=2;DP4=0,0,25,11;MQ=25;FQ=-135	GT:PL:GQ	1/1:255,108,0:99
Chr1	14609672	.	G	A	114.0	.	DP=18;VDB=0.0001;AF1=1;AC1=2;DP4=0,0,14,3;MQ=21;FQ=-78	GT:PL:GQ	1/1:147,51,0:99
Chr1	14609940	.	G	A	194.0	.	DP=48;VDB=0.0203;AF1=1;AC1=2;DP4=0,0,37,7;MQ=24;FQ=-159	GT:PL:GQ	1/1:227,132,0:99
Chr1	14610401	.	A	C	61.0	.	DP=8;VDB=0.0132;AF1=1;AC1=2;DP4=0,0,4,4;MQ=19;FQ=-51	GT:PL:GQ	1/1:94,24,0:45
Chr1	14610457	.	C	A	45.5	.	DP=4;VDB=0.0008;AF1=1;AC1=2;DP4=0,0,2,2;MQ=25;FQ=-39	GT:PL:GQ	1/1:78,12,0:21
Chr1	14610472	.	C	A	124.0	.	DP=8;VDB=0.0015;AF1=1;AC1=2;DP4=0,0,2,6;MQ=31;FQ=-51	GT:PL:GQ	1/1:157,24,0:45
Chr1	14656954	.	C	T	135.0	.	DP=10;VDB=0.0067;AF1=1;AC1=2;DP4=0,0,8,2;MQ=28;FQ=-57	GT:PL:GQ	1/1:168,30,0:57
Chr1	14656959	.	T	A	151.0	.	DP=11;VDB=0.0076;AF1=1;AC1=2;DP4=0,0,9,2;MQ=29;FQ=-60	GT:PL:GQ	1/1:184,33,0:63
Chr1	14658149	.	T	C	37.0	.	DP=9;VDB=0.0181;AF1=1;AC1=2;DP4=0,0,8,1;MQ=15;FQ=-54	GT:PL:GQ	1/1:70,27,0:51
Chr1	14658164	.	T	A	56.0	.	DP=11;VDB=0.0261;AF1=1;AC1=2;DP4=0,0,9,2;MQ=17;FQ=-60	GT:PL:GQ	1/1:89,33,0:63
Chr1	14659660	.	C	T	51.0	.	DP=21;VDB=0.0042;AF1=1;AC1=2;DP4=0,0,11,10;MQ=10;FQ=-90	GT:PL:GQ	1/1:84,63,0:99
Chr1	14659704	.	A	C	61.0	.	DP=26;VDB=0.0236;AF1=1;AC1=2;DP4=0,0,12,11;MQ=11;FQ=-96	GT:PL:GQ	1/1:94,69,0:99
Chr1	14659760	.	C	G	49.0	.	DP=13;VDB=0.0240;AF1=1;AC1=2;DP4=0,0,4,7;MQ=14;FQ=-60	GT:PL:GQ	1/1:82,33,0:63
Chr1	14685653	.	A	T	206.0	.	DP=10;VDB=0.0010;AF1=1;AC1=2;DP4=0,0,5,5;MQ=40;FQ=-57	GT:PL:GQ	1/1:239,30,0:57
Chr1	14685664	.	G	A	61.0	.	DP=4;VDB=0.0065;AF1=1;AC1=2;DP4=0,0,2,1;MQ=36;FQ=-36	GT:PL:GQ	1/1:93,9,0:16
Chr1	14685718	.	T	A	91.3	.	DP=5;VDB=0.0001;AF1=1;AC1=2;DP4=0,0,3,2;MQ=29;FQ=-42	GT:PL:GQ	1/1:124,15,0:27
Chr1	14685719	.	G	A	91.3	.	DP=5;VDB=0.0001;AF1=1;AC1=2;DP4=0,0,3,2;MQ=29;FQ=-42	GT:PL:GQ	1/1:124,15,0:27
Chr1	14685733	.	C	T	191.0	.	DP=11;VDB=0.0003;AF1=1;AC1=2;DP4=0,0,7,4;MQ=38;FQ=-60	GT:PL:GQ	1/1:224,33,0:63
Chr1	14722621	.	A	C	186.0	.	DP=25;VDB=0.0280;AF1=1;AC1=2;DP4=0,0,12,12;MQ=24;FQ=-99	GT:PL:GQ	1/1:219,72,0:99
Chr1	14999084	.	T	C	222.0	.	DP=22;VDB=0.0250;AF1=1;AC1=2;DP4=0,0,15,7;MQ=40;FQ=-93	GT:PL:GQ	1/1:255,66,0:99
Chr1	15036547	.	G	T	222.0	.	DP=29;VDB=0.0280;AF1=1;AC1=2;DP4=0,0,18,10;MQ=44;FQ=-111	GT:PL:GQ	1/1:255,84,0:99
Chr1	15071535	.	T	A	222.0	.	DP=25;VDB=0.0250;AF1=1;AC1=2;DP4=0,0,13,12;MQ=45;FQ=-102	GT:PL:GQ	1/1:255,75,0:99
Chr1	15092146	.	G	T	222.0	.	DP=22;VDB=0.0251;AF1=1;AC1=2;DP4=0,0,11,11;MQ=41;FQ=-93	GT:PL:GQ	1/1:255,66,0:99
Chr1	15113688	.	A	T	95.0	.	DP=18;VDB=0.0259;AF1=1;AC1=2;DP4=0,0,10,8;MQ=15;FQ=-81	GT:PL:GQ	1/1:128,54,0:99
Chr1	15195912	.	T	A	159.0	.	DP=20;VDB=0.0222;AF1=1;AC1=2;DP4=0,0,19,1;MQ=31;FQ=-87	GT:PL:GQ	1/1:192,60,0:99
Chr1	15206694	.	A	T	222.0	.	DP=46;VDB=0.0277;AF1=1;AC1=2;DP4=0,0,21,24;MQ=42;FQ=-162	GT:PL:GQ	1/1:255,135,0:99
Chr1	15417627	.	G	T	222.0	.	DP=19;VDB=0.0269;AF1=1;AC1=2;DP4=0,0,9,7;MQ=45;FQ=-75	GT:PL:GQ	1/1:255,48,0:93
Chr1	15424246	.	G	C	73.0	.	DP=9;VDB=0.0012;AF1=1;AC1=2;DP4=0,0,1,8;MQ=21;FQ=-54	GT:PL:GQ	1/1:106,27,0:51
Chr1	15424294	.	T	C	84.3	.	DP=5;VDB=0.0007;AF1=1;AC1=2;DP4=0,0,1,4;MQ=29;FQ=-42	GT:PL:GQ	1/1:117,15,0:27
Chr1	15424317	.	C	T	140.0	.	DP=9;VDB=0.0010;AF1=1;AC1=2;DP4=0,0,2,6;MQ=30;FQ=-51	GT:PL:GQ	1/1:173,24,0:45
Chr1	15424324	.	T	A	171.0	.	DP=10;VDB=0.0018;AF1=1;AC1=2;DP4=0,0,3,7;MQ=32;FQ=-57	GT:PL:GQ	1/1:204,30,0:57
Chr1	15430033	.	T	C	222.0	.	DP=29;VDB=0.0245;AF1=1;AC1=2;DP4=0,0,18,10;MQ=46;FQ=-111	GT:PL:GQ	1/1:255,84,0:99
Chr1	15430601	.	A	T	222.0	.	DP=26;VDB=0.0280;AF1=1;AC1=2;DP4=0,0,6,16;MQ=38;FQ=-93	GT:PL:GQ	1/1:255,66,0:99
Chr1	15430651	.	T	C	216.0	.	DP=14;VDB=0.0081;AF1=1;AC1=2;DP4=0,0,7,7;MQ=30;FQ=-69	GT:PL:GQ	1/1:249,42,0:81
Chr1	15430833	.	T	A	222.0	.	DP=15;VDB=0.0179;AF1=1;AC1=2;DP4=0,0,11,4;MQ=35;FQ=-72	GT:PL:GQ	1/1:255,45,0:87
Chr1	15430836	.	A	C	222.0	.	DP=16;VDB=0.0187;AF1=1;AC1=2;DP4=0,0,12,4;MQ=36;FQ=-75	GT:PL:GQ	1/1:255,48,0:93
Chr1	15431562	.	T	A	222.0	.	DP=32;VDB=0.0269;AF1=1;AC1=2;DP4=0,0,24,8;MQ=40;FQ=-123	GT:PL:GQ	1/1:255,96,0:99
Chr1	15436401	.	T	A	222.0	.	DP=18;VDB=0.0275;AF1=1;AC1=2;DP4=0,0,11,7;MQ=32;FQ=-81	GT:PL:GQ	1/1:255,54,0:99
Chr1	15436424	.	A	G	222.0	.	DP=22;VDB=0.0265;AF1=1;AC1=2;DP4=0,0,12,9;MQ=30;FQ=-90	GT:PL:GQ	1/1:255,63,0:99
Chr1	15436426	.	T	A	222.0	.	DP=21;VDB=0.0281;AF1=1;AC1=2;DP4=0,0,12,9;MQ=30;FQ=-90	GT:PL:GQ	1/1:255,63,0:99
Chr1	15436591	.	G	A	141.0	.	DP=21;VDB=0.0157;AF1=1;AC1=2;DP4=0,0,7,10;MQ=20;FQ=-78	GT:PL:GQ	1/1:174,51,0:99
Chr1	15436592	.	A	T	153.0	.	DP=21;VDB=0.0157;AF1=1;AC1=2;DP4=0,0,9,12;MQ=20;FQ=-90	GT:PL:GQ	1/1:186,63,0:99
Chr1	15436624	.	T	A	94.0	.	DP=17;VDB=0.0130;AF1=1;AC1=2;DP4=0,0,5,12;MQ=17;FQ=-78	GT:PL:GQ	1/1:127,51,0:99
Chr1	15436625	.	A	G	93.0	.	DP=17;VDB=0.0130;AF1=1;AC1=2;DP4=0,0,5,12;MQ=17;FQ=-78	GT:PL:GQ	1/1:126,51,0:99
Chr1	15436804	.	T	G	222.0	.	DP=19;VDB=0.0161;AF1=1;AC1=2;DP4=0,0,9,9;MQ=37;FQ=-81	GT:PL:GQ	1/1:255,54,0:99
Chr1	15436900	.	T	A	222.0	.	DP=25;VDB=0.0249;AF1=1;AC1=2;DP4=0,0,12,12;MQ=37;FQ=-99	GT:PL:GQ	1/1:255,72,0:99
Chr1	15437308	.	A	G	218.0	.	DP=24;VDB=0.0178;AF1=1;AC1=2;DP4=0,0,12,12;MQ=25;FQ=-96	GT:PL:GQ	1/1:251,69,0:99
Chr1	15437915	.	T	A	222.0	.	DP=59;VDB=0.0148;AF1=1;AC1=2;DP4=0,0,27,30;MQ=24;FQ=-199	GT:PL:GQ	1/1:255,172,0:99
Chr1	15437969	.	A	C	108.0	.	DP=14;VDB=0.0131;AF1=1;AC1=2;DP4=0,0,5,6;MQ=19;FQ=-60	GT:PL:GQ	1/1:141,33,0:63
Chr1	15437972	.	T	G	96.0	.	DP=12;VDB=0.0074;AF1=1;AC1=2;DP4=0,0,5,5;MQ=19;FQ=-57	GT:PL:GQ	1/1:129,30,0:57
Chr1	15437993	.	A	T	36.5	.	DP=5;VDB=0.0099;AF1=1;AC1=2;DP4=0,0,3,1;MQ=21;FQ=-39	GT:PL:GQ	1/1:69,12,0:21
Chr1	15438095	.	A	T	59.1	.	DP=8;VDB=0.0002;AF1=1;AC1=2;DP4=0,0,1,5;MQ=21;FQ=-45	GT:PL:GQ	1/1:92,18,0:33
Chr1	15487017	.	A	G	222.0	.	DP=44;VDB=0.0274;AF1=1;AC1=2;DP4=0,0,25,19;MQ=44;FQ=-159	GT:PL:GQ	1/1:255,132,0:99
Chr1	15507179	.	G	T	222.0	.	DP=22;VDB=0.0265;AF1=1;AC1=2;DP4=0,0,12,9;MQ=41;FQ=-90	GT:PL:GQ	1/1:255,63,0:99
Chr1	15507201	.	G	C	222.0	.	DP=25;VDB=0.0267;AF1=1;AC1=2;DP4=0,0,14,9;MQ=41;FQ=-96	GT:PL:GQ	1/1:255,69,0:99
Chr1	15564077	.	C	A	222.0	.	DP=24;VDB=0.0200;AF1=1;AC1=2;DP4=0,0,12,12;MQ=43;FQ=-99	GT:PL:GQ	1/1:255,72,0:99
Chr1	15596196	.	T	C	222.0	.	DP=27;VDB=0.0253;AF1=1;AC1=2;DP4=0,0,13,13;MQ=42;FQ=-105	GT:PL:GQ	1/1:255,78,0:99
Chr1	15656727	.	A	C	222.0	.	DP=15;VDB=0.0174;AF1=1;AC1=2;DP4=0,0,9,5;MQ=47;FQ=-69	GT:PL:GQ	1/1:255,42,0:81
Chr1	15670349	.	C	A	222.0	.	DP=32;VDB=0.0269;AF1=1;AC1=2;DP4=0,0,18,14;MQ=46;FQ=-123	GT:PL:GQ	1/1:255,96,0:99
Chr1	15738320	.	G	T	222.0	.	DP=23;VDB=0.0265;AF1=1;AC1=2;DP4=0,0,7,13;MQ=46;FQ=-87	GT:PL:GQ	1/1:255,60,0:99
Chr1	15739799	.	G	T	222.0	.	DP=21;VDB=0.0214;AF1=1;AC1=2;DP4=0,0,11,10;MQ=47;FQ=-90	GT:PL:GQ	1/1:255,63,0:99
Chr1	15747379	.	C	G	222.0	.	DP=37;VDB=0.0277;AF1=1;AC1=2;DP4=0,0,12,24;MQ=45;FQ=-135	GT:PL:GQ	1/1:255,108,0:99
Chr1	15972403	.	A	T	222.0	.	DP=31;VDB=0.0275;AF1=1;AC1=2;DP4=0,0,15,13;MQ=46;FQ=-111	GT:PL:GQ	1/1:255,84,0:99
Chr1	16096853	.	A	T	222.0	.	DP=33;VDB=0.0279;AF1=1;AC1=2;DP4=0,0,14,18;MQ=41;FQ=-123	GT:PL:GQ	1/1:255,96,0:99
Chr1	16218702	.	T	A	222.0	.	DP=24;VDB=0.0198;AF1=1;AC1=2;DP4=0,0,15,9;MQ=28;FQ=-99	GT:PL:GQ	1/1:255,72,0:99
Chr1	16362993	.	C	A	222.0	.	DP=26;VDB=0.0273;AF1=1;AC1=2;DP4=0,0,12,11;MQ=46;FQ=-96	GT:PL:GQ	1/1:255,69,0:99
Chr1	16601794	.	G	A	222.0	.	DP=22;VDB=0.0258;AF1=1;AC1=2;DP4=0,0,13,8;MQ=45;FQ=-90	GT:PL:GQ	1/1:255,63,0:99
Chr1	16692849	.	G	T	222.0	.	DP=19;VDB=0.0241;AF1=1;AC1=2;DP4=0,0,11,8;MQ=46;FQ=-84	GT:PL:GQ	1/1:255,57,0:99
Chr1	16770606	.	C	T	222.0	.	DP=34;VDB=0.0261;AF1=1;AC1=2;DP4=0,0,21,12;MQ=46;FQ=-126	GT:PL:GQ	1/1:255,99,0:99
Chr1	17624941	.	C	T	222.0	.	DP=22;VDB=0.0238;AF1=1;AC1=2;DP4=0,0,8,10;MQ=44;FQ=-81	GT:PL:GQ	1/1:255,54,0:99
Chr1	17714129	.	C	A	222.0	.	DP=23;VDB=0.0190;AF1=1;AC1=2;DP4=0,0,7,15;MQ=46;FQ=-93	GT:PL:GQ	1/1:255,66,0:99
Chr1	18396142	.	C	T	137.0	.	DP=7;VDB=0.0035;AF1=1;AC1=2;DP4=0,0,3,4;MQ=33;FQ=-48	GT:PL:GQ	1/1:170,21,0:39
Chr1	18396146	.	G	C	89.3	.	DP=5;VDB=0.0033;AF1=1;AC1=2;DP4=0,0,3,2;MQ=28;FQ=-42	GT:PL:GQ	1/1:122,15,0:27
Chr1	18396153	.	C	T	70.5	.	DP=4;VDB=0.0051;AF1=1;AC1=2;DP4=0,0,2,2;MQ=28;FQ=-39	GT:PL:GQ	1/1:103,12,0:21
Chr1	18396188	.	C	A	56.1	.	DP=6;VDB=0.0001;AF1=1;AC1=2;DP4=0,0,2,4;MQ=22;FQ=-45	GT:PL:GQ	1/1:89,18,0:33
Chr1	18396191	.	T	A	39.3	.	DP=6;VDB=0.0001;AF1=1;AC1=2;DP4=0,0,2,3;MQ=18;FQ=-42	GT:PL:GQ	1/1:72,15,0:27
Chr1	18396195	.	T	A	56.1	.	DP=6;VDB=0.0001;AF1=1;AC1=2;DP4=0,0,2,4;MQ=22;FQ=-45	GT:PL:GQ	1/1:89,18,0:33
Chr1	18398160	.	G	A	101.0	.	DP=7;VDB=0.0240;AF1=1;AC1=2;DP4=0,0,5,2;MQ=30;FQ=-48	GT:PL:GQ	1/1:134,21,0:39
Chr1	18398175	.	C	G	59.3	.	DP=5;VDB=0.0241;AF1=1;AC1=2;DP4=0,0,4,1;MQ=23;FQ=-42	GT:PL:GQ	1/1:92,15,0:27
Chr1	18398179	.	C	T	66.1	.	DP=6;VDB=0.0193;AF1=1;AC1=2;DP4=0,0,5,1;MQ=22;FQ=-45	GT:PL:GQ	1/1:99,18,0:33
Chr1	18398187	.	A	T	74.1	.	DP=7;VDB=0.0265;AF1=1;AC1=2;DP4=0,0,5,1;MQ=25;FQ=-45	GT:PL:GQ	1/1:107,18,0:33
Chr1	18398190	.	A	T	97.1	.	DP=7;VDB=0.0067;AF1=1;AC1=2;DP4=0,0,4,2;MQ=29;FQ=-45	GT:PL:GQ	1/1:130,18,0:33
Chr1	18719574	.	T	A	222.0	.	DP=21;VDB=0.0277;AF1=1;AC1=2;DP4=0,0,9,12;MQ=47;FQ=-90	GT:PL:GQ	1/1:255,63,0:99
Chr1	20205381	.	G	A	222.0	.	DP=40;VDB=0.0273;AF1=1;AC1=2;DP4=0,0,13,25;MQ=46;FQ=-141	GT:PL:GQ	1/1:255,114,0:99
Chr1	20686422	.	T	C	222.0	.	DP=31;VDB=0.0245;AF1=1;AC1=2;DP4=0,0,19,12;MQ=46;FQ=-120	GT:PL:GQ	1/1:255,93,0:99
Chr1	20824639	.	A	T	222.0	.	DP=38;VDB=0.0264;AF1=1;AC1=2;DP4=0,0,9,28;MQ=28;FQ=-138	GT:PL:GQ	1/1:255,111,0:99
Chr1	21206555	.	G	T	222.0	.	DP=21;VDB=0.0239;AF1=1;AC1=2;DP4=0,0,8,10;MQ=42;FQ=-81	GT:PL:GQ	1/1:255,54,0:99
Chr1	21744276	.	C	T	222.0	.	DP=28;VDB=0.0221;AF1=1;AC1=2;DP4=0,0,16,10;MQ=46;FQ=-105	GT:PL:GQ	1/1:255,78,0:99
Chr1	21763990	.	T	A	222.0	.	DP=29;VDB=0.0270;AF1=1;AC1=2;DP4=0,0,17,11;MQ=45;FQ=-111	GT:PL:GQ	1/1:255,84,0:99
Chr1	21765160	.	G	A	222.0	.	DP=31;VDB=0.0273;AF1=1;AC1=2;DP4=0,0,18,13;MQ=47;FQ=-120	GT:PL:GQ	1/1:255,93,0:99
Chr1	22112210	.	A	T	222.0	.	DP=15;VDB=0.0266;AF1=1;AC1=2;DP4=0,0,10,5;MQ=38;FQ=-72	GT:PL:GQ	1/1:255,45,0:87
Chr1	22170154	.	G	T	222.0	.	DP=27;VDB=0.0275;AF1=1;AC1=2;DP4=0,0,12,13;MQ=46;FQ=-102	GT:PL:GQ	1/1:255,75,0:99
Chr1	22320256	.	A	C	222.0	.	DP=40;VDB=0.0273;AF1=1;AC1=2;DP4=0,0,20,16;MQ=46;FQ=-135	GT:PL:GQ	1/1:255,108,0:99
Chr1	22450407	.	A	T	222.0	.	DP=41;VDB=0.0273;AF1=1;AC1=2;DP4=0,0,14,27;MQ=45;FQ=-150	GT:PL:GQ	1/1:255,123,0:99
Chr1	22451084	.	T	C	222.0	.	DP=38;VDB=0.0265;AF1=1;AC1=2;DP4=0,0,15,22;MQ=45;FQ=-138	GT:PL:GQ	1/1:255,111,0:99
Chr1	22615844	.	G	T	222.0	.	DP=28;VDB=0.0274;AF1=1;AC1=2;DP4=0,0,16,12;MQ=44;FQ=-111	GT:PL:GQ	1/1:255,84,0:99
Chr1	23240294	.	T	C	222.0	.	DP=30;VDB=0.0264;AF1=1;AC1=2;DP4=0,0,15,14;MQ=46;FQ=-114	GT:PL:GQ	1/1:255,87,0:99
Chr1	23240467	.	T	A	222.0	.	DP=32;VDB=0.0275;AF1=1;AC1=2;DP4=0,0,16,16;MQ=41;FQ=-123	GT:PL:GQ	1/1:255,96,0:99
Chr1	23927335	.	T	G	222.0	.	DP=36;VDB=0.0281;AF1=1;AC1=2;DP4=0,0,17,16;MQ=45;FQ=-126	GT:PL:GQ	1/1:255,99,0:99
Chr1	24190844	.	A	C	222.0	.	DP=34;VDB=0.0277;AF1=1;AC1=2;DP4=0,0,15,19;MQ=46;FQ=-129	GT:PL:GQ	1/1:255,102,0:99
Chr1	24553559	.	T	A	222.0	.	DP=31;VDB=0.0284;AF1=1;AC1=2;DP4=0,0,20,8;MQ=46;FQ=-111	GT:PL:GQ	1/1:255,84,0:99
Chr1	24831685	.	C	T	222.0	.	DP=26;VDB=0.0235;AF1=1;AC1=2;DP4=0,0,13,10;MQ=42;FQ=-96	GT:PL:GQ	1/1:255,69,0:99
Chr1	25180655	.	G	T	222.0	.	DP=34;VDB=0.0261;AF1=1;AC1=2;DP4=0,0,15,17;MQ=44;FQ=-123	GT:PL:GQ	1/1:255,96,0:99
Chr1	25180968	.	G	A	222.0	.	DP=29;VDB=0.0225;AF1=1;AC1=2;DP4=0,0,14,15;MQ=43;FQ=-114	GT:PL:GQ	1/1:255,87,0:99
Chr1	26621549	.	C	T	222.0	.	DP=43;VDB=0.0264;AF1=1;AC1=2;DP4=0,0,21,21;MQ=46;FQ=-153	GT:PL:GQ	1/1:255,126,0:99
Chr1	28369259	.	C	A	222.0	.	DP=14;VDB=0.0411;AF1=1;AC1=2;DP4=0,0,6,8;MQ=43;FQ=-69	GT:PL:GQ	1/1:255,42,0:81
Chr1	28504480	.	G	A	222.0	.	DP=30;VDB=0.0270;AF1=1;AC1=2;DP4=0,0,12,18;MQ=47;FQ=-117	GT:PL:GQ	1/1:255,90,0:99
Chr1	28815123	.	G	A	222.0	.	DP=42;VDB=0.0278;AF1=1;AC1=2;DP4=0,0,17,22;MQ=46;FQ=-144	GT:PL:GQ	1/1:255,117,0:99
Chr1	29469816	.	A	C	222.0	.	DP=34;VDB=0.0274;AF1=1;AC1=2;DP4=0,0,18,13;MQ=45;FQ=-120	GT:PL:GQ	1/1:255,93,0:99
Chr2	12746	.	C	T	222.0	.	DP=22;VDB=0.0269;AF1=1;AC1=2;DP4=0,0,14,8;MQ=43;FQ=-93	GT:PL:GQ	1/1:255,66,0:99
Chr2	22178	.	G	T	222.0	.	DP=26;VDB=0.0244;AF1=1;AC1=2;DP4=0,0,12,13;MQ=40;FQ=-102	GT:PL:GQ	1/1:255,75,0:99
Chr2	52091	.	G	T	119.0	.	DP=24;VDB=0.0275;AF1=1;AC1=2;DP4=0,0,22,1;MQ=26;FQ=-96	GT:PL:GQ	1/1:152,69,0:99
Chr2	56257	.	G	T	222.0	.	DP=14;VDB=0.0361;AF1=1;AC1=2;DP4=0,0,8,6;MQ=42;FQ=-69	GT:PL:GQ	1/1:255,42,0:81
Chr2	708230	.	T	A	222.0	.	DP=33;VDB=0.0281;AF1=1;AC1=2;DP4=0,0,12,21;MQ=45;FQ=-126	GT:PL:GQ	1/1:255,99,0:99
Chr2	709227	.	A	G	222.0	.	DP=33;VDB=0.0272;AF1=1;AC1=2;DP4=0,0,16,17;MQ=46;FQ=-126	GT:PL:GQ	1/1:255,99,0:99
Chr2	885800	.	T	A	69.0	.	DP=17;VDB=0.0174;AF1=1;AC1=2;DP4=0,0,11,6;MQ=15;FQ=-78	GT:PL:GQ	1/1:102,51,0:99
Chr2	1608348	.	A	T	222.0	.	DP=36;VDB=0.0257;AF1=1;AC1=2;DP4=0,0,16,19;MQ=43;FQ=-132	GT:PL:GQ	1/1:255,105,0:99
Chr2	1856630	.	C	T	222.0	.	DP=37;VDB=0.0278;AF1=1;AC1=2;DP4=0,0,16,19;MQ=46;FQ=-132	GT:PL:GQ	1/1:255,105,0:99
Chr2	2112678	.	A	C	222.0	.	DP=24;VDB=0.0260;AF1=1;AC1=2;DP4=0,0,9,13;MQ=41;FQ=-93	GT:PL:GQ	1/1:255,66,0:99
Chr2	2227014	.	A	T	222.0	.	DP=19;VDB=0.0278;AF1=1;AC1=2;DP4=0,0,10,9;MQ=46;FQ=-84	GT:PL:GQ	1/1:255,57,0:99
Chr2	2276319	.	G	T	222.0	.	DP=17;VDB=0.0275;AF1=1;AC1=2;DP4=0,0,9,8;MQ=44;FQ=-78	GT:PL:GQ	1/1:255,51,0:99
Chr2	2277877	.	T	G	222.0	.	DP=31;VDB=0.0261;AF1=1;AC1=2;DP4=0,0,15,16;MQ=46;FQ=-120	GT:PL:GQ	1/1:255,93,0:99
Chr2	2296614	.	A	T	222.0	.	DP=43;VDB=0.0266;AF1=1;AC1=2;DP4=0,0,23,15;MQ=41;FQ=-141	GT:PL:GQ	1/1:255,114,0:99
Chr2	2296621	.	A	G	222.0	.	DP=45;VDB=0.0273;AF1=1;AC1=2;DP4=0,0,24,14;MQ=41;FQ=-141	GT:PL:GQ	1/1:255,114,0:99
Chr2	2530051	.	A	C	222.0	.	DP=25;VDB=0.0236;AF1=1;AC1=2;DP4=0,0,5,19;MQ=47;FQ=-99	GT:PL:GQ	1/1:255,72,0:99
Chr2	2568811	.	C	T	222.0	.	DP=17;VDB=0.0222;AF1=1;AC1=2;DP4=0,0,7,10;MQ=34;FQ=-78	GT:PL:GQ	1/1:255,51,0:99
Chr2	2599960	.	T	G	222.0	.	DP=32;VDB=0.0273;AF1=1;AC1=2;DP4=0,0,13,19;MQ=46;FQ=-123	GT:PL:GQ	1/1:255,96,0:99
Chr2	2644618	.	A	T	222.0	.	DP=20;VDB=0.0281;AF1=1;AC1=2;DP4=0,0,7,10;MQ=44;FQ=-78	GT:PL:GQ	1/1:255,51,0:99
Chr2	2673209	.	A	G	222.0	.	DP=23;VDB=0.0214;AF1=1;AC1=2;DP4=0,0,12,10;MQ=37;FQ=-93	GT:PL:GQ	1/1:255,66,0:99
Chr2	2695277	.	T	C	222.0	.	DP=29;VDB=0.0270;AF1=1;AC1=2;DP4=0,0,14,15;MQ=46;FQ=-114	GT:PL:GQ	1/1:255,87,0:99
Chr2	2707806	.	C	A	220.0	.	DP=26;VDB=0.0264;AF1=1;AC1=2;DP4=0,0,15,8;MQ=28;FQ=-96	GT:PL:GQ	1/1:253,69,0:99
Chr2	2806509	.	A	G	222.0	.	DP=20;VDB=0.0284;AF1=1;AC1=2;DP4=0,0,11,9;MQ=46;FQ=-87	GT:PL:GQ	1/1:255,60,0:99
Chr2	2828465	.	C	T	222.0	.	DP=21;VDB=0.0244;AF1=1;AC1=2;DP4=0,0,11,7;MQ=47;FQ=-81	GT:PL:GQ	1/1:255,54,0:99
Chr2	2881909	.	G	A	222.0	.	DP=31;VDB=0.0268;AF1=1;AC1=2;DP4=0,0,12,16;MQ=46;FQ=-111	GT:PL:GQ	1/1:255,84,0:99
Chr2	2902656	.	A	C	222.0	.	DP=24;VDB=0.0249;AF1=1;AC1=2;DP4=0,0,12,12;MQ=39;FQ=-99	GT:PL:GQ	1/1:255,72,0:99
Chr2	3071372	.	A	C	222.0	.	DP=39;VDB=0.0272;AF1=1;AC1=2;DP4=0,0,22,17;MQ=46;FQ=-144	GT:PL:GQ	1/1:255,117,0:99
Chr2	3071737	.	C	A	222.0	.	DP=27;VDB=0.0240;AF1=1;AC1=2;DP4=0,0,14,12;MQ=47;FQ=-105	GT:PL:GQ	1/1:255,78,0:99
Chr2	3105817	.	A	C	222.0	.	DP=30;VDB=0.0245;AF1=1;AC1=2;DP4=0,0,6,24;MQ=46;FQ=-117	GT:PL:GQ	1/1:255,90,0:99
Chr2	3201598	.	A	T	222.0	.	DP=35;VDB=0.0264;AF1=1;AC1=2;DP4=0,0,18,16;MQ=46;FQ=-129	GT:PL:GQ	1/1:255,102,0:99
Chr2	3224111	.	C	A	222.0	.	DP=18;VDB=0.0245;AF1=1;AC1=2;DP4=0,0,10,8;MQ=40;FQ=-81	GT:PL:GQ	1/1:255,54,0:99
Chr2	3266717	.	T	C	24.0	.	DP=3;VDB=0.0091;AF1=1;AC1=2;DP4=0,0,1,2;MQ=24;FQ=-36	GT:PL:GQ	1/1:56,9,0:15
Chr2	3614845	.	T	C	31.0	.	DP=3;VDB=0.0055;AF1=1;AC1=2;DP4=0,0,1,2;MQ=27;FQ=-36	GT:PL:GQ	1/1:63,9,0:16
Chr2	3693702	.	C	T	222.0	.	DP=33;VDB=0.0248;AF1=1;AC1=2;DP4=0,0,17,14;MQ=46;FQ=-120	GT:PL:GQ	1/1:255,93,0:99
Chr2	3736639	.	T	C	222.0	.	DP=28;VDB=0.0230;AF1=1;AC1=2;DP4=0,0,14,14;MQ=46;FQ=-111	GT:PL:GQ	1/1:255,84,0:99
Chr2	3776563	.	A	C	222.0	.	DP=27;VDB=0.0265;AF1=1;AC1=2;DP4=0,0,16,10;MQ=46;FQ=-105	GT:PL:GQ	1/1:255,78,0:99
Chr2	3786997	.	A	T	222.0	.	DP=38;VDB=0.0270;AF1=1;AC1=2;DP4=0,0,21,15;MQ=45;FQ=-135	GT:PL:GQ	1/1:255,108,0:99
Chr2	3845391	.	C	T	222.0	.	DP=20;VDB=0.0277;AF1=1;AC1=2;DP4=0,0,7,13;MQ=46;FQ=-87	GT:PL:GQ	1/1:255,60,0:99
Chr2	3858401	.	A	T	222.0	.	DP=25;VDB=0.0275;AF1=1;AC1=2;DP4=0,0,9,15;MQ=46;FQ=-99	GT:PL:GQ	1/1:255,72,0:99
Chr2	3862151	.	C	A	222.0	.	DP=25;VDB=0.0265;AF1=1;AC1=2;DP4=0,0,11,12;MQ=48;FQ=-96	GT:PL:GQ	1/1:255,69,0:99
Chr2	3906229	.	A	C	222.0	.	DP=30;VDB=0.0267;AF1=1;AC1=2;DP4=0,0,11,17;MQ=45;FQ=-111	GT:PL:GQ	1/1:255,84,0:99
Chr2	3987289	.	T	G	222.0	.	DP=32;VDB=0.0277;AF1=1;AC1=2;DP4=0,0,17,15;MQ=46;FQ=-123	GT:PL:GQ	1/1:255,96,0:99
Chr2	4176040	.	T	A	222.0	.	DP=18;VDB=0.0275;AF1=1;AC1=2;DP4=0,0,7,9;MQ=46;FQ=-75	GT:PL:GQ	1/1:255,48,0:93
Chr2	4189687	.	T	A	222.0	.	DP=33;VDB=0.0226;AF1=1;AC1=2;DP4=0,0,15,16;MQ=37;FQ=-120	GT:PL:GQ	1/1:255,93,0:99
Chr2	4380000	.	T	C	222.0	.	DP=31;VDB=0.0275;AF1=1;AC1=2;DP4=0,0,18,13;MQ=46;FQ=-120	GT:PL:GQ	1/1:255,93,0:99
Chr2	4380316	.	A	C	219.0	.	DP=12;VDB=0.0152;AF1=1;AC1=2;DP4=0,0,7,3;MQ=46;FQ=-57	GT:PL:GQ	1/1:252,30,0:57
Chr2	4396736	.	C	A	222.0	.	DP=26;VDB=0.0277;AF1=1;AC1=2;DP4=0,0,14,12;MQ=46;FQ=-105	GT:PL:GQ	1/1:255,78,0:99
Chr2	4528830	.	A	T	222.0	.	DP=35;VDB=0.0257;AF1=1;AC1=2;DP4=0,0,18,16;MQ=47;FQ=-129	GT:PL:GQ	1/1:255,102,0:99
Chr2	4779325	.	T	A	222.0	.	DP=27;VDB=0.0262;AF1=1;AC1=2;DP4=0,0,17,8;MQ=46;FQ=-102	GT:PL:GQ	1/1:255,75,0:99
Chr2	4849247	.	G	C	222.0	.	DP=21;VDB=0.0265;AF1=1;AC1=2;DP4=0,0,14,7;MQ=46;FQ=-90	GT:PL:GQ	1/1:255,63,0:99
Chr2	4853370	.	A	G	222.0	.	DP=34;VDB=0.0275;AF1=1;AC1=2;DP4=0,0,12,19;MQ=46;FQ=-120	GT:PL:GQ	1/1:255,93,0:99
Chr2	4906415	.	A	T	222.0	.	DP=64;VDB=0.0273;AF1=1;AC1=2;DP4=0,0,25,38;MQ=38;FQ=-217	GT:PL:GQ	1/1:255,190,0:99
Chr2	4923157	.	C	T	173.0	.	DP=17;VDB=0.0270;AF1=1;AC1=2;DP4=0,0,13,4;MQ=28;FQ=-78	GT:PL:GQ	1/1:206,51,0:99
Chr2	4973819	.	C	T	222.0	.	DP=18;VDB=0.0190;AF1=1;AC1=2;DP4=0,0,8,10;MQ=46;FQ=-81	GT:PL:GQ	1/1:255,54,0:99
Chr2	5105646	.	C	A	222.0	.	DP=18;VDB=0.0195;AF1=1;AC1=2;DP4=0,0,8,10;MQ=46;FQ=-81	GT:PL:GQ	1/1:255,54,0:99
Chr2	5224176	.	G	T	34.0	.	DP=8;VDB=0.0109;AF1=1;AC1=2;DP4=0,0,4,4;MQ=13;FQ=-51	GT:PL:GQ	1/1:67,24,0:45
Chr2	5277241	.	T	G	222.0	.	DP=26;VDB=0.0266;AF1=1;AC1=2;DP4=0,0,12,14;MQ=33;FQ=-105	GT:PL:GQ	1/1:255,78,0:99
Chr2	5341378	.	A	T	222.0	.	DP=21;VDB=0.0286;AF1=1;AC1=2;DP4=0,0,11,10;MQ=46;FQ=-90	GT:PL:GQ	1/1:255,63,0:99
Chr2	5342127	.	G	A	222.0	.	DP=20;VDB=0.0269;AF1=1;AC1=2;DP4=0,0,12,8;MQ=45;FQ=-87	GT:PL:GQ	1/1:255,60,0:99
Chr2	5344979	.	T	A	222.0	.	DP=34;VDB=0.0281;AF1=1;AC1=2;DP4=0,0,19,13;MQ=44;FQ=-123	GT:PL:GQ	1/1:255,96,0:99
Chr2	5350207	.	T	C	222.0	.	DP=29;VDB=0.0268;AF1=1;AC1=2;DP4=0,0,17,9;MQ=46;FQ=-105	GT:PL:GQ	1/1:255,78,0:99
Chr2	5354149	.	T	A	222.0	.	DP=22;VDB=0.0280;AF1=1;AC1=2;DP4=0,0,15,7;MQ=45;FQ=-93	GT:PL:GQ	1/1:255,66,0:99
Chr2	5494228	.	A	C	222.0	.	DP=25;VDB=0.0275;AF1=1;AC1=2;DP4=0,0,6,19;MQ=46;FQ=-102	GT:PL:GQ	1/1:255,75,0:99
Chr2	5568592	.	C	T	189.0	.	DP=16;VDB=0.0264;AF1=1;AC1=2;DP4=0,0,10,5;MQ=32;FQ=-72	GT:PL:GQ	1/1:222,45,0:87
Chr2	5781771	.	C	A	222.0	.	DP=24;VDB=0.0281;AF1=1;AC1=2;DP4=0,0,11,11;MQ=46;FQ=-93	GT:PL:GQ	1/1:255,66,0:99
Chr2	5812637	.	C	A	222.0	.	DP=24;VDB=0.0271;AF1=1;AC1=2;DP4=0,0,9,14;MQ=42;FQ=-96	GT:PL:GQ	1/1:255,69,0:99
Chr2	5963235	.	A	T	202.0	.	DP=23;VDB=0.0265;AF1=1;AC1=2;DP4=0,0,12,10;MQ=24;FQ=-93	GT:PL:GQ	1/1:235,66,0:99
Chr2	6054492	.	A	G	222.0	.	DP=23;VDB=0.0272;AF1=1;AC1=2;DP4=0,0,9,13;MQ=46;FQ=-93	GT:PL:GQ	1/1:255,66,0:99
Chr2	6124711	.	A	C	222.0	.	DP=20;VDB=0.0268;AF1=1;AC1=2;DP4=0,0,8,10;MQ=46;FQ=-81	GT:PL:GQ	1/1:255,54,0:99
Chr2	6125453	.	C	A	222.0	.	DP=20;VDB=0.0190;AF1=1;AC1=2;DP4=0,0,8,12;MQ=47;FQ=-87	GT:PL:GQ	1/1:255,60,0:99
Chr2	6341089	.	C	A	222.0	.	DP=34;VDB=0.0260;AF1=1;AC1=2;DP4=0,0,22,11;MQ=43;FQ=-126	GT:PL:GQ	1/1:255,99,0:99
Chr2	6422633	.	A	G	222.0	.	DP=16;VDB=0.0275;AF1=1;AC1=2;DP4=0,0,6,10;MQ=37;FQ=-75	GT:PL:GQ	1/1:255,48,0:93
Chr2	6448931	.	A	T	222.0	.	DP=35;VDB=0.0265;AF1=1;AC1=2;DP4=0,0,13,22;MQ=44;FQ=-132	GT:PL:GQ	1/1:255,105,0:99
Chr2	6455731	.	A	T	222.0	.	DP=20;VDB=0.0270;AF1=1;AC1=2;DP4=0,0,12,8;MQ=46;FQ=-87	GT:PL:GQ	1/1:255,60,0:99
Chr2	6597506	.	A	G	222.0	.	DP=36;VDB=0.0262;AF1=1;AC1=2;DP4=0,0,15,21;MQ=40;FQ=-135	GT:PL:GQ	1/1:255,108,0:99
Chr2	6923598	.	A	T	222.0	.	DP=29;VDB=0.0274;AF1=1;AC1=2;DP4=0,0,12,16;MQ=45;FQ=-111	GT:PL:GQ	1/1:255,84,0:99
Chr2	7059434	.	A	C	222.0	.	DP=19;VDB=0.0200;AF1=1;AC1=2;DP4=0,0,10,9;MQ=42;FQ=-84	GT:PL:GQ	1/1:255,57,0:99
Chr2	7736630	.	T	A	222.0	.	DP=22;VDB=0.0267;AF1=1;AC1=2;DP4=0,0,12,8;MQ=46;FQ=-87	GT:PL:GQ	1/1:255,60,0:99
Chr2	8687834	.	G	T	222.0	.	DP=26;VDB=0.0257;AF1=1;AC1=2;DP4=0,0,11,15;MQ=45;FQ=-105	GT:PL:GQ	1/1:255,78,0:99
Chr2	10019560	.	A	C	222.0	.	DP=39;VDB=0.0278;AF1=1;AC1=2;DP4=0,0,20,18;MQ=35;FQ=-141	GT:PL:GQ	1/1:255,114,0:99
Chr2	11162058	.	C	A	222.0	.	DP=21;VDB=0.0287;AF1=1;AC1=2;DP4=0,0,9,10;MQ=46;FQ=-84	GT:PL:GQ	1/1:255,57,0:99
Chr2	11434437	.	A	C	222.0	.	DP=43;VDB=0.0264;AF1=1;AC1=2;DP4=0,0,16,26;MQ=46;FQ=-153	GT:PL:GQ	1/1:255,126,0:99
Chr2	12286078	.	T	C	222.0	.	DP=32;VDB=0.0275;AF1=1;AC1=2;DP4=0,0,19,12;MQ=46;FQ=-120	GT:PL:GQ	1/1:255,93,0:99
Chr2	12743229	.	C	T	222.0	.	DP=29;VDB=0.0235;AF1=1;AC1=2;DP4=0,0,15,14;MQ=46;FQ=-114	GT:PL:GQ	1/1:255,87,0:99
Chr2	13445136	.	A	T	222.0	.	DP=38;VDB=0.0230;AF1=1;AC1=2;DP4=0,0,13,24;MQ=46;FQ=-138	GT:PL:GQ	1/1:255,111,0:99
Chr2	14622897	.	G	A	222.0	.	DP=25;VDB=0.0261;AF1=1;AC1=2;DP4=0,0,12,11;MQ=46;FQ=-96	GT:PL:GQ	1/1:255,69,0:99
Chr2	16009718	.	A	T	222.0	.	DP=25;VDB=0.0271;AF1=1;AC1=2;DP4=0,0,11,14;MQ=32;FQ=-102	GT:PL:GQ	1/1:255,75,0:99
Chr2	16875951	.	C	T	222.0	.	DP=20;VDB=0.0270;AF1=1;AC1=2;DP4=0,0,9,8;MQ=45;FQ=-78	GT:PL:GQ	1/1:255,51,0:99
Chr2	17995589	.	A	C	222.0	.	DP=24;VDB=0.0270;AF1=1;AC1=2;DP4=0,0,14,9;MQ=46;FQ=-96	GT:PL:GQ	1/1:255,69,0:99
Chr2	18563458	.	G	T	222.0	.	DP=33;VDB=0.0267;AF1=1;AC1=2;DP4=0,0,12,20;MQ=36;FQ=-123	GT:PL:GQ	1/1:255,96,0:99
Chr2	19000020	.	A	T	156.0	.	DP=8;VDB=0.0279;AF1=1;AC1=2;DP4=0,0,4,4;MQ=36;FQ=-51	GT:PL:GQ	1/1:189,24,0:45
Chr2	19000022	.	A	G	138.0	.	DP=7;VDB=0.0284;AF1=1;AC1=2;DP4=0,0,4,3;MQ=35;FQ=-48	GT:PL:GQ	1/1:171,21,0:39
Chr2	19375291	.	T	A	222.0	.	DP=40;VDB=0.0261;AF1=1;AC1=2;DP4=0,0,18,22;MQ=39;FQ=-147	GT:PL:GQ	1/1:255,120,0:99
Chr2	19375298	.	T	A	222.0	.	DP=42;VDB=0.0275;AF1=1;AC1=2;DP4=0,0,18,24;MQ=40;FQ=-153	GT:PL:GQ	1/1:255,126,0:99
Chr2	19696553	.	C	T	222.0	.	DP=19;VDB=0.0275;AF1=1;AC1=2;DP4=0,0,7,12;MQ=47;FQ=-84	GT:PL:GQ	1/1:255,57,0:99
Chr2	19697574	.	T	A	75.1	.	DP=8;VDB=0.0002;AF1=1;AC1=2;DP4=0,0,4,2;MQ=25;FQ=-45	GT:PL:GQ	1/1:108,18,0:33
Chr2	19697575	.	T	C	96.1	.	DP=8;VDB=0.0002;AF1=1;AC1=2;DP4=0,0,4,3;MQ=25;FQ=-48	GT:PL:GQ	1/1:129,21,0:39
Chr3	293451	.	T	G	222.0	.	DP=38;VDB=0.0249;AF1=1;AC1=2;DP4=0,0,21,14;MQ=46;FQ=-132	GT:PL:GQ	1/1:255,105,0:99
Chr3	526256	.	C	A	204.0	.	DP=11;VDB=0.0336;AF1=1;AC1=2;DP4=0,0,4,6;MQ=44;FQ=-57	GT:PL:GQ	1/1:237,30,0:57
Chr3	1843368	.	T	A	222.0	.	DP=25;VDB=0.0278;AF1=1;AC1=2;DP4=0,0,14,11;MQ=47;FQ=-102	GT:PL:GQ	1/1:255,75,0:99
Chr3	1952490	.	G	C	222.0	.	DP=29;VDB=0.0178;AF1=1;AC1=2;DP4=0,0,17,11;MQ=46;FQ=-111	GT:PL:GQ	1/1:255,84,0:99
Chr3	2849685	.	A	C	222.0	.	DP=26;VDB=0.0270;AF1=1;AC1=2;DP4=0,0,14,12;MQ=47;FQ=-105	GT:PL:GQ	1/1:255,78,0:99
Chr3	3007742	.	C	G	222.0	.	DP=43;VDB=0.0270;AF1=1;AC1=2;DP4=0,0,24,17;MQ=46;FQ=-150	GT:PL:GQ	1/1:255,123,0:99
Chr3	3114003	.	G	T	222.0	.	DP=17;VDB=0.0137;AF1=1;AC1=2;DP4=0,0,8,8;MQ=46;FQ=-75	GT:PL:GQ	1/1:255,48,0:93
Chr3	4885275	.	A	C	214.0	.	DP=13;VDB=0.0261;AF1=1;AC1=2;DP4=0,0,11,2;MQ=46;FQ=-66	GT:PL:GQ	1/1:247,39,0:75
Chr3	5025121	.	G	A	222.0	.	DP=23;VDB=0.0281;AF1=1;AC1=2;DP4=0,0,11,12;MQ=46;FQ=-96	GT:PL:GQ	1/1:255,69,0:99
Chr3	7786375	.	C	A	222.0	.	DP=46;VDB=0.0257;AF1=1;AC1=2;DP4=0,0,20,25;MQ=39;FQ=-162	GT:PL:GQ	1/1:255,135,0:99
Chr3	7896480	.	T	A	222.0	.	DP=36;VDB=0.0265;AF1=1;AC1=2;DP4=0,0,18,17;MQ=42;FQ=-132	GT:PL:GQ	1/1:255,105,0:99
Chr3	9608861	.	T	A	150.0	.	DP=29;VDB=0.0275;AF1=1;AC1=2;DP4=0,0,13,16;MQ=17;FQ=-114	GT:PL:GQ	1/1:183,87,0:99
Chr3	10200575	.	T	A	222.0	.	DP=31;VDB=0.0257;AF1=1;AC1=2;DP4=0,0,16,14;MQ=47;FQ=-117	GT:PL:GQ	1/1:255,90,0:99
Chr3	10496355	.	C	A	222.0	.	DP=27;VDB=0.0257;AF1=1;AC1=2;DP4=0,0,14,11;MQ=45;FQ=-102	GT:PL:GQ	1/1:255,75,0:99
Chr3	10713769	.	C	T	222.0	.	DP=34;VDB=0.0270;AF1=1;AC1=2;DP4=0,0,16,18;MQ=45;FQ=-129	GT:PL:GQ	1/1:255,102,0:99
Chr3	10819439	.	C	T	222.0	.	DP=31;VDB=0.0273;AF1=1;AC1=2;DP4=0,0,14,16;MQ=46;FQ=-117	GT:PL:GQ	1/1:255,90,0:99
Chr3	11324585	.	T	C	222.0	.	DP=32;VDB=0.0273;AF1=1;AC1=2;DP4=0,0,15,17;MQ=45;FQ=-123	GT:PL:GQ	1/1:255,96,0:99
Chr3	11370026	.	A	C	222.0	.	DP=26;VDB=0.0269;AF1=1;AC1=2;DP4=0,0,11,13;MQ=40;FQ=-99	GT:PL:GQ	1/1:255,72,0:99
Chr3	11851888	.	A	G	222.0	.	DP=29;VDB=0.0243;AF1=1;AC1=2;DP4=0,0,18,10;MQ=46;FQ=-111	GT:PL:GQ	1/1:255,84,0:99
Chr3	12049286	.	G	T	222.0	.	DP=22;VDB=0.0265;AF1=1;AC1=2;DP4=0,0,11,9;MQ=46;FQ=-87	GT:PL:GQ	1/1:255,60,0:99
Chr3	12224698	.	A	G	222.0	.	DP=27;VDB=0.0275;AF1=1;AC1=2;DP4=0,0,9,17;MQ=32;FQ=-105	GT:PL:GQ	1/1:255,78,0:99
Chr3	12306670	.	A	C	222.0	.	DP=20;VDB=0.0271;AF1=1;AC1=2;DP4=0,0,11,9;MQ=45;FQ=-87	GT:PL:GQ	1/1:255,60,0:99
Chr3	12471140	.	T	C	222.0	.	DP=13;VDB=0.0252;AF1=1;AC1=2;DP4=0,0,7,6;MQ=46;FQ=-66	GT:PL:GQ	1/1:255,39,0:75
Chr3	12777980	.	A	T	222.0	.	DP=27;VDB=0.0268;AF1=1;AC1=2;DP4=0,0,7,18;MQ=46;FQ=-102	GT:PL:GQ	1/1:255,75,0:99
Chr3	12856414	.	T	C	222.0	.	DP=19;VDB=0.0249;AF1=1;AC1=2;DP4=0,0,8,10;MQ=44;FQ=-81	GT:PL:GQ	1/1:255,54,0:99
Chr3	13075708	.	A	C	222.0	.	DP=30;VDB=0.0274;AF1=1;AC1=2;DP4=0,0,21,9;MQ=44;FQ=-117	GT:PL:GQ	1/1:255,90,0:99
Chr3	13077754	.	A	C	222.0	.	DP=21;VDB=0.0267;AF1=1;AC1=2;DP4=0,0,14,7;MQ=43;FQ=-90	GT:PL:GQ	1/1:255,63,0:99
Chr3	13092297	.	T	C	222.0	.	DP=30;VDB=0.0253;AF1=1;AC1=2;DP4=0,0,13,15;MQ=42;FQ=-111	GT:PL:GQ	1/1:255,84,0:99
Chr3	13114154	.	G	T	222.0	.	DP=38;VDB=0.0250;AF1=1;AC1=2;DP4=0,0,23,14;MQ=46;FQ=-138	GT:PL:GQ	1/1:255,111,0:99
Chr3	13235046	.	A	G	222.0	.	DP=47;VDB=0.0273;AF1=1;AC1=2;DP4=0,0,18,28;MQ=46;FQ=-165	GT:PL:GQ	1/1:255,138,0:99
Chr3	13289129	.	G	T	222.0	.	DP=32;VDB=0.0169;AF1=1;AC1=2;DP4=0,0,15,17;MQ=46;FQ=-123	GT:PL:GQ	1/1:255,96,0:99
Chr3	13300375	.	C	T	222.0	.	DP=22;VDB=0.0277;AF1=1;AC1=2;DP4=0,0,12,10;MQ=46;FQ=-93	GT:PL:GQ	1/1:255,66,0:99
Chr3	13308323	.	T	A	222.0	.	DP=23;VDB=0.0273;AF1=1;AC1=2;DP4=0,0,8,15;MQ=45;FQ=-96	GT:PL:GQ	1/1:255,69,0:99
Chr3	13353642	.	T	A	222.0	.	DP=24;VDB=0.0261;AF1=1;AC1=2;DP4=0,0,14,10;MQ=40;FQ=-99	GT:PL:GQ	1/1:255,72,0:99
Chr3	13368899	.	C	A	222.0	.	DP=30;VDB=0.0267;AF1=1;AC1=2;DP4=0,0,17,13;MQ=46;FQ=-117	GT:PL:GQ	1/1:255,90,0:99
Chr3	13421618	.	A	G	222.0	.	DP=31;VDB=0.0273;AF1=1;AC1=2;DP4=0,0,18,11;MQ=46;FQ=-114	GT:PL:GQ	1/1:255,87,0:99
Chr3	13427373	.	A	C	222.0	.	DP=43;VDB=0.0266;AF1=1;AC1=2;DP4=0,0,20,22;MQ=46;FQ=-153	GT:PL:GQ	1/1:255,126,0:99
Chr3	13480584	.	T	A	222.0	.	DP=23;VDB=0.0280;AF1=1;AC1=2;DP4=0,0,11,12;MQ=46;FQ=-96	GT:PL:GQ	1/1:255,69,0:99
Chr3	13498259	.	A	C	222.0	.	DP=37;VDB=0.0277;AF1=1;AC1=2;DP4=0,0,24,11;MQ=44;FQ=-132	GT:PL:GQ	1/1:255,105,0:99
Chr3	13595645	.	A	G	222.0	.	DP=22;VDB=0.0279;AF1=1;AC1=2;DP4=0,0,12,10;MQ=39;FQ=-93	GT:PL:GQ	1/1:255,66,0:99
Chr3	13595653	.	A	G	222.0	.	DP=22;VDB=0.0284;AF1=1;AC1=2;DP4=0,0,13,9;MQ=39;FQ=-93	GT:PL:GQ	1/1:255,66,0:99
Chr3	13624436	.	C	A	222.0	.	DP=19;VDB=0.0284;AF1=1;AC1=2;DP4=0,0,9,9;MQ=46;FQ=-81	GT:PL:GQ	1/1:255,54,0:99
Chr3	13732598	.	T	C	222.0	.	DP=21;VDB=0.0235;AF1=1;AC1=2;DP4=0,0,9,11;MQ=33;FQ=-87	GT:PL:GQ	1/1:255,60,0:99
Chr3	13778800	.	C	T	222.0	.	DP=29;VDB=0.0262;AF1=1;AC1=2;DP4=0,0,15,14;MQ=32;FQ=-114	GT:PL:GQ	1/1:255,87,0:99
Chr3	13787050	.	T	C	40.0	.	DP=26;VDB=0.0270;AF1=1;AC1=2;DP4=0,0,18,6;MQ=11;FQ=-99	GT:PL:GQ	1/1:73,72,0:99
Chr3	13813633	.	G	A	222.0	.	DP=23;VDB=0.0289;AF1=1;AC1=2;DP4=0,0,10,11;MQ=46;FQ=-90	GT:PL:GQ	1/1:255,63,0:99
Chr3	13834204	.	A	T	222.0	.	DP=39;VDB=0.0270;AF1=1;AC1=2;DP4=0,0,20,17;MQ=46;FQ=-138	GT:PL:GQ	1/1:255,111,0:99
Chr3	13838137	.	T	A	124.0	.	DP=14;VDB=0.0195;AF1=1;AC1=2;DP4=0,0,10,3;MQ=22;FQ=-66	GT:PL:GQ	1/1:157,39,0:75
Chr3	13838142	.	C	A	116.0	.	DP=16;VDB=0.0275;AF1=1;AC1=2;DP4=0,0,12,3;MQ=20;FQ=-72	GT:PL:GQ	1/1:149,45,0:87
Chr3	13838146	.	A	T	138.0	.	DP=17;VDB=0.0274;AF1=1;AC1=2;DP4=0,0,14,3;MQ=23;FQ=-78	GT:PL:GQ	1/1:171,51,0:99
Chr3	13876620	.	T	C	222.0	.	DP=27;VDB=0.0178;AF1=1;AC1=2;DP4=0,0,11,16;MQ=46;FQ=-108	GT:PL:GQ	1/1:255,81,0:99
Chr3	13913107	.	G	T	222.0	.	DP=28;VDB=0.0190;AF1=1;AC1=2;DP4=0,0,10,17;MQ=46;FQ=-108	GT:PL:GQ	1/1:255,81,0:99
Chr3	13914342	.	T	C	222.0	.	DP=24;VDB=0.0275;AF1=1;AC1=2;DP4=0,0,11,13;MQ=46;FQ=-99	GT:PL:GQ	1/1:255,72,0:99
Chr3	13915012	.	C	A	222.0	.	DP=24;VDB=0.0274;AF1=1;AC1=2;DP4=0,0,11,10;MQ=44;FQ=-90	GT:PL:GQ	1/1:255,63,0:99
Chr3	13980898	.	C	T	222.0	.	DP=29;VDB=0.0205;AF1=1;AC1=2;DP4=0,0,17,12;MQ=46;FQ=-114	GT:PL:GQ	1/1:255,87,0:99
Chr3	13995064	.	G	A	222.0	.	DP=25;VDB=0.0269;AF1=1;AC1=2;DP4=0,0,12,12;MQ=46;FQ=-99	GT:PL:GQ	1/1:255,72,0:99
Chr3	14099217	.	A	G	222.0	.	DP=18;VDB=0.0226;AF1=1;AC1=2;DP4=0,0,7,10;MQ=35;FQ=-78	GT:PL:GQ	1/1:255,51,0:99
Chr3	14110148	.	G	T	222.0	.	DP=22;VDB=0.0268;AF1=1;AC1=2;DP4=0,0,9,12;MQ=36;FQ=-90	GT:PL:GQ	1/1:255,63,0:99
Chr3	14189769	.	A	C	122.0	.	DP=8;VDB=0.0001;AF1=1;AC1=2;DP4=0,0,5,3;MQ=31;FQ=-51	GT:PL:GQ	1/1:155,24,0:45
Chr3	14189995	.	G	A	222.0	.	DP=41;VDB=0.0257;AF1=1;AC1=2;DP4=0,0,29,10;MQ=31;FQ=-144	GT:PL:GQ	1/1:255,117,0:99
Chr3	14190080	.	T	G	222.0	.	DP=41;VDB=0.0281;AF1=1;AC1=2;DP4=0,0,27,13;MQ=26;FQ=-147	GT:PL:GQ	1/1:255,120,0:99
Chr3	14219825	.	C	T	70.0	.	DP=17;VDB=0.0204;AF1=1;AC1=2;DP4=0,0,12,5;MQ=17;FQ=-78	GT:PL:GQ	1/1:103,51,0:99
Chr3	14291891	.	A	G	222.0	.	DP=23;VDB=0.0260;AF1=1;AC1=2;DP4=0,0,7,15;MQ=47;FQ=-93	GT:PL:GQ	1/1:255,66,0:99
Chr3	14358132	.	T	G	222.0	.	DP=28;VDB=0.0236;AF1=1;AC1=2;DP4=0,0,17,11;MQ=47;FQ=-111	GT:PL:GQ	1/1:255,84,0:99
Chr3	14421235	.	A	C	222.0	.	DP=31;VDB=0.0278;AF1=1;AC1=2;DP4=0,0,18,12;MQ=46;FQ=-117	GT:PL:GQ	1/1:255,90,0:99
Chr3	14476557	.	T	A	222.0	.	DP=19;VDB=0.0134;AF1=1;AC1=2;DP4=0,0,11,8;MQ=46;FQ=-84	GT:PL:GQ	1/1:255,57,0:99
Chr3	14551994	.	A	G	222.0	.	DP=29;VDB=0.0210;AF1=1;AC1=2;DP4=0,0,17,12;MQ=46;FQ=-114	GT:PL:GQ	1/1:255,87,0:99
Chr3	14603444	.	A	T	222.0	.	DP=24;VDB=0.0278;AF1=1;AC1=2;DP4=0,0,11,9;MQ=42;FQ=-87	GT:PL:GQ	1/1:255,60,0:99
Chr3	14612706	.	A	G	222.0	.	DP=34;VDB=0.0269;AF1=1;AC1=2;DP4=0,0,17,15;MQ=46;FQ=-123	GT:PL:GQ	1/1:255,96,0:99
Chr3	14626463	.	C	T	222.0	.	DP=27;VDB=0.0280;AF1=1;AC1=2;DP4=0,0,14,13;MQ=46;FQ=-108	GT:PL:GQ	1/1:255,81,0:99
Chr3	14628486	.	A	G	222.0	.	DP=34;VDB=0.0253;AF1=1;AC1=2;DP4=0,0,18,16;MQ=46;FQ=-129	GT:PL:GQ	1/1:255,102,0:99
Chr3	14654778	.	A	C	222.0	.	DP=37;VDB=0.0271;AF1=1;AC1=2;DP4=0,0,21,15;MQ=35;FQ=-135	GT:PL:GQ	1/1:255,108,0:99
Chr3	14796169	.	C	G	222.0	.	DP=22;VDB=0.0264;AF1=1;AC1=2;DP4=0,0,12,9;MQ=46;FQ=-90	GT:PL:GQ	1/1:255,63,0:99
Chr3	14798289	.	T	G	222.0	.	DP=38;VDB=0.0268;AF1=1;AC1=2;DP4=0,0,22,14;MQ=41;FQ=-135	GT:PL:GQ	1/1:255,108,0:99
Chr3	14798307	.	A	C	222.0	.	DP=37;VDB=0.0245;AF1=1;AC1=2;DP4=0,0,20,16;MQ=41;FQ=-135	GT:PL:GQ	1/1:255,108,0:99
Chr3	14798567	.	G	A	222.0	.	DP=37;VDB=0.0278;AF1=1;AC1=2;DP4=0,0,8,26;MQ=40;FQ=-129	GT:PL:GQ	1/1:255,102,0:99
Chr3	14798569	.	C	A	222.0	.	DP=36;VDB=0.0278;AF1=1;AC1=2;DP4=0,0,7,26;MQ=39;FQ=-126	GT:PL:GQ	1/1:255,99,0:99
Chr3	14810970	.	T	G	107.0	.	DP=5;VDB=0.0053;AF1=1;AC1=2;DP4=0,0,4,1;MQ=40;FQ=-42	GT:PL:GQ	1/1:140,15,0:27
Chr3	14811006	.	G	A	35.8	.	DP=2;VDB=0.0077;AF1=1;AC1=2;DP4=0,0,1,1;MQ=45;FQ=-33	GT:PL:GQ	1/1:67,6,0:10
Chr3	14814064	.	C	T	222.0	.	DP=27;VDB=0.0275;AF1=1;AC1=2;DP4=0,0,12,15;MQ=35;FQ=-108	GT:PL:GQ	1/1:255,81,0:99
Chr3	14814086	.	G	A	222.0	.	DP=27;VDB=0.0269;AF1=1;AC1=2;DP4=0,0,13,13;MQ=33;FQ=-105	GT:PL:GQ	1/1:255,78,0:99
Chr3	14814184	.	A	G	222.0	.	DP=32;VDB=0.0273;AF1=1;AC1=2;DP4=0,0,16,16;MQ=28;FQ=-123	GT:PL:GQ	1/1:255,96,0:99
Chr3	14814301	.	T	C	102.0	.	DP=19;VDB=0.0278;AF1=1;AC1=2;DP4=0,0,13,6;MQ=16;FQ=-84	GT:PL:GQ	1/1:135,57,0:99
Chr3	14814634	.	A	G	222.0	.	DP=18;VDB=0.0221;AF1=1;AC1=2;DP4=0,0,8,9;MQ=33;FQ=-78	GT:PL:GQ	1/1:255,51,0:99
Chr3	14816280	.	A	C	222.0	.	DP=23;VDB=0.0269;AF1=1;AC1=2;DP4=0,0,14,9;MQ=46;FQ=-96	GT:PL:GQ	1/1:255,69,0:99
Chr3	14865971	.	A	C	68.3	.	DP=5;VDB=0.0276;AF1=1;AC1=2;DP4=0,0,3,2;MQ=32;FQ=-42	GT:PL:GQ	1/1:101,15,0:27
Chr3	14865975	.	T	A	38.0	.	DP=4;VDB=0.0185;AF1=1;AC1=2;DP4=0,0,2,1;MQ=26;FQ=-36	GT:PL:GQ	1/1:70,9,0:16
Chr3	14865977	.	T	C	38.0	.	DP=4;VDB=0.0185;AF1=1;AC1=2;DP4=0,0,2,1;MQ=26;FQ=-36	GT:PL:GQ	1/1:70,9,0:16
Chr3	14865995	.	G	T	50.1	.	DP=6;VDB=0.0252;AF1=1;AC1=2;DP4=0,0,4,2;MQ=19;FQ=-45	GT:PL:GQ	1/1:83,18,0:33
Chr3	14865998	.	C	G	54.1	.	DP=6;VDB=0.0252;AF1=1;AC1=2;DP4=0,0,4,2;MQ=19;FQ=-45	GT:PL:GQ	1/1:87,18,0:33
Chr3	14866015	.	C	T	132.0	.	DP=8;VDB=0.0004;AF1=1;AC1=2;DP4=0,0,5,3;MQ=30;FQ=-51	GT:PL:GQ	1/1:165,24,0:45
Chr3	14866017	.	G	T	156.0	.	DP=9;VDB=0.0004;AF1=1;AC1=2;DP4=0,0,5,4;MQ=32;FQ=-54	GT:PL:GQ	1/1:189,27,0:51
Chr3	15008445	.	T	G	222.0	.	DP=32;VDB=0.0226;AF1=1;AC1=2;DP4=0,0,14,17;MQ=33;FQ=-120	GT:PL:GQ	1/1:255,93,0:99
Chr3	15157602	.	G	A	222.0	.	DP=23;VDB=0.0289;AF1=1;AC1=2;DP4=0,0,12,11;MQ=46;FQ=-96	GT:PL:GQ	1/1:255,69,0:99
Chr3	15256884	.	A	T	222.0	.	DP=33;VDB=0.0269;AF1=1;AC1=2;DP4=0,0,17,15;MQ=42;FQ=-123	GT:PL:GQ	1/1:255,96,0:99
Chr3	15261895	.	T	A	222.0	.	DP=25;VDB=0.0264;AF1=1;AC1=2;DP4=0,0,8,14;MQ=36;FQ=-93	GT:PL:GQ	1/1:255,66,0:99
Chr3	15279827	.	T	G	222.0	.	DP=37;VDB=0.0261;AF1=1;AC1=2;DP4=0,0,12,24;MQ=46;FQ=-135	GT:PL:GQ	1/1:255,108,0:99
Chr3	15479156	.	A	G	222.0	.	DP=22;VDB=0.0280;AF1=1;AC1=2;DP4=0,0,11,11;MQ=46;FQ=-93	GT:PL:GQ	1/1:255,66,0:99
Chr3	15805708	.	C	A	222.0	.	DP=21;VDB=0.0271;AF1=1;AC1=2;DP4=0,0,12,9;MQ=46;FQ=-90	GT:PL:GQ	1/1:255,63,0:99
Chr3	15813153	.	T	C	222.0	.	DP=28;VDB=0.0275;AF1=1;AC1=2;DP4=0,0,10,14;MQ=47;FQ=-99	GT:PL:GQ	1/1:255,72,0:99
Chr3	16261889	.	T	A	222.0	.	DP=38;VDB=0.0269;AF1=1;AC1=2;DP4=0,0,16,20;MQ=46;FQ=-135	GT:PL:GQ	1/1:255,108,0:99
Chr3	16339238	.	A	C	222.0	.	DP=20;VDB=0.0270;AF1=1;AC1=2;DP4=0,0,8,11;MQ=45;FQ=-84	GT:PL:GQ	1/1:255,57,0:99
Chr3	16362587	.	A	C	222.0	.	DP=26;VDB=0.0275;AF1=1;AC1=2;DP4=0,0,14,11;MQ=46;FQ=-102	GT:PL:GQ	1/1:255,75,0:99
Chr3	16408039	.	G	A	222.0	.	DP=29;VDB=0.0270;AF1=1;AC1=2;DP4=0,0,11,18;MQ=46;FQ=-114	GT:PL:GQ	1/1:255,87,0:99
Chr3	16500894	.	A	G	222.0	.	DP=35;VDB=0.0286;AF1=1;AC1=2;DP4=0,0,13,21;MQ=46;FQ=-129	GT:PL:GQ	1/1:255,102,0:99
Chr3	17203218	.	T	C	222.0	.	DP=15;VDB=0.0281;AF1=1;AC1=2;DP4=0,0,9,6;MQ=42;FQ=-72	GT:PL:GQ	1/1:255,45,0:87
Chr3	17738263	.	A	C	222.0	.	DP=31;VDB=0.0152;AF1=1;AC1=2;DP4=0,0,21,10;MQ=45;FQ=-120	GT:PL:GQ	1/1:255,93,0:99
Chr3	18110990	.	T	G	222.0	.	DP=35;VDB=0.0174;AF1=1;AC1=2;DP4=0,0,17,18;MQ=35;FQ=-132	GT:PL:GQ	1/1:255,105,0:99
Chr3	18738148	.	A	T	222.0	.	DP=30;VDB=0.0270;AF1=1;AC1=2;DP4=0,0,10,19;MQ=40;FQ=-114	GT:PL:GQ	1/1:255,87,0:99
Chr3	18959120	.	G	T	222.0	.	DP=19;VDB=0.0236;AF1=1;AC1=2;DP4=0,0,10,9;MQ=30;FQ=-84	GT:PL:GQ	1/1:255,57,0:99
Chr3	18959122	.	C	G	222.0	.	DP=20;VDB=0.0266;AF1=1;AC1=2;DP4=0,0,11,9;MQ=31;FQ=-87	GT:PL:GQ	1/1:255,60,0:99
Chr3	18959124	.	G	A	222.0	.	DP=20;VDB=0.0266;AF1=1;AC1=2;DP4=0,0,11,9;MQ=31;FQ=-87	GT:PL:GQ	1/1:255,60,0:99
Chr3	18992940	.	C	G	222.0	.	DP=27;VDB=0.0252;AF1=1;AC1=2;DP4=0,0,17,8;MQ=46;FQ=-102	GT:PL:GQ	1/1:255,75,0:99
Chr3	19082703	.	G	T	196.0	.	DP=13;VDB=0.0006;AF1=1;AC1=2;DP4=0,0,2,11;MQ=45;FQ=-66	GT:PL:GQ	1/1:229,39,0:75
Chr3	19206874	.	A	T	222.0	.	DP=33;VDB=0.0261;AF1=1;AC1=2;DP4=0,0,15,18;MQ=40;FQ=-126	GT:PL:GQ	1/1:255,99,0:99
Chr3	19206875	.	A	T	222.0	.	DP=33;VDB=0.0261;AF1=1;AC1=2;DP4=0,0,15,17;MQ=39;FQ=-123	GT:PL:GQ	1/1:255,96,0:99
Chr3	19208294	.	A	G	222.0	.	DP=23;VDB=0.0212;AF1=1;AC1=2;DP4=0,0,11,12;MQ=41;FQ=-96	GT:PL:GQ	1/1:255,69,0:99
Chr3	19208295	.	A	C	222.0	.	DP=22;VDB=0.0207;AF1=1;AC1=2;DP4=0,0,11,10;MQ=40;FQ=-90	GT:PL:GQ	1/1:255,63,0:99
Chr3	19249246	.	A	T	222.0	.	DP=31;VDB=0.0275;AF1=1;AC1=2;DP4=0,0,12,17;MQ=28;FQ=-114	GT:PL:GQ	1/1:255,87,0:99
Chr3	19249286	.	A	G	222.0	.	DP=29;VDB=0.0275;AF1=1;AC1=2;DP4=0,0,8,20;MQ=29;FQ=-111	GT:PL:GQ	1/1:255,84,0:99
Chr3	19249293	.	T	G	222.0	.	DP=30;VDB=0.0277;AF1=1;AC1=2;DP4=0,0,9,21;MQ=29;FQ=-117	GT:PL:GQ	1/1:255,90,0:99
Chr3	19437232	.	T	C	222.0	.	DP=26;VDB=0.0257;AF1=1;AC1=2;DP4=0,0,8,17;MQ=46;FQ=-102	GT:PL:GQ	1/1:255,75,0:99
Chr3	19996524	.	T	C	222.0	.	DP=18;VDB=0.0161;AF1=1;AC1=2;DP4=0,0,10,7;MQ=38;FQ=-78	GT:PL:GQ	1/1:255,51,0:99
Chr3	20795011	.	A	T	222.0	.	DP=43;VDB=0.0275;AF1=1;AC1=2;DP4=0,0,18,25;MQ=39;FQ=-156	GT:PL:GQ	1/1:255,129,0:99
Chr3	20795012	.	T	C	222.0	.	DP=44;VDB=0.0275;AF1=1;AC1=2;DP4=0,0,19,24;MQ=39;FQ=-156	GT:PL:GQ	1/1:255,129,0:99
Chr3	22365428	.	A	G	222.0	.	DP=26;VDB=0.0210;AF1=1;AC1=2;DP4=0,0,12,14;MQ=32;FQ=-105	GT:PL:GQ	1/1:255,78,0:99
Chr3	22577967	.	T	C	222.0	.	DP=28;VDB=0.0291;AF1=1;AC1=2;DP4=0,0,8,16;MQ=45;FQ=-99	GT:PL:GQ	1/1:255,72,0:99
Chr3	22582087	.	T	C	222.0	.	DP=27;VDB=0.0245;AF1=1;AC1=2;DP4=0,0,13,13;MQ=31;FQ=-105	GT:PL:GQ	1/1:255,78,0:99
Chr3	22884049	.	T	G	222.0	.	DP=28;VDB=0.0269;AF1=1;AC1=2;DP4=0,0,11,15;MQ=46;FQ=-105	GT:PL:GQ	1/1:255,78,0:99
Chr3	23109688	.	T	C	222.0	.	DP=18;VDB=0.0250;AF1=1;AC1=2;DP4=0,0,8,10;MQ=39;FQ=-81	GT:PL:GQ	1/1:255,54,0:99
Chr4	60354	.	G	A	222.0	.	DP=28;VDB=0.0283;AF1=1;AC1=2;DP4=0,0,13,13;MQ=46;FQ=-105	GT:PL:GQ	1/1:255,78,0:99
Chr4	79435	.	G	A	222.0	.	DP=38;VDB=0.0271;AF1=1;AC1=2;DP4=0,0,17,21;MQ=46;FQ=-141	GT:PL:GQ	1/1:255,114,0:99
Chr4	79904	.	A	T	222.0	.	DP=46;VDB=0.0278;AF1=1;AC1=2;DP4=0,0,20,25;MQ=46;FQ=-162	GT:PL:GQ	1/1:255,135,0:99
Chr4	370865	.	G	T	222.0	.	DP=31;VDB=0.0260;AF1=1;AC1=2;DP4=0,0,14,17;MQ=46;FQ=-120	GT:PL:GQ	1/1:255,93,0:99
Chr4	410424	.	G	C	222.0	.	DP=24;VDB=0.0268;AF1=1;AC1=2;DP4=0,0,9,15;MQ=46;FQ=-99	GT:PL:GQ	1/1:255,72,0:99
Chr4	561780	.	T	G	222.0	.	DP=29;VDB=0.0264;AF1=1;AC1=2;DP4=0,0,12,17;MQ=46;FQ=-114	GT:PL:GQ	1/1:255,87,0:99
Chr4	712350	.	C	T	222.0	.	DP=17;VDB=0.0268;AF1=1;AC1=2;DP4=0,0,10,6;MQ=46;FQ=-75	GT:PL:GQ	1/1:255,48,0:93
Chr4	1014040	.	A	C	222.0	.	DP=34;VDB=0.0267;AF1=1;AC1=2;DP4=0,0,18,16;MQ=46;FQ=-129	GT:PL:GQ	1/1:255,102,0:99
Chr4	1099234	.	A	T	222.0	.	DP=18;VDB=0.0236;AF1=1;AC1=2;DP4=0,0,11,7;MQ=36;FQ=-81	GT:PL:GQ	1/1:255,54,0:99
Chr4	1116957	.	C	A	222.0	.	DP=16;VDB=0.0253;AF1=1;AC1=2;DP4=0,0,7,9;MQ=46;FQ=-75	GT:PL:GQ	1/1:255,48,0:93
Chr4	1178262	.	T	A	222.0	.	DP=27;VDB=0.0213;AF1=1;AC1=2;DP4=0,0,8,17;MQ=46;FQ=-102	GT:PL:GQ	1/1:255,75,0:99
Chr4	1462510	.	C	A	222.0	.	DP=27;VDB=0.0269;AF1=1;AC1=2;DP4=0,0,13,13;MQ=40;FQ=-105	GT:PL:GQ	1/1:255,78,0:99
Chr4	1659976	.	G	T	90.5	.	DP=9;VDB=0.0008;AF1=1;AC1=2;DP4=0,0,1,3;MQ=42;FQ=-39	GT:PL:GQ	1/1:123,12,0:21
Chr4	1660184	.	A	T	76.3	.	DP=5;VDB=0.0001;AF1=1;AC1=2;DP4=0,0,1,4;MQ=27;FQ=-42	GT:PL:GQ	1/1:109,15,0:27
Chr4	1660186	.	A	T	76.3	.	DP=5;VDB=0.0001;AF1=1;AC1=2;DP4=0,0,1,4;MQ=27;FQ=-42	GT:PL:GQ	1/1:109,15,0:27
Chr4	1716528	.	G	T	139.0	.	DP=12;VDB=0.0265;AF1=1;AC1=2;DP4=0,0,7,5;MQ=23;FQ=-63	GT:PL:GQ	1/1:172,36,0:69
Chr4	1716529	.	T	G	137.0	.	DP=12;VDB=0.0265;AF1=1;AC1=2;DP4=0,0,7,5;MQ=23;FQ=-63	GT:PL:GQ	1/1:170,36,0:69
Chr4	1716577	.	G	C	222.0	.	DP=16;VDB=0.0240;AF1=1;AC1=2;DP4=0,0,11,5;MQ=33;FQ=-75	GT:PL:GQ	1/1:255,48,0:93
Chr4	1722495	.	C	G	220.0	.	DP=15;VDB=0.0202;AF1=1;AC1=2;DP4=0,0,8,5;MQ=40;FQ=-66	GT:PL:GQ	1/1:253,39,0:75
Chr4	1732257	.	T	G	222.0	.	DP=28;VDB=0.0266;AF1=1;AC1=2;DP4=0,0,14,14;MQ=39;FQ=-111	GT:PL:GQ	1/1:255,84,0:99
Chr4	1732362	.	G	A	178.0	.	DP=24;VDB=0.0265;AF1=1;AC1=2;DP4=0,0,17,7;MQ=22;FQ=-99	GT:PL:GQ	1/1:211,72,0:99
Chr4	1732371	.	T	C	172.0	.	DP=24;VDB=0.0273;AF1=1;AC1=2;DP4=0,0,17,7;MQ=22;FQ=-99	GT:PL:GQ	1/1:205,72,0:99
Chr4	1732461	.	A	G	222.0	.	DP=35;VDB=0.0268;AF1=1;AC1=2;DP4=0,0,15,19;MQ=28;FQ=-129	GT:PL:GQ	1/1:255,102,0:99
Chr4	1732480	.	A	T	222.0	.	DP=37;VDB=0.0268;AF1=1;AC1=2;DP4=0,0,15,21;MQ=27;FQ=-135	GT:PL:GQ	1/1:255,108,0:99
Chr4	1732706	.	A	G	115.0	.	DP=12;VDB=0.0271;AF1=1;AC1=2;DP4=0,0,3,9;MQ=21;FQ=-63	GT:PL:GQ	1/1:148,36,0:69
Chr4	1732984	.	A	C	173.0	.	DP=14;VDB=0.0127;AF1=1;AC1=2;DP4=0,0,8,6;MQ=26;FQ=-69	GT:PL:GQ	1/1:206,42,0:81
Chr4	1732992	.	G	A	168.0	.	DP=14;VDB=0.0127;AF1=1;AC1=2;DP4=0,0,7,6;MQ=27;FQ=-66	GT:PL:GQ	1/1:201,39,0:75
Chr4	1740757	.	T	C	21.0	.	DP=3;VDB=0.0144;AF1=1;AC1=2;DP4=0,0,1,2;MQ=20;FQ=-36	GT:PL:GQ	1/1:53,9,0:15
Chr4	1740870	.	T	A	32.3	.	DP=5;VDB=0.0010;AF1=1;AC1=2;DP4=0,0,2,3;MQ=16;FQ=-42	GT:PL:GQ	1/1:65,15,0:27
Chr4	1740885	.	G	A	73.1	.	DP=7;VDB=0.0025;AF1=1;AC1=2;DP4=0,0,2,5;MQ=21;FQ=-48	GT:PL:GQ	1/1:106,21,0:39
Chr4	1740901	.	C	A	157.0	.	DP=12;VDB=0.0052;AF1=1;AC1=2;DP4=0,0,4,8;MQ=27;FQ=-63	GT:PL:GQ	1/1:190,36,0:69
Chr4	1740926	.	C	T	191.0	.	DP=14;VDB=0.0109;AF1=1;AC1=2;DP4=0,0,5,9;MQ=29;FQ=-69	GT:PL:GQ	1/1:224,42,0:81
Chr4	1755652	.	A	C	222.0	.	DP=17;VDB=0.0280;AF1=1;AC1=2;DP4=0,0,8,9;MQ=44;FQ=-78	GT:PL:GQ	1/1:255,51,0:99
Chr4	1829319	.	G	A	222.0	.	DP=18;VDB=0.0260;AF1=1;AC1=2;DP4=0,0,7,11;MQ=47;FQ=-81	GT:PL:GQ	1/1:255,54,0:99
Chr4	1832760	.	T	G	222.0	.	DP=29;VDB=0.0226;AF1=1;AC1=2;DP4=0,0,14,14;MQ=46;FQ=-111	GT:PL:GQ	1/1:255,84,0:99
Chr4	1842690	.	A	T	222.0	.	DP=24;VDB=0.0281;AF1=1;AC1=2;DP4=0,0,10,14;MQ=45;FQ=-99	GT:PL:GQ	1/1:255,72,0:99
Chr4	1944325	.	A	G	222.0	.	DP=18;VDB=0.0275;AF1=1;AC1=2;DP4=0,0,8,10;MQ=46;FQ=-81	GT:PL:GQ	1/1:255,54,0:99
Chr4	1954456	.	G	T	222.0	.	DP=22;VDB=0.0273;AF1=1;AC1=2;DP4=0,0,11,11;MQ=46;FQ=-93	GT:PL:GQ	1/1:255,66,0:99
Chr4	1978094	.	G	A	222.0	.	DP=33;VDB=0.0268;AF1=1;AC1=2;DP4=0,0,17,15;MQ=46;FQ=-123	GT:PL:GQ	1/1:255,96,0:99
Chr4	1988662	.	A	T	222.0	.	DP=22;VDB=0.0290;AF1=1;AC1=2;DP4=0,0,10,11;MQ=42;FQ=-90	GT:PL:GQ	1/1:255,63,0:99
Chr4	2068995	.	C	A	222.0	.	DP=29;VDB=0.0274;AF1=1;AC1=2;DP4=0,0,16,13;MQ=46;FQ=-114	GT:PL:GQ	1/1:255,87,0:99
Chr4	2203688	.	C	A	222.0	.	DP=23;VDB=0.0241;AF1=1;AC1=2;DP4=0,0,15,7;MQ=34;FQ=-93	GT:PL:GQ	1/1:255,66,0:99
Chr4	2231989	.	C	G	222.0	.	DP=39;VDB=0.0269;AF1=1;AC1=2;DP4=0,0,24,15;MQ=46;FQ=-144	GT:PL:GQ	1/1:255,117,0:99
Chr4	2362567	.	C	A	222.0	.	DP=20;VDB=0.0270;AF1=1;AC1=2;DP4=0,0,9,10;MQ=43;FQ=-84	GT:PL:GQ	1/1:255,57,0:99
Chr4	2699730	.	A	G	72.0	.	DP=15;VDB=0.0157;AF1=1;AC1=2;DP4=0,0,5,10;MQ=15;FQ=-72	GT:PL:GQ	1/1:105,45,0:87
Chr4	2706712	.	A	C	222.0	.	DP=19;VDB=0.0272;AF1=1;AC1=2;DP4=0,0,6,11;MQ=44;FQ=-78	GT:PL:GQ	1/1:255,51,0:99
Chr4	2722525	.	A	G	222.0	.	DP=23;VDB=0.0280;AF1=1;AC1=2;DP4=0,0,10,10;MQ=46;FQ=-87	GT:PL:GQ	1/1:255,60,0:99
Chr4	2834370	.	T	C	222.0	.	DP=18;VDB=0.0272;AF1=1;AC1=2;DP4=0,0,8,9;MQ=46;FQ=-78	GT:PL:GQ	1/1:255,51,0:99
Chr4	2916422	.	G	A	222.0	.	DP=25;VDB=0.0256;AF1=1;AC1=2;DP4=0,0,10,14;MQ=46;FQ=-99	GT:PL:GQ	1/1:255,72,0:99
Chr4	2979745	.	T	C	222.0	.	DP=25;VDB=0.0257;AF1=1;AC1=2;DP4=0,0,11,11;MQ=36;FQ=-93	GT:PL:GQ	1/1:255,66,0:99
Chr4	2979786	.	T	A	175.0	.	DP=23;VDB=0.0261;AF1=1;AC1=2;DP4=0,0,11,12;MQ=21;FQ=-96	GT:PL:GQ	1/1:208,69,0:99
Chr4	3013188	.	A	T	222.0	.	DP=20;VDB=0.0214;AF1=1;AC1=2;DP4=0,0,7,13;MQ=46;FQ=-87	GT:PL:GQ	1/1:255,60,0:99
Chr4	3023268	.	C	T	222.0	.	DP=25;VDB=0.0275;AF1=1;AC1=2;DP4=0,0,13,11;MQ=41;FQ=-99	GT:PL:GQ	1/1:255,72,0:99
Chr4	3026125	.	T	A	222.0	.	DP=38;VDB=0.0254;AF1=1;AC1=2;DP4=0,0,16,20;MQ=46;FQ=-135	GT:PL:GQ	1/1:255,108,0:99
Chr4	3027810	.	A	T	222.0	.	DP=24;VDB=0.0278;AF1=1;AC1=2;DP4=0,0,9,13;MQ=46;FQ=-93	GT:PL:GQ	1/1:255,66,0:99
Chr4	3096584	.	A	C	222.0	.	DP=26;VDB=0.0261;AF1=1;AC1=2;DP4=0,0,16,10;MQ=46;FQ=-105	GT:PL:GQ	1/1:255,78,0:99
Chr4	3160201	.	T	G	222.0	.	DP=31;VDB=0.0245;AF1=1;AC1=2;DP4=0,0,19,12;MQ=46;FQ=-120	GT:PL:GQ	1/1:255,93,0:99
Chr4	3183923	.	A	C	222.0	.	DP=30;VDB=0.0275;AF1=1;AC1=2;DP4=0,0,15,15;MQ=41;FQ=-117	GT:PL:GQ	1/1:255,90,0:99
Chr4	3197040	.	C	A	222.0	.	DP=27;VDB=0.0219;AF1=1;AC1=2;DP4=0,0,13,13;MQ=45;FQ=-105	GT:PL:GQ	1/1:255,78,0:99
Chr4	3226374	.	T	G	51.0	.	DP=18;VDB=0.0275;AF1=1;AC1=2;DP4=0,0,11,7;MQ=11;FQ=-81	GT:PL:GQ	1/1:84,54,0:99
Chr4	3230289	.	C	A	222.0	.	DP=25;VDB=0.0272;AF1=1;AC1=2;DP4=0,0,6,18;MQ=36;FQ=-99	GT:PL:GQ	1/1:255,72,0:99
Chr4	3230298	.	T	C	222.0	.	DP=27;VDB=0.0287;AF1=1;AC1=2;DP4=0,0,5,20;MQ=35;FQ=-102	GT:PL:GQ	1/1:255,75,0:99
Chr4	3235283	.	G	A	85.0	.	DP=9;VDB=0.0078;AF1=1;AC1=2;DP4=0,0,3,6;MQ=21;FQ=-54	GT:PL:GQ	1/1:118,27,0:51
Chr4	3235394	.	A	C	43.0	.	DP=13;VDB=0.0069;AF1=1;AC1=2;DP4=0,0,2,9;MQ=13;FQ=-60	GT:PL:GQ	1/1:76,33,0:63
Chr4	3264073	.	C	A	222.0	.	DP=29;VDB=0.0275;AF1=1;AC1=2;DP4=0,0,18,7;MQ=46;FQ=-102	GT:PL:GQ	1/1:255,75,0:99
Chr4	3328194	.	G	C	222.0	.	DP=23;VDB=0.0148;AF1=1;AC1=2;DP4=0,0,9,14;MQ=47;FQ=-96	GT:PL:GQ	1/1:255,69,0:99
Chr4	3349667	.	G	T	222.0	.	DP=18;VDB=0.0221;AF1=1;AC1=2;DP4=0,0,8,7;MQ=47;FQ=-72	GT:PL:GQ	1/1:255,45,0:87
Chr4	3353918	.	C	A	222.0	.	DP=29;VDB=0.0205;AF1=1;AC1=2;DP4=0,0,16,11;MQ=46;FQ=-108	GT:PL:GQ	1/1:255,81,0:99
Chr4	3372325	.	C	T	222.0	.	DP=36;VDB=0.0257;AF1=1;AC1=2;DP4=0,0,20,15;MQ=46;FQ=-132	GT:PL:GQ	1/1:255,105,0:99
Chr4	3467243	.	G	T	222.0	.	DP=22;VDB=0.0286;AF1=1;AC1=2;DP4=0,0,8,13;MQ=29;FQ=-90	GT:PL:GQ	1/1:255,63,0:99
Chr4	3545655	.	G	A	222.0	.	DP=25;VDB=0.0259;AF1=1;AC1=2;DP4=0,0,16,8;MQ=46;FQ=-99	GT:PL:GQ	1/1:255,72,0:99
Chr4	3570669	.	T	C	222.0	.	DP=24;VDB=0.0270;AF1=1;AC1=2;DP4=0,0,8,14;MQ=46;FQ=-93	GT:PL:GQ	1/1:255,66,0:99
Chr4	3635550	.	T	C	222.0	.	DP=31;VDB=0.0281;AF1=1;AC1=2;DP4=0,0,15,13;MQ=46;FQ=-111	GT:PL:GQ	1/1:255,84,0:99
Chr4	3689398	.	A	G	222.0	.	DP=22;VDB=0.0264;AF1=1;AC1=2;DP4=0,0,10,11;MQ=31;FQ=-90	GT:PL:GQ	1/1:255,63,0:99
Chr4	3733354	.	A	G	222.0	.	DP=18;VDB=0.0245;AF1=1;AC1=2;DP4=0,0,7,11;MQ=37;FQ=-81	GT:PL:GQ	1/1:255,54,0:99
Chr4	3733362	.	C	T	222.0	.	DP=18;VDB=0.0273;AF1=1;AC1=2;DP4=0,0,7,9;MQ=37;FQ=-75	GT:PL:GQ	1/1:255,48,0:93
Chr4	3742729	.	T	C	147.0	.	DP=30;VDB=0.0261;AF1=1;AC1=2;DP4=0,0,13,15;MQ=18;FQ=-111	GT:PL:GQ	1/1:180,84,0:99
Chr4	3807138	.	C	A	175.0	.	DP=24;VDB=0.0271;AF1=1;AC1=2;DP4=0,0,14,8;MQ=22;FQ=-93	GT:PL:GQ	1/1:208,66,0:99
Chr4	3807142	.	C	A	162.0	.	DP=25;VDB=0.0268;AF1=1;AC1=2;DP4=0,0,15,8;MQ=22;FQ=-96	GT:PL:GQ	1/1:195,69,0:99
Chr4	3807143	.	T	C	170.0	.	DP=25;VDB=0.0268;AF1=1;AC1=2;DP4=0,0,13,10;MQ=21;FQ=-96	GT:PL:GQ	1/1:203,69,0:99
Chr4	3807149	.	A	T	206.0	.	DP=29;VDB=0.0249;AF1=1;AC1=2;DP4=0,0,16,12;MQ=24;FQ=-111	GT:PL:GQ	1/1:239,84,0:99
Chr4	3834954	.	C	A	222.0	.	DP=28;VDB=0.0275;AF1=1;AC1=2;DP4=0,0,16,11;MQ=46;FQ=-108	GT:PL:GQ	1/1:255,81,0:99
Chr4	3873056	.	A	G	219.0	.	DP=83;VDB=0.0250;AF1=1;AC1=2;DP4=0,0,16,63;MQ=19;FQ=-265	GT:PL:GQ	1/1:252,238,0:99
Chr4	3931603	.	C	A	222.0	.	DP=30;VDB=0.0273;AF1=1;AC1=2;DP4=0,0,8,22;MQ=46;FQ=-117	GT:PL:GQ	1/1:255,90,0:99
Chr4	3947307	.	A	G	222.0	.	DP=38;VDB=0.0271;AF1=1;AC1=2;DP4=0,0,16,19;MQ=39;FQ=-132	GT:PL:GQ	1/1:255,105,0:99
Chr4	4043802	.	T	C	222.0	.	DP=17;VDB=0.0251;AF1=1;AC1=2;DP4=0,0,10,7;MQ=34;FQ=-78	GT:PL:GQ	1/1:255,51,0:99
Chr4	4098792	.	C	A	222.0	.	DP=21;VDB=0.0285;AF1=1;AC1=2;DP4=0,0,12,4;MQ=47;FQ=-75	GT:PL:GQ	1/1:255,48,0:93
Chr4	4146332	.	G	A	222.0	.	DP=42;VDB=0.0270;AF1=1;AC1=2;DP4=0,0,20,21;MQ=46;FQ=-150	GT:PL:GQ	1/1:255,123,0:99
Chr4	4341311	.	T	A	222.0	.	DP=36;VDB=0.0278;AF1=1;AC1=2;DP4=0,0,15,19;MQ=37;FQ=-129	GT:PL:GQ	1/1:255,102,0:99
Chr4	4386446	.	A	T	222.0	.	DP=29;VDB=0.0253;AF1=1;AC1=2;DP4=0,0,12,17;MQ=46;FQ=-114	GT:PL:GQ	1/1:255,87,0:99
Chr4	4430819	.	T	C	222.0	.	DP=30;VDB=0.0272;AF1=1;AC1=2;DP4=0,0,17,13;MQ=44;FQ=-117	GT:PL:GQ	1/1:255,90,0:99
Chr4	4473372	.	A	C	222.0	.	DP=20;VDB=0.0269;AF1=1;AC1=2;DP4=0,0,7,13;MQ=45;FQ=-87	GT:PL:GQ	1/1:255,60,0:99
Chr4	4610298	.	G	A	222.0	.	DP=15;VDB=0.0261;AF1=1;AC1=2;DP4=0,0,7,8;MQ=46;FQ=-72	GT:PL:GQ	1/1:255,45,0:87
Chr4	4678386	.	T	C	222.0	.	DP=18;VDB=0.0268;AF1=1;AC1=2;DP4=0,0,12,6;MQ=46;FQ=-81	GT:PL:GQ	1/1:255,54,0:99
Chr4	4693723	.	A	C	222.0	.	DP=32;VDB=0.0270;AF1=1;AC1=2;DP4=0,0,13,17;MQ=46;FQ=-117	GT:PL:GQ	1/1:255,90,0:99
Chr4	4701579	.	A	C	222.0	.	DP=30;VDB=0.0227;AF1=1;AC1=2;DP4=0,0,16,13;MQ=46;FQ=-114	GT:PL:GQ	1/1:255,87,0:99
Chr4	4963268	.	C	A	222.0	.	DP=26;VDB=0.0289;AF1=1;AC1=2;DP4=0,0,14,11;MQ=47;FQ=-102	GT:PL:GQ	1/1:255,75,0:99
Chr4	4981202	.	T	C	222.0	.	DP=20;VDB=0.0231;AF1=1;AC1=2;DP4=0,0,6,14;MQ=46;FQ=-87	GT:PL:GQ	1/1:255,60,0:99
Chr4	5055459	.	T	A	222.0	.	DP=22;VDB=0.0139;AF1=1;AC1=2;DP4=0,0,11,11;MQ=46;FQ=-93	GT:PL:GQ	1/1:255,66,0:99
Chr4	5462991	.	C	A	222.0	.	DP=28;VDB=0.0266;AF1=1;AC1=2;DP4=0,0,13,14;MQ=41;FQ=-108	GT:PL:GQ	1/1:255,81,0:99
Chr4	5498104	.	T	A	222.0	.	DP=31;VDB=0.0271;AF1=1;AC1=2;DP4=0,0,15,16;MQ=46;FQ=-120	GT:PL:GQ	1/1:255,93,0:99
Chr4	5574222	.	C	A	222.0	.	DP=29;VDB=0.0275;AF1=1;AC1=2;DP4=0,0,16,10;MQ=47;FQ=-105	GT:PL:GQ	1/1:255,78,0:99
Chr4	5640794	.	T	A	222.0	.	DP=32;VDB=0.0277;AF1=1;AC1=2;DP4=0,0,16,16;MQ=46;FQ=-123	GT:PL:GQ	1/1:255,96,0:99
Chr4	6002085	.	T	G	191.0	.	DP=20;VDB=0.0295;AF1=1;AC1=2;DP4=0,0,2,13;MQ=38;FQ=-72	GT:PL:GQ	1/1:224,45,0:87
Chr4	6025041	.	T	C	222.0	.	DP=27;VDB=0.0290;AF1=1;AC1=2;DP4=0,0,10,16;MQ=46;FQ=-105	GT:PL:GQ	1/1:255,78,0:99
Chr4	6166352	.	A	C	222.0	.	DP=44;VDB=0.0214;AF1=1;AC1=2;DP4=0,0,24,19;MQ=46;FQ=-156	GT:PL:GQ	1/1:255,129,0:99
Chr4	6179739	.	T	A	222.0	.	DP=26;VDB=0.0263;AF1=1;AC1=2;DP4=0,0,11,12;MQ=42;FQ=-96	GT:PL:GQ	1/1:255,69,0:99
Chr4	6365935	.	T	C	222.0	.	DP=28;VDB=0.0271;AF1=1;AC1=2;DP4=0,0,9,19;MQ=38;FQ=-111	GT:PL:GQ	1/1:255,84,0:99
Chr4	6669072	.	T	A	222.0	.	DP=47;VDB=0.0230;AF1=1;AC1=2;DP4=0,0,19,26;MQ=46;FQ=-162	GT:PL:GQ	1/1:255,135,0:99
Chr4	6861644	.	A	C	89.0	.	DP=9;VDB=0.0138;AF1=1;AC1=2;DP4=0,0,5,3;MQ=22;FQ=-51	GT:PL:GQ	1/1:122,24,0:45
Chr4	6861665	.	C	A	100.0	.	DP=9;VDB=0.0207;AF1=1;AC1=2;DP4=0,0,4,5;MQ=21;FQ=-54	GT:PL:GQ	1/1:133,27,0:51
Chr4	6861666	.	G	C	99.0	.	DP=9;VDB=0.0207;AF1=1;AC1=2;DP4=0,0,4,5;MQ=21;FQ=-54	GT:PL:GQ	1/1:132,27,0:51
Chr4	6861775	.	T	A	177.0	.	DP=13;VDB=0.0114;AF1=1;AC1=2;DP4=0,0,9,4;MQ=28;FQ=-66	GT:PL:GQ	1/1:210,39,0:75
Chr4	6880163	.	C	T	222.0	.	DP=32;VDB=0.0270;AF1=1;AC1=2;DP4=0,0,19,12;MQ=40;FQ=-120	GT:PL:GQ	1/1:255,93,0:99
Chr4	6880308	.	C	T	222.0	.	DP=40;VDB=0.0274;AF1=1;AC1=2;DP4=0,0,17,23;MQ=38;FQ=-147	GT:PL:GQ	1/1:255,120,0:99
Chr4	6912007	.	A	T	222.0	.	DP=31;VDB=0.0253;AF1=1;AC1=2;DP4=0,0,14,16;MQ=44;FQ=-117	GT:PL:GQ	1/1:255,90,0:99
Chr4	7063850	.	A	C	222.0	.	DP=41;VDB=0.0267;AF1=1;AC1=2;DP4=0,0,22,17;MQ=46;FQ=-144	GT:PL:GQ	1/1:255,117,0:99
Chr4	7100190	.	G	A	222.0	.	DP=23;VDB=0.0268;AF1=1;AC1=2;DP4=0,0,5,14;MQ=46;FQ=-84	GT:PL:GQ	1/1:255,57,0:99
Chr4	7361159	.	G	T	181.0	.	DP=19;VDB=0.0235;AF1=1;AC1=2;DP4=0,0,11,6;MQ=24;FQ=-78	GT:PL:GQ	1/1:214,51,0:99
Chr4	7361186	.	G	T	158.0	.	DP=19;VDB=0.0277;AF1=1;AC1=2;DP4=0,0,13,4;MQ=24;FQ=-78	GT:PL:GQ	1/1:191,51,0:99
Chr4	7375163	.	C	A	222.0	.	DP=20;VDB=0.0270;AF1=1;AC1=2;DP4=0,0,9,9;MQ=28;FQ=-81	GT:PL:GQ	1/1:255,54,0:99
Chr4	7526557	.	C	A	222.0	.	DP=22;VDB=0.0270;AF1=1;AC1=2;DP4=0,0,12,10;MQ=46;FQ=-93	GT:PL:GQ	1/1:255,66,0:99
Chr4	7664837	.	T	A	222.0	.	DP=28;VDB=0.0264;AF1=1;AC1=2;DP4=0,0,14,10;MQ=47;FQ=-99	GT:PL:GQ	1/1:255,72,0:99
Chr4	8036782	.	C	A	222.0	.	DP=40;VDB=0.0270;AF1=1;AC1=2;DP4=0,0,19,19;MQ=47;FQ=-141	GT:PL:GQ	1/1:255,114,0:99
Chr4	8126091	.	G	A	222.0	.	DP=35;VDB=0.0271;AF1=1;AC1=2;DP4=0,0,19,15;MQ=46;FQ=-129	GT:PL:GQ	1/1:255,102,0:99
Chr4	8413310	.	T	A	222.0	.	DP=28;VDB=0.0273;AF1=1;AC1=2;DP4=0,0,11,13;MQ=47;FQ=-99	GT:PL:GQ	1/1:255,72,0:99
Chr4	8577470	.	C	G	222.0	.	DP=32;VDB=0.0260;AF1=1;AC1=2;DP4=0,0,16,16;MQ=46;FQ=-123	GT:PL:GQ	1/1:255,96,0:99
Chr4	8579403	.	T	C	222.0	.	DP=36;VDB=0.0252;AF1=1;AC1=2;DP4=0,0,15,21;MQ=33;FQ=-135	GT:PL:GQ	1/1:255,108,0:99
Chr4	8638672	.	C	G	222.0	.	DP=17;VDB=0.0272;AF1=1;AC1=2;DP4=0,0,9,8;MQ=30;FQ=-78	GT:PL:GQ	1/1:255,51,0:99
Chr4	8639875	.	G	A	222.0	.	DP=43;VDB=0.0275;AF1=1;AC1=2;DP4=0,0,24,19;MQ=46;FQ=-156	GT:PL:GQ	1/1:255,129,0:99
Chr4	8641668	.	A	C	222.0	.	DP=26;VDB=0.0285;AF1=1;AC1=2;DP4=0,0,13,12;MQ=30;FQ=-102	GT:PL:GQ	1/1:255,75,0:99
Chr4	8648432	.	C	T	222.0	.	DP=38;VDB=0.0269;AF1=1;AC1=2;DP4=0,0,17,21;MQ=46;FQ=-141	GT:PL:GQ	1/1:255,114,0:99
Chr4	8699123	.	T	A	222.0	.	DP=37;VDB=0.0272;AF1=1;AC1=2;DP4=0,0,13,23;MQ=46;FQ=-135	GT:PL:GQ	1/1:255,108,0:99
Chr4	8741509	.	C	A	222.0	.	DP=29;VDB=0.0275;AF1=1;AC1=2;DP4=0,0,14,15;MQ=25;FQ=-114	GT:PL:GQ	1/1:255,87,0:99
Chr4	8741903	.	G	A	222.0	.	DP=25;VDB=0.0267;AF1=1;AC1=2;DP4=0,0,10,15;MQ=32;FQ=-102	GT:PL:GQ	1/1:255,75,0:99
Chr4	8749979	.	T	G	222.0	.	DP=29;VDB=0.0265;AF1=1;AC1=2;DP4=0,0,16,12;MQ=46;FQ=-111	GT:PL:GQ	1/1:255,84,0:99
Chr4	8774847	.	A	T	209.0	.	DP=15;VDB=0.0236;AF1=1;AC1=2;DP4=0,0,5,10;MQ=29;FQ=-72	GT:PL:GQ	1/1:242,45,0:87
Chr4	8774870	.	T	A	210.0	.	DP=15;VDB=0.0264;AF1=1;AC1=2;DP4=0,0,5,10;MQ=29;FQ=-72	GT:PL:GQ	1/1:243,45,0:87
Chr4	8803369	.	A	T	201.0	.	DP=17;VDB=0.0280;AF1=1;AC1=2;DP4=0,0,10,2;MQ=46;FQ=-63	GT:PL:GQ	1/1:234,36,0:69
Chr4	8966567	.	C	A	222.0	.	DP=44;VDB=0.0272;AF1=1;AC1=2;DP4=0,0,25,19;MQ=40;FQ=-159	GT:PL:GQ	1/1:255,132,0:99
Chr4	8966568	.	A	C	222.0	.	DP=44;VDB=0.0272;AF1=1;AC1=2;DP4=0,0,24,19;MQ=40;FQ=-156	GT:PL:GQ	1/1:255,129,0:99
Chr4	8980228	.	C	T	222.0	.	DP=21;VDB=0.0245;AF1=1;AC1=2;DP4=0,0,11,10;MQ=28;FQ=-90	GT:PL:GQ	1/1:255,63,0:99
Chr4	8980235	.	T	A	222.0	.	DP=23;VDB=0.0264;AF1=1;AC1=2;DP4=0,0,11,11;MQ=28;FQ=-93	GT:PL:GQ	1/1:255,66,0:99
Chr4	8980255	.	T	A	222.0	.	DP=22;VDB=0.0256;AF1=1;AC1=2;DP4=0,0,13,9;MQ=30;FQ=-93	GT:PL:GQ	1/1:255,66,0:99
Chr4	8985996	.	G	A	222.0	.	DP=13;VDB=0.0165;AF1=1;AC1=2;DP4=0,0,7,6;MQ=34;FQ=-66	GT:PL:GQ	1/1:255,39,0:75
Chr4	8985998	.	G	A	222.0	.	DP=13;VDB=0.0165;AF1=1;AC1=2;DP4=0,0,7,6;MQ=34;FQ=-66	GT:PL:GQ	1/1:255,39,0:75
Chr4	8986395	.	T	A	208.0	.	DP=13;VDB=0.0261;AF1=1;AC1=2;DP4=0,0,7,6;MQ=32;FQ=-66	GT:PL:GQ	1/1:241,39,0:75
Chr4	8987511	.	G	T	222.0	.	DP=32;VDB=0.0253;AF1=1;AC1=2;DP4=0,0,19,13;MQ=39;FQ=-123	GT:PL:GQ	1/1:255,96,0:99
Chr4	8987512	.	T	A	222.0	.	DP=32;VDB=0.0253;AF1=1;AC1=2;DP4=0,0,19,13;MQ=39;FQ=-123	GT:PL:GQ	1/1:255,96,0:99
Chr4	9032473	.	T	A	222.0	.	DP=33;VDB=0.0278;AF1=1;AC1=2;DP4=0,0,16,15;MQ=32;FQ=-120	GT:PL:GQ	1/1:255,93,0:99
Chr4	9032478	.	A	T	222.0	.	DP=33;VDB=0.0275;AF1=1;AC1=2;DP4=0,0,16,17;MQ=33;FQ=-126	GT:PL:GQ	1/1:255,99,0:99
Chr4	9032479	.	T	A	222.0	.	DP=33;VDB=0.0275;AF1=1;AC1=2;DP4=0,0,16,16;MQ=32;FQ=-123	GT:PL:GQ	1/1:255,96,0:99
Chr4	9037268	.	G	C	222.0	.	DP=36;VDB=0.0278;AF1=1;AC1=2;DP4=0,0,18,16;MQ=32;FQ=-129	GT:PL:GQ	1/1:255,102,0:99
Chr4	9037270	.	A	G	222.0	.	DP=36;VDB=0.0278;AF1=1;AC1=2;DP4=0,0,18,15;MQ=32;FQ=-126	GT:PL:GQ	1/1:255,99,0:99
Chr4	9040941	.	C	G	222.0	.	DP=37;VDB=0.0277;AF1=1;AC1=2;DP4=0,0,15,21;MQ=40;FQ=-135	GT:PL:GQ	1/1:255,108,0:99
Chr4	9040942	.	C	G	222.0	.	DP=37;VDB=0.0277;AF1=1;AC1=2;DP4=0,0,15,21;MQ=39;FQ=-135	GT:PL:GQ	1/1:255,108,0:99
Chr4	9044635	.	T	A	222.0	.	DP=22;VDB=0.0271;AF1=1;AC1=2;DP4=0,0,12,9;MQ=32;FQ=-90	GT:PL:GQ	1/1:255,63,0:99
Chr4	9046796	.	T	A	222.0	.	DP=30;VDB=0.0265;AF1=1;AC1=2;DP4=0,0,16,10;MQ=46;FQ=-105	GT:PL:GQ	1/1:255,78,0:99
Chr4	9052524	.	T	A	139.0	.	DP=25;VDB=0.0267;AF1=1;AC1=2;DP4=0,0,12,11;MQ=21;FQ=-96	GT:PL:GQ	1/1:172,69,0:99
Chr4	9052525	.	T	A	136.0	.	DP=25;VDB=0.0267;AF1=1;AC1=2;DP4=0,0,13,10;MQ=20;FQ=-96	GT:PL:GQ	1/1:169,69,0:99
Chr4	9052526	.	T	A	145.0	.	DP=25;VDB=0.0267;AF1=1;AC1=2;DP4=0,0,14,10;MQ=22;FQ=-99	GT:PL:GQ	1/1:178,72,0:99
Chr4	9052527	.	T	A	142.0	.	DP=25;VDB=0.0267;AF1=1;AC1=2;DP4=0,0,14,10;MQ=22;FQ=-99	GT:PL:GQ	1/1:175,72,0:99
Chr4	9053609	.	C	A	222.0	.	DP=33;VDB=0.0271;AF1=1;AC1=2;DP4=0,0,17,16;MQ=42;FQ=-126	GT:PL:GQ	1/1:255,99,0:99
Chr4	9054196	.	C	A	222.0	.	DP=33;VDB=0.0269;AF1=1;AC1=2;DP4=0,0,14,19;MQ=37;FQ=-126	GT:PL:GQ	1/1:255,99,0:99
Chr4	9054197	.	C	A	222.0	.	DP=33;VDB=0.0269;AF1=1;AC1=2;DP4=0,0,14,19;MQ=37;FQ=-126	GT:PL:GQ	1/1:255,99,0:99
Chr4	9054560	.	A	T	222.0	.	DP=34;VDB=0.0277;AF1=1;AC1=2;DP4=0,0,22,12;MQ=28;FQ=-129	GT:PL:GQ	1/1:255,102,0:99
Chr4	9108396	.	G	T	127.0	.	DP=9;VDB=0.0263;AF1=1;AC1=2;DP4=0,0,5,3;MQ=35;FQ=-51	GT:PL:GQ	1/1:160,24,0:45
Chr4	9108405	.	A	T	68.3	.	DP=6;VDB=0.0248;AF1=1;AC1=2;DP4=0,0,3,2;MQ=25;FQ=-42	GT:PL:GQ	1/1:101,15,0:27
Chr4	9108419	.	G	T	77.1	.	DP=6;VDB=0.0080;AF1=1;AC1=2;DP4=0,0,5,1;MQ=25;FQ=-45	GT:PL:GQ	1/1:110,18,0:33
Chr4	9108423	.	G	T	79.1	.	DP=6;VDB=0.0080;AF1=1;AC1=2;DP4=0,0,5,1;MQ=25;FQ=-45	GT:PL:GQ	1/1:112,18,0:33
Chr4	9111742	.	T	A	218.0	.	DP=21;VDB=0.0217;AF1=1;AC1=2;DP4=0,0,10,11;MQ=26;FQ=-90	GT:PL:GQ	1/1:251,63,0:99
Chr4	9136942	.	G	A	222.0	.	DP=23;VDB=0.0274;AF1=1;AC1=2;DP4=0,0,12,11;MQ=36;FQ=-96	GT:PL:GQ	1/1:255,69,0:99
Chr4	9147345	.	G	T	222.0	.	DP=20;VDB=0.0129;AF1=1;AC1=2;DP4=0,0,10,10;MQ=32;FQ=-87	GT:PL:GQ	1/1:255,60,0:99
Chr4	9147355	.	A	T	222.0	.	DP=19;VDB=0.0280;AF1=1;AC1=2;DP4=0,0,8,11;MQ=30;FQ=-84	GT:PL:GQ	1/1:255,57,0:99
Chr4	9147359	.	A	T	54.5	.	DP=4;VDB=0.0191;AF1=1;AC1=2;DP4=0,0,3,1;MQ=30;FQ=-39	GT:PL:GQ	1/1:87,12,0:21
Chr4	9163879	.	G	A	222.0	.	DP=30;VDB=0.0264;AF1=1;AC1=2;DP4=0,0,13,17;MQ=46;FQ=-117	GT:PL:GQ	1/1:255,90,0:99
Chr4	9184464	.	C	T	222.0	.	DP=24;VDB=0.0257;AF1=1;AC1=2;DP4=0,0,11,12;MQ=45;FQ=-96	GT:PL:GQ	1/1:255,69,0:99
Chr4	9189935	.	A	T	222.0	.	DP=32;VDB=0.0272;AF1=1;AC1=2;DP4=0,0,17,14;MQ=40;FQ=-120	GT:PL:GQ	1/1:255,93,0:99
Chr4	9189937	.	T	G	222.0	.	DP=32;VDB=0.0267;AF1=1;AC1=2;DP4=0,0,17,15;MQ=40;FQ=-123	GT:PL:GQ	1/1:255,96,0:99
Chr4	9192346	.	G	C	222.0	.	DP=18;VDB=0.0152;AF1=1;AC1=2;DP4=0,0,10,8;MQ=39;FQ=-81	GT:PL:GQ	1/1:255,54,0:99
Chr4	9192481	.	C	T	222.0	.	DP=12;VDB=0.0011;AF1=1;AC1=2;DP4=0,0,7,5;MQ=38;FQ=-63	GT:PL:GQ	1/1:255,36,0:69
Chr4	9215420	.	A	G	57.5	.	DP=4;VDB=0.0047;AF1=1;AC1=2;DP4=0,0,1,3;MQ=35;FQ=-39	GT:PL:GQ	1/1:90,12,0:21
Chr4	9226789	.	G	C	222.0	.	DP=31;VDB=0.0256;AF1=1;AC1=2;DP4=0,0,19,12;MQ=39;FQ=-120	GT:PL:GQ	1/1:255,93,0:99
Chr4	9226791	.	T	C	222.0	.	DP=32;VDB=0.0256;AF1=1;AC1=2;DP4=0,0,19,13;MQ=40;FQ=-123	GT:PL:GQ	1/1:255,96,0:99
Chr4	9227373	.	G	A	222.0	.	DP=25;VDB=0.0265;AF1=1;AC1=2;DP4=0,0,9,15;MQ=41;FQ=-99	GT:PL:GQ	1/1:255,72,0:99
Chr4	9227408	.	G	A	222.0	.	DP=26;VDB=0.0272;AF1=1;AC1=2;DP4=0,0,11,14;MQ=39;FQ=-102	GT:PL:GQ	1/1:255,75,0:99
Chr4	9227533	.	C	T	133.0	.	DP=29;VDB=0.0221;AF1=1;AC1=2;DP4=0,0,15,14;MQ=17;FQ=-114	GT:PL:GQ	1/1:166,87,0:99
Chr4	9227534	.	C	A	122.0	.	DP=29;VDB=0.0210;AF1=1;AC1=2;DP4=0,0,14,14;MQ=16;FQ=-111	GT:PL:GQ	1/1:155,84,0:99
Chr4	9227535	.	C	A	107.0	.	DP=28;VDB=0.0186;AF1=1;AC1=2;DP4=0,0,14,13;MQ=15;FQ=-108	GT:PL:GQ	1/1:140,81,0:99
Chr4	9227536	.	C	T	107.0	.	DP=28;VDB=0.0186;AF1=1;AC1=2;DP4=0,0,14,13;MQ=15;FQ=-108	GT:PL:GQ	1/1:140,81,0:99
Chr4	9232525	.	C	T	222.0	.	DP=33;VDB=0.0270;AF1=1;AC1=2;DP4=0,0,19,14;MQ=46;FQ=-126	GT:PL:GQ	1/1:255,99,0:99
Chr4	9234779	.	C	T	222.0	.	DP=29;VDB=0.0264;AF1=1;AC1=2;DP4=0,0,10,17;MQ=46;FQ=-108	GT:PL:GQ	1/1:255,81,0:99
Chr4	9245591	.	A	G	222.0	.	DP=25;VDB=0.0187;AF1=1;AC1=2;DP4=0,0,11,11;MQ=28;FQ=-93	GT:PL:GQ	1/1:255,66,0:99
Chr4	9245598	.	C	G	222.0	.	DP=24;VDB=0.0187;AF1=1;AC1=2;DP4=0,0,13,11;MQ=28;FQ=-96	GT:PL:GQ	1/1:255,69,0:99
Chr4	9247915	.	C	A	222.0	.	DP=31;VDB=0.0274;AF1=1;AC1=2;DP4=0,0,14,17;MQ=39;FQ=-120	GT:PL:GQ	1/1:255,93,0:99
Chr4	9247916	.	A	G	222.0	.	DP=31;VDB=0.0274;AF1=1;AC1=2;DP4=0,0,14,17;MQ=39;FQ=-120	GT:PL:GQ	1/1:255,93,0:99
Chr4	9254719	.	T	G	222.0	.	DP=32;VDB=0.0265;AF1=1;AC1=2;DP4=0,0,22,9;MQ=33;FQ=-120	GT:PL:GQ	1/1:255,93,0:99
Chr4	9254728	.	T	A	222.0	.	DP=32;VDB=0.0240;AF1=1;AC1=2;DP4=0,0,23,9;MQ=33;FQ=-123	GT:PL:GQ	1/1:255,96,0:99
Chr4	9255546	.	T	C	222.0	.	DP=27;VDB=0.0270;AF1=1;AC1=2;DP4=0,0,8,18;MQ=44;FQ=-105	GT:PL:GQ	1/1:255,78,0:99
Chr4	9259187	.	T	G	200.0	.	DP=30;VDB=0.0273;AF1=1;AC1=2;DP4=0,0,11,18;MQ=24;FQ=-114	GT:PL:GQ	1/1:233,87,0:99
Chr4	9313807	.	G	C	222.0	.	DP=34;VDB=0.0260;AF1=1;AC1=2;DP4=0,0,17,16;MQ=46;FQ=-126	GT:PL:GQ	1/1:255,99,0:99
Chr4	9316117	.	C	A	222.0	.	DP=24;VDB=0.0219;AF1=1;AC1=2;DP4=0,0,11,13;MQ=47;FQ=-99	GT:PL:GQ	1/1:255,72,0:99
Chr4	9320497	.	C	A	129.0	.	DP=6;VDB=0.0030;AF1=1;AC1=2;DP4=0,0,1,5;MQ=45;FQ=-45	GT:PL:GQ	1/1:162,18,0:33
Chr4	9332168	.	C	T	222.0	.	DP=26;VDB=0.0270;AF1=1;AC1=2;DP4=0,0,16,10;MQ=40;FQ=-105	GT:PL:GQ	1/1:255,78,0:99
Chr4	9332169	.	T	C	222.0	.	DP=26;VDB=0.0270;AF1=1;AC1=2;DP4=0,0,16,9;MQ=39;FQ=-102	GT:PL:GQ	1/1:255,75,0:99
Chr4	9333813	.	C	A	222.0	.	DP=50;VDB=0.0252;AF1=1;AC1=2;DP4=0,0,25,21;MQ=40;FQ=-165	GT:PL:GQ	1/1:255,138,0:99
Chr4	9333814	.	C	T	222.0	.	DP=50;VDB=0.0252;AF1=1;AC1=2;DP4=0,0,24,23;MQ=40;FQ=-168	GT:PL:GQ	1/1:255,141,0:99
Chr4	9345766	.	T	C	33.8	.	DP=3;VDB=0.0135;AF1=1;AC1=2;DP4=0,0,1,1;MQ=43;FQ=-33	GT:PL:GQ	1/1:65,6,0:10
Chr4	9346563	.	T	A	222.0	.	DP=21;VDB=0.0074;AF1=1;AC1=2;DP4=0,0,11,10;MQ=39;FQ=-90	GT:PL:GQ	1/1:255,63,0:99
Chr4	9346564	.	C	G	222.0	.	DP=21;VDB=0.0074;AF1=1;AC1=2;DP4=0,0,11,10;MQ=39;FQ=-90	GT:PL:GQ	1/1:255,63,0:99
Chr4	9435202	.	C	A	135.0	.	DP=20;VDB=0.0275;AF1=1;AC1=2;DP4=0,0,9,11;MQ=18;FQ=-87	GT:PL:GQ	1/1:168,60,0:99
Chr4	9435219	.	C	A	126.0	.	DP=18;VDB=0.0272;AF1=1;AC1=2;DP4=0,0,11,7;MQ=19;FQ=-81	GT:PL:GQ	1/1:159,54,0:99
Chr4	9438464	.	T	A	160.0	.	DP=10;VDB=0.0281;AF1=1;AC1=2;DP4=0,0,4,6;MQ=28;FQ=-57	GT:PL:GQ	1/1:193,30,0:57
Chr4	9438789	.	C	T	222.0	.	DP=22;VDB=0.0272;AF1=1;AC1=2;DP4=0,0,13,9;MQ=36;FQ=-93	GT:PL:GQ	1/1:255,66,0:99
Chr4	9438792	.	C	T	222.0	.	DP=21;VDB=0.0274;AF1=1;AC1=2;DP4=0,0,13,8;MQ=35;FQ=-90	GT:PL:GQ	1/1:255,63,0:99
Chr4	9440475	.	C	A	222.0	.	DP=16;VDB=0.0242;AF1=1;AC1=2;DP4=0,0,6,10;MQ=31;FQ=-75	GT:PL:GQ	1/1:255,48,0:93
Chr4	9440647	.	G	C	142.0	.	DP=10;VDB=0.0098;AF1=1;AC1=2;DP4=0,0,8,2;MQ=29;FQ=-57	GT:PL:GQ	1/1:175,30,0:57
Chr4	9444704	.	A	T	75.5	.	DP=4;VDB=0.0073;AF1=1;AC1=2;DP4=0,0,1,3;MQ=38;FQ=-39	GT:PL:GQ	1/1:108,12,0:21
Chr4	9444706	.	A	T	52.0	.	DP=3;VDB=0.0135;AF1=1;AC1=2;DP4=0,0,1,2;MQ=34;FQ=-36	GT:PL:GQ	1/1:84,9,0:16
Chr4	9509128	.	C	A	222.0	.	DP=17;VDB=0.0217;AF1=1;AC1=2;DP4=0,0,12,5;MQ=45;FQ=-78	GT:PL:GQ	1/1:255,51,0:99
Chr4	9512800	.	C	T	222.0	.	DP=25;VDB=0.0250;AF1=1;AC1=2;DP4=0,0,12,10;MQ=32;FQ=-93	GT:PL:GQ	1/1:255,66,0:99
Chr4	9572328	.	C	G	222.0	.	DP=32;VDB=0.0264;AF1=1;AC1=2;DP4=0,0,14,18;MQ=38;FQ=-123	GT:PL:GQ	1/1:255,96,0:99
Chr4	9661411	.	A	T	222.0	.	DP=25;VDB=0.0265;AF1=1;AC1=2;DP4=0,0,11,13;MQ=46;FQ=-99	GT:PL:GQ	1/1:255,72,0:99
Chr4	9720648	.	C	T	222.0	.	DP=18;VDB=0.0108;AF1=1;AC1=2;DP4=0,0,9,9;MQ=46;FQ=-81	GT:PL:GQ	1/1:255,54,0:99
Chr4	9911027	.	G	T	210.0	.	DP=18;VDB=0.0264;AF1=1;AC1=2;DP4=0,0,10,8;MQ=27;FQ=-81	GT:PL:GQ	1/1:243,54,0:99
Chr4	9912835	.	A	T	215.0	.	DP=25;VDB=0.0289;AF1=1;AC1=2;DP4=0,0,10,11;MQ=28;FQ=-90	GT:PL:GQ	1/1:248,63,0:99
Chr4	9912903	.	T	C	222.0	.	DP=36;VDB=0.0220;AF1=1;AC1=2;DP4=0,0,14,18;MQ=26;FQ=-123	GT:PL:GQ	1/1:255,96,0:99
Chr4	9913077	.	T	C	222.0	.	DP=25;VDB=0.0270;AF1=1;AC1=2;DP4=0,0,9,16;MQ=35;FQ=-102	GT:PL:GQ	1/1:255,75,0:99
Chr4	9913326	.	G	T	222.0	.	DP=35;VDB=0.0269;AF1=1;AC1=2;DP4=0,0,18,17;MQ=32;FQ=-132	GT:PL:GQ	1/1:255,105,0:99
Chr4	9914036	.	G	T	222.0	.	DP=26;VDB=0.0258;AF1=1;AC1=2;DP4=0,0,11,15;MQ=36;FQ=-105	GT:PL:GQ	1/1:255,78,0:99
Chr4	9991520	.	G	C	222.0	.	DP=28;VDB=0.0265;AF1=1;AC1=2;DP4=0,0,13,15;MQ=40;FQ=-111	GT:PL:GQ	1/1:255,84,0:99
Chr4	9991521	.	G	C	222.0	.	DP=27;VDB=0.0271;AF1=1;AC1=2;DP4=0,0,12,15;MQ=39;FQ=-108	GT:PL:GQ	1/1:255,81,0:99
Chr4	10020677	.	G	T	222.0	.	DP=25;VDB=0.0260;AF1=1;AC1=2;DP4=0,0,18,7;MQ=30;FQ=-102	GT:PL:GQ	1/1:255,75,0:99
Chr4	10020694	.	C	T	218.0	.	DP=21;VDB=0.0272;AF1=1;AC1=2;DP4=0,0,15,6;MQ=29;FQ=-90	GT:PL:GQ	1/1:251,63,0:99
Chr4	10025578	.	T	C	222.0	.	DP=16;VDB=0.0143;AF1=1;AC1=2;DP4=0,0,6,9;MQ=36;FQ=-72	GT:PL:GQ	1/1:255,45,0:87
Chr4	10025634	.	C	G	103.0	.	DP=9;VDB=0.0013;AF1=1;AC1=2;DP4=0,0,6,1;MQ=28;FQ=-48	GT:PL:GQ	1/1:136,21,0:39
Chr4	10033984	.	C	T	222.0	.	DP=36;VDB=0.0271;AF1=1;AC1=2;DP4=0,0,16,20;MQ=27;FQ=-135	GT:PL:GQ	1/1:255,108,0:99
Chr4	10034013	.	A	C	181.0	.	DP=33;VDB=0.0257;AF1=1;AC1=2;DP4=0,0,16,15;MQ=20;FQ=-120	GT:PL:GQ	1/1:214,93,0:99
Chr4	10034015	.	A	G	182.0	.	DP=34;VDB=0.0267;AF1=1;AC1=2;DP4=0,0,18,15;MQ=22;FQ=-126	GT:PL:GQ	1/1:215,99,0:99
Chr4	10034016	.	A	T	204.0	.	DP=34;VDB=0.0267;AF1=1;AC1=2;DP4=0,0,18,16;MQ=23;FQ=-129	GT:PL:GQ	1/1:237,102,0:99
Chr4	10041851	.	G	C	222.0	.	DP=27;VDB=0.0273;AF1=1;AC1=2;DP4=0,0,15,12;MQ=39;FQ=-108	GT:PL:GQ	1/1:255,81,0:99
Chr4	10041853	.	C	A	222.0	.	DP=27;VDB=0.0273;AF1=1;AC1=2;DP4=0,0,15,12;MQ=39;FQ=-108	GT:PL:GQ	1/1:255,81,0:99
Chr4	10044454	.	A	T	222.0	.	DP=13;VDB=0.0240;AF1=1;AC1=2;DP4=0,0,7,6;MQ=46;FQ=-66	GT:PL:GQ	1/1:255,39,0:75
Chr4	10169024	.	T	G	222.0	.	DP=30;VDB=0.0277;AF1=1;AC1=2;DP4=0,0,15,15;MQ=46;FQ=-117	GT:PL:GQ	1/1:255,90,0:99
Chr4	10291133	.	A	T	222.0	.	DP=41;VDB=0.0257;AF1=1;AC1=2;DP4=0,0,16,25;MQ=46;FQ=-150	GT:PL:GQ	1/1:255,123,0:99
Chr4	10400586	.	T	C	222.0	.	DP=30;VDB=0.0259;AF1=1;AC1=2;DP4=0,0,6,23;MQ=46;FQ=-114	GT:PL:GQ	1/1:255,87,0:99
Chr4	10529630	.	T	A	222.0	.	DP=16;VDB=0.0024;AF1=1;AC1=2;DP4=0,0,9,6;MQ=43;FQ=-72	GT:PL:GQ	1/1:255,45,0:87
Chr4	10540792	.	G	T	222.0	.	DP=27;VDB=0.0270;AF1=1;AC1=2;DP4=0,0,11,13;MQ=36;FQ=-99	GT:PL:GQ	1/1:255,72,0:99
Chr4	10550733	.	A	C	66.0	.	DP=12;VDB=0.0076;AF1=1;AC1=2;DP4=0,0,3,9;MQ=16;FQ=-63	GT:PL:GQ	1/1:99,36,0:69
Chr4	10669042	.	A	G	222.0	.	DP=36;VDB=0.0219;AF1=1;AC1=2;DP4=0,0,18,18;MQ=46;FQ=-135	GT:PL:GQ	1/1:255,108,0:99
Chr4	10902143	.	C	T	39.3	.	DP=5;VDB=0.0185;AF1=1;AC1=2;DP4=0,0,2,3;MQ=18;FQ=-42	GT:PL:GQ	1/1:72,15,0:27
Chr4	10902775	.	G	A	35.3	.	DP=5;VDB=0.0125;AF1=1;AC1=2;DP4=0,0,3,2;MQ=18;FQ=-42	GT:PL:GQ	1/1:68,15,0:27
Chr4	10902788	.	G	C	33.3	.	DP=5;VDB=0.0125;AF1=1;AC1=2;DP4=0,0,3,2;MQ=18;FQ=-42	GT:PL:GQ	1/1:66,15,0:27
Chr4	10912563	.	T	C	222.0	.	DP=43;VDB=0.0278;AF1=1;AC1=2;DP4=0,0,26,16;MQ=46;FQ=-153	GT:PL:GQ	1/1:255,126,0:99
Chr4	10951982	.	C	G	222.0	.	DP=28;VDB=0.0265;AF1=1;AC1=2;DP4=0,0,12,14;MQ=41;FQ=-105	GT:PL:GQ	1/1:255,78,0:99
Chr4	10951983	.	G	C	222.0	.	DP=28;VDB=0.0265;AF1=1;AC1=2;DP4=0,0,14,11;MQ=40;FQ=-102	GT:PL:GQ	1/1:255,75,0:99
Chr4	10960624	.	G	C	222.0	.	DP=24;VDB=0.0227;AF1=1;AC1=2;DP4=0,0,12,11;MQ=36;FQ=-96	GT:PL:GQ	1/1:255,69,0:99
Chr4	10960631	.	T	C	222.0	.	DP=24;VDB=0.0227;AF1=1;AC1=2;DP4=0,0,12,11;MQ=36;FQ=-96	GT:PL:GQ	1/1:255,69,0:99
Chr4	10960736	.	C	T	20.0	.	DP=4;VDB=0.0069;AF1=1;AC1=2;DP4=0,0,2,1;MQ=22;FQ=-36	GT:PL:GQ	1/1:52,9,0:15
Chr4	10960740	.	G	C	25.0	.	DP=4;VDB=0.0069;AF1=1;AC1=2;DP4=0,0,2,1;MQ=22;FQ=-36	GT:PL:GQ	1/1:57,9,0:15
Chr4	10960744	.	T	A	22.0	.	DP=4;VDB=0.0069;AF1=1;AC1=2;DP4=0,0,2,1;MQ=20;FQ=-36	GT:PL:GQ	1/1:54,9,0:15
Chr4	10960758	.	C	A	63.3	.	DP=5;VDB=0.0282;AF1=1;AC1=2;DP4=0,0,3,2;MQ=24;FQ=-42	GT:PL:GQ	1/1:96,15,0:27
Chr4	10960805	.	C	T	142.0	.	DP=11;VDB=0.0123;AF1=1;AC1=2;DP4=0,0,7,4;MQ=25;FQ=-60	GT:PL:GQ	1/1:175,33,0:63
Chr4	10960808	.	C	T	130.0	.	DP=12;VDB=0.0119;AF1=1;AC1=2;DP4=0,0,7,4;MQ=25;FQ=-60	GT:PL:GQ	1/1:163,33,0:63
Chr4	10967183	.	G	T	222.0	.	DP=33;VDB=0.0241;AF1=1;AC1=2;DP4=0,0,21,11;MQ=40;FQ=-123	GT:PL:GQ	1/1:255,96,0:99
Chr4	10967185	.	G	T	222.0	.	DP=36;VDB=0.0260;AF1=1;AC1=2;DP4=0,0,22,14;MQ=41;FQ=-135	GT:PL:GQ	1/1:255,108,0:99
Chr4	10967969	.	A	C	222.0	.	DP=36;VDB=0.0275;AF1=1;AC1=2;DP4=0,0,18,15;MQ=38;FQ=-126	GT:PL:GQ	1/1:255,99,0:99
Chr4	10967970	.	C	A	222.0	.	DP=35;VDB=0.0273;AF1=1;AC1=2;DP4=0,0,19,15;MQ=38;FQ=-129	GT:PL:GQ	1/1:255,102,0:99
Chr4	10969985	.	C	A	222.0	.	DP=25;VDB=0.0245;AF1=1;AC1=2;DP4=0,0,15,10;MQ=31;FQ=-102	GT:PL:GQ	1/1:255,75,0:99
Chr4	10969987	.	G	A	222.0	.	DP=24;VDB=0.0235;AF1=1;AC1=2;DP4=0,0,15,9;MQ=30;FQ=-99	GT:PL:GQ	1/1:255,72,0:99
Chr4	10971876	.	T	A	222.0	.	DP=46;VDB=0.0271;AF1=1;AC1=2;DP4=0,0,23,21;MQ=46;FQ=-159	GT:PL:GQ	1/1:255,132,0:99
Chr4	11114551	.	T	A	222.0	.	DP=33;VDB=0.0250;AF1=1;AC1=2;DP4=0,0,18,15;MQ=43;FQ=-126	GT:PL:GQ	1/1:255,99,0:99
Chr4	11454781	.	T	C	222.0	.	DP=29;VDB=0.0270;AF1=1;AC1=2;DP4=0,0,17,11;MQ=46;FQ=-111	GT:PL:GQ	1/1:255,84,0:99
Chr4	11458326	.	A	G	222.0	.	DP=21;VDB=0.0280;AF1=1;AC1=2;DP4=0,0,8,12;MQ=46;FQ=-87	GT:PL:GQ	1/1:255,60,0:99
Chr4	11838038	.	T	A	222.0	.	DP=29;VDB=0.0104;AF1=1;AC1=2;DP4=0,0,17,11;MQ=32;FQ=-111	GT:PL:GQ	1/1:255,84,0:99
Chr4	12087278	.	C	T	208.0	.	DP=16;VDB=0.0183;AF1=1;AC1=2;DP4=0,0,9,6;MQ=28;FQ=-72	GT:PL:GQ	1/1:241,45,0:87
Chr4	12087281	.	C	T	210.0	.	DP=16;VDB=0.0183;AF1=1;AC1=2;DP4=0,0,7,7;MQ=29;FQ=-69	GT:PL:GQ	1/1:243,42,0:81
Chr4	12087294	.	G	T	222.0	.	DP=18;VDB=0.0239;AF1=1;AC1=2;DP4=0,0,9,8;MQ=31;FQ=-78	GT:PL:GQ	1/1:255,51,0:99
Chr4	12199219	.	A	T	222.0	.	DP=36;VDB=0.0274;AF1=1;AC1=2;DP4=0,0,21,15;MQ=42;FQ=-135	GT:PL:GQ	1/1:255,108,0:99
Chr4	13326310	.	A	C	222.0	.	DP=34;VDB=0.0235;AF1=1;AC1=2;DP4=0,0,20,13;MQ=46;FQ=-126	GT:PL:GQ	1/1:255,99,0:99
Chr4	13352393	.	C	G	222.0	.	DP=24;VDB=0.0282;AF1=1;AC1=2;DP4=0,0,10,13;MQ=39;FQ=-96	GT:PL:GQ	1/1:255,69,0:99
Chr4	13352394	.	G	C	222.0	.	DP=24;VDB=0.0282;AF1=1;AC1=2;DP4=0,0,11,13;MQ=39;FQ=-99	GT:PL:GQ	1/1:255,72,0:99
Chr4	13369938	.	G	C	222.0	.	DP=30;VDB=0.0270;AF1=1;AC1=2;DP4=0,0,18,11;MQ=46;FQ=-114	GT:PL:GQ	1/1:255,87,0:99
Chr4	14259164	.	T	A	222.0	.	DP=33;VDB=0.0240;AF1=1;AC1=2;DP4=0,0,16,16;MQ=43;FQ=-123	GT:PL:GQ	1/1:255,96,0:99
Chr4	14361934	.	A	G	222.0	.	DP=30;VDB=0.0275;AF1=1;AC1=2;DP4=0,0,17,13;MQ=46;FQ=-117	GT:PL:GQ	1/1:255,90,0:99
Chr4	14827204	.	G	T	222.0	.	DP=35;VDB=0.0253;AF1=1;AC1=2;DP4=0,0,19,15;MQ=46;FQ=-129	GT:PL:GQ	1/1:255,102,0:99
Chr4	15870988	.	A	T	222.0	.	DP=36;VDB=0.0270;AF1=1;AC1=2;DP4=0,0,22,13;MQ=40;FQ=-132	GT:PL:GQ	1/1:255,105,0:99
Chr4	15870989	.	T	A	222.0	.	DP=36;VDB=0.0267;AF1=1;AC1=2;DP4=0,0,22,12;MQ=39;FQ=-129	GT:PL:GQ	1/1:255,102,0:99
Chr4	15906633	.	G	A	222.0	.	DP=38;VDB=0.0254;AF1=1;AC1=2;DP4=0,0,19,18;MQ=46;FQ=-138	GT:PL:GQ	1/1:255,111,0:99
Chr4	16280059	.	G	T	178.0	.	DP=15;VDB=0.0233;AF1=1;AC1=2;DP4=0,0,1,12;MQ=47;FQ=-66	GT:PL:GQ	1/1:211,39,0:75
Chr4	16287335	.	C	T	222.0	.	DP=27;VDB=0.0201;AF1=1;AC1=2;DP4=0,0,4,22;MQ=38;FQ=-105	GT:PL:GQ	1/1:255,78,0:99
Chr4	16287337	.	C	T	222.0	.	DP=28;VDB=0.0215;AF1=1;AC1=2;DP4=0,0,4,23;MQ=39;FQ=-108	GT:PL:GQ	1/1:255,81,0:99
Chr4	16888935	.	G	A	222.0	.	DP=37;VDB=0.0195;AF1=1;AC1=2;DP4=0,0,18,16;MQ=46;FQ=-129	GT:PL:GQ	1/1:255,102,0:99
Chr4	17240491	.	A	G	222.0	.	DP=42;VDB=0.0278;AF1=1;AC1=2;DP4=0,0,23,17;MQ=46;FQ=-147	GT:PL:GQ	1/1:255,120,0:99
Chr4	17276566	.	C	A	222.0	.	DP=32;VDB=0.0240;AF1=1;AC1=2;DP4=0,0,13,18;MQ=32;FQ=-120	GT:PL:GQ	1/1:255,93,0:99
Chr4	17276567	.	G	A	222.0	.	DP=31;VDB=0.0207;AF1=1;AC1=2;DP4=0,0,13,18;MQ=32;FQ=-120	GT:PL:GQ	1/1:255,93,0:99
Chr4	17276568	.	C	G	222.0	.	DP=31;VDB=0.0207;AF1=1;AC1=2;DP4=0,0,12,17;MQ=31;FQ=-114	GT:PL:GQ	1/1:255,87,0:99
Chr4	17361415	.	G	A	222.0	.	DP=45;VDB=0.0265;AF1=1;AC1=2;DP4=0,0,24,21;MQ=34;FQ=-162	GT:PL:GQ	1/1:255,135,0:99
Chr4	17370694	.	T	G	222.0	.	DP=35;VDB=0.0265;AF1=1;AC1=2;DP4=0,0,25,9;MQ=46;FQ=-129	GT:PL:GQ	1/1:255,102,0:99
Chr4	17371721	.	A	C	222.0	.	DP=29;VDB=0.0275;AF1=1;AC1=2;DP4=0,0,15,14;MQ=39;FQ=-114	GT:PL:GQ	1/1:255,87,0:99
Chr4	17371723	.	C	A	222.0	.	DP=29;VDB=0.0275;AF1=1;AC1=2;DP4=0,0,15,14;MQ=39;FQ=-114	GT:PL:GQ	1/1:255,87,0:99
Chr4	17398129	.	C	A	222.0	.	DP=31;VDB=0.0276;AF1=1;AC1=2;DP4=0,0,18,11;MQ=46;FQ=-114	GT:PL:GQ	1/1:255,87,0:99
Chr5	14966	.	C	A	222.0	.	DP=28;VDB=0.0272;AF1=1;AC1=2;DP4=0,0,13,15;MQ=47;FQ=-111	GT:PL:GQ	1/1:255,84,0:99
Chr5	29806	.	A	G	222.0	.	DP=26;VDB=0.0277;AF1=1;AC1=2;DP4=0,0,12,12;MQ=39;FQ=-99	GT:PL:GQ	1/1:255,72,0:99
Chr5	355471	.	A	G	222.0	.	DP=29;VDB=0.0270;AF1=1;AC1=2;DP4=0,0,11,18;MQ=44;FQ=-114	GT:PL:GQ	1/1:255,87,0:99
Chr5	392619	.	C	A	215.0	.	DP=17;VDB=0.0287;AF1=1;AC1=2;DP4=0,0,7,9;MQ=28;FQ=-75	GT:PL:GQ	1/1:248,48,0:93
Chr5	998632	.	G	A	177.0	.	DP=15;VDB=0.0252;AF1=1;AC1=2;DP4=0,0,4,9;MQ=32;FQ=-66	GT:PL:GQ	1/1:210,39,0:75
Chr5	998634	.	T	C	166.0	.	DP=15;VDB=0.0252;AF1=1;AC1=2;DP4=0,0,3,8;MQ=30;FQ=-60	GT:PL:GQ	1/1:199,33,0:63
Chr5	998636	.	G	A	186.0	.	DP=15;VDB=0.0252;AF1=1;AC1=2;DP4=0,0,4,9;MQ=32;FQ=-66	GT:PL:GQ	1/1:219,39,0:75
Chr5	998983	.	C	A	222.0	.	DP=32;VDB=0.0254;AF1=1;AC1=2;DP4=0,0,15,16;MQ=45;FQ=-120	GT:PL:GQ	1/1:255,93,0:99
Chr5	1038596	.	G	T	222.0	.	DP=32;VDB=0.0268;AF1=1;AC1=2;DP4=0,0,10,21;MQ=39;FQ=-120	GT:PL:GQ	1/1:255,93,0:99
Chr5	1038597	.	G	T	222.0	.	DP=32;VDB=0.0268;AF1=1;AC1=2;DP4=0,0,11,21;MQ=40;FQ=-123	GT:PL:GQ	1/1:255,96,0:99
Chr5	1097774	.	C	T	222.0	.	DP=31;VDB=0.0254;AF1=1;AC1=2;DP4=0,0,14,16;MQ=35;FQ=-117	GT:PL:GQ	1/1:255,90,0:99
Chr5	1097880	.	G	T	222.0	.	DP=26;VDB=0.0270;AF1=1;AC1=2;DP4=0,0,13,12;MQ=26;FQ=-102	GT:PL:GQ	1/1:255,75,0:99
Chr5	1097883	.	C	G	222.0	.	DP=24;VDB=0.0264;AF1=1;AC1=2;DP4=0,0,12,11;MQ=25;FQ=-96	GT:PL:GQ	1/1:255,69,0:99
Chr5	1097884	.	G	T	222.0	.	DP=24;VDB=0.0264;AF1=1;AC1=2;DP4=0,0,12,11;MQ=25;FQ=-96	GT:PL:GQ	1/1:255,69,0:99
Chr5	2821040	.	G	T	222.0	.	DP=17;VDB=0.0273;AF1=1;AC1=2;DP4=0,0,8,9;MQ=46;FQ=-78	GT:PL:GQ	1/1:255,51,0:99
Chr5	2848835	.	T	C	222.0	.	DP=29;VDB=0.0272;AF1=1;AC1=2;DP4=0,0,13,15;MQ=41;FQ=-111	GT:PL:GQ	1/1:255,84,0:99
Chr5	2848840	.	A	T	222.0	.	DP=29;VDB=0.0270;AF1=1;AC1=2;DP4=0,0,14,12;MQ=40;FQ=-105	GT:PL:GQ	1/1:255,78,0:99
Chr5	2906922	.	A	T	88.3	.	DP=6;VDB=0.0150;AF1=1;AC1=2;DP4=0,0,2,3;MQ=32;FQ=-42	GT:PL:GQ	1/1:121,15,0:27
Chr5	2906934	.	C	A	45.0	.	DP=5;VDB=0.0215;AF1=1;AC1=2;DP4=0,0,2,1;MQ=27;FQ=-36	GT:PL:GQ	1/1:77,9,0:16
Chr5	2906940	.	G	T	95.1	.	DP=7;VDB=0.0165;AF1=1;AC1=2;DP4=0,0,5,1;MQ=29;FQ=-45	GT:PL:GQ	1/1:128,18,0:33
Chr5	2906942	.	T	C	118.0	.	DP=7;VDB=0.0165;AF1=1;AC1=2;DP4=0,0,5,2;MQ=29;FQ=-48	GT:PL:GQ	1/1:151,21,0:39
Chr5	3406839	.	T	C	222.0	.	DP=19;VDB=0.0207;AF1=1;AC1=2;DP4=0,0,9,9;MQ=37;FQ=-81	GT:PL:GQ	1/1:255,54,0:99
Chr5	3406841	.	T	C	222.0	.	DP=16;VDB=0.0207;AF1=1;AC1=2;DP4=0,0,8,8;MQ=34;FQ=-75	GT:PL:GQ	1/1:255,48,0:93
Chr5	3406894	.	T	C	38.3	.	DP=7;VDB=0.0171;AF1=1;AC1=2;DP4=0,0,4,1;MQ=19;FQ=-42	GT:PL:GQ	1/1:71,15,0:27
Chr5	3406903	.	G	T	84.1	.	DP=8;VDB=0.0270;AF1=1;AC1=2;DP4=0,0,4,3;MQ=22;FQ=-48	GT:PL:GQ	1/1:117,21,0:39
Chr5	3406917	.	G	T	143.0	.	DP=10;VDB=0.0106;AF1=1;AC1=2;DP4=0,0,6,3;MQ=30;FQ=-54	GT:PL:GQ	1/1:176,27,0:51
Chr5	3406933	.	T	C	187.0	.	DP=12;VDB=0.0106;AF1=1;AC1=2;DP4=0,0,7,4;MQ=34;FQ=-60	GT:PL:GQ	1/1:220,33,0:63
Chr5	3437528	.	C	G	222.0	.	DP=23;VDB=0.0283;AF1=1;AC1=2;DP4=0,0,9,12;MQ=40;FQ=-90	GT:PL:GQ	1/1:255,63,0:99
Chr5	3437530	.	C	G	222.0	.	DP=23;VDB=0.0283;AF1=1;AC1=2;DP4=0,0,10,12;MQ=40;FQ=-93	GT:PL:GQ	1/1:255,66,0:99
Chr5	3506582	.	A	C	166.0	.	DP=12;VDB=0.0257;AF1=1;AC1=2;DP4=0,0,4,8;MQ=30;FQ=-63	GT:PL:GQ	1/1:199,36,0:69
Chr5	3506584	.	A	C	149.0	.	DP=13;VDB=0.0264;AF1=1;AC1=2;DP4=0,0,4,7;MQ=27;FQ=-60	GT:PL:GQ	1/1:182,33,0:63
Chr5	3506586	.	A	G	170.0	.	DP=14;VDB=0.0230;AF1=1;AC1=2;DP4=0,0,5,8;MQ=27;FQ=-66	GT:PL:GQ	1/1:203,39,0:75
Chr5	3506659	.	G	C	222.0	.	DP=15;VDB=0.0055;AF1=1;AC1=2;DP4=0,0,9,6;MQ=35;FQ=-72	GT:PL:GQ	1/1:255,45,0:87
Chr5	3506660	.	A	T	222.0	.	DP=16;VDB=0.0080;AF1=1;AC1=2;DP4=0,0,10,6;MQ=36;FQ=-75	GT:PL:GQ	1/1:255,48,0:93
Chr5	3576885	.	T	C	222.0	.	DP=48;VDB=0.0281;AF1=1;AC1=2;DP4=0,0,22,24;MQ=44;FQ=-165	GT:PL:GQ	1/1:255,138,0:99
Chr5	5984426	.	T	G	222.0	.	DP=38;VDB=0.0275;AF1=1;AC1=2;DP4=0,0,15,21;MQ=46;FQ=-135	GT:PL:GQ	1/1:255,108,0:99
Chr5	7498566	.	G	A	222.0	.	DP=22;VDB=0.0292;AF1=1;AC1=2;DP4=0,0,13,9;MQ=46;FQ=-87	GT:PL:GQ	1/1:255,60,0:99
Chr5	7610318	.	A	T	222.0	.	DP=32;VDB=0.0186;AF1=1;AC1=2;DP4=0,0,14,17;MQ=46;FQ=-120	GT:PL:GQ	1/1:255,93,0:99
Chr5	8227668	.	C	G	222.0	.	DP=22;VDB=0.0273;AF1=1;AC1=2;DP4=0,0,11,9;MQ=47;FQ=-87	GT:PL:GQ	1/1:255,60,0:99
Chr5	8618728	.	C	A	222.0	.	DP=21;VDB=0.0229;AF1=1;AC1=2;DP4=0,0,15,4;MQ=46;FQ=-84	GT:PL:GQ	1/1:255,57,0:99
Chr5	9920391	.	C	T	222.0	.	DP=33;VDB=0.0253;AF1=1;AC1=2;DP4=0,0,17,15;MQ=44;FQ=-123	GT:PL:GQ	1/1:255,96,0:99
Chr5	9920536	.	G	T	222.0	.	DP=28;VDB=0.0280;AF1=1;AC1=2;DP4=0,0,11,16;MQ=41;FQ=-108	GT:PL:GQ	1/1:255,81,0:99
Chr5	10311056	.	T	G	222.0	.	DP=36;VDB=0.0257;AF1=1;AC1=2;DP4=0,0,17,19;MQ=38;FQ=-135	GT:PL:GQ	1/1:255,108,0:99
Chr5	10322650	.	T	G	222.0	.	DP=24;VDB=0.0265;AF1=1;AC1=2;DP4=0,0,12,11;MQ=40;FQ=-96	GT:PL:GQ	1/1:255,69,0:99
Chr5	10516930	.	G	T	138.0	.	DP=21;VDB=0.0241;AF1=1;AC1=2;DP4=0,0,13,8;MQ=19;FQ=-90	GT:PL:GQ	1/1:171,63,0:99
Chr5	10731830	.	A	T	222.0	.	DP=26;VDB=0.0279;AF1=1;AC1=2;DP4=0,0,13,11;MQ=46;FQ=-99	GT:PL:GQ	1/1:255,72,0:99
Chr5	10851925	.	C	T	222.0	.	DP=35;VDB=0.0269;AF1=1;AC1=2;DP4=0,0,15,20;MQ=47;FQ=-132	GT:PL:GQ	1/1:255,105,0:99
Chr5	11008065	.	T	A	222.0	.	DP=23;VDB=0.0295;AF1=1;AC1=2;DP4=0,0,11,11;MQ=41;FQ=-93	GT:PL:GQ	1/1:255,66,0:99
Chr5	11008073	.	T	G	222.0	.	DP=25;VDB=0.0215;AF1=1;AC1=2;DP4=0,0,11,12;MQ=41;FQ=-96	GT:PL:GQ	1/1:255,69,0:99
Chr5	11053508	.	C	T	222.0	.	DP=22;VDB=0.0227;AF1=1;AC1=2;DP4=0,0,11,11;MQ=46;FQ=-93	GT:PL:GQ	1/1:255,66,0:99
Chr5	11186814	.	T	C	41.0	.	DP=14;VDB=0.0078;AF1=1;AC1=2;DP4=0,0,7,7;MQ=12;FQ=-69	GT:PL:GQ	1/1:74,42,0:77
Chr5	11187959	.	G	T	26.0	.	DP=6;VDB=0.0326;AF1=1;AC1=2;DP4=0,0,2,1;MQ=24;FQ=-36	GT:PL:GQ	1/1:58,9,0:16
Chr5	11188030	.	G	C	142.0	.	DP=61;VDB=0.0017;AF1=1;AC1=2;DP4=0,0,26,30;MQ=15;FQ=-196	GT:PL:GQ	1/1:175,169,0:99
Chr5	11194437	.	A	T	152.0	.	DP=8;VDB=0.0006;AF1=1;AC1=2;DP4=0,0,6,2;MQ=33;FQ=-51	GT:PL:GQ	1/1:185,24,0:45
Chr5	11194438	.	A	T	148.0	.	DP=8;VDB=0.0006;AF1=1;AC1=2;DP4=0,0,6,2;MQ=33;FQ=-51	GT:PL:GQ	1/1:181,24,0:45
Chr5	11208479	.	A	G	222.0	.	DP=26;VDB=0.0275;AF1=1;AC1=2;DP4=0,0,12,14;MQ=45;FQ=-105	GT:PL:GQ	1/1:255,78,0:99
Chr5	11210018	.	G	A	151.0	.	DP=10;VDB=0.0005;AF1=1;AC1=2;DP4=0,0,3,7;MQ=27;FQ=-57	GT:PL:GQ	1/1:184,30,0:57
Chr5	11210073	.	A	G	44.0	.	DP=3;VDB=0.0023;AF1=1;AC1=2;DP4=0,0,1,2;MQ=34;FQ=-36	GT:PL:GQ	1/1:76,9,0:16
Chr5	11210698	.	T	G	74.1	.	DP=6;VDB=0.0282;AF1=1;AC1=2;DP4=0,0,4,2;MQ=27;FQ=-45	GT:PL:GQ	1/1:107,18,0:33
Chr5	11210701	.	G	T	41.3	.	DP=5;VDB=0.0303;AF1=1;AC1=2;DP4=0,0,4,1;MQ=21;FQ=-42	GT:PL:GQ	1/1:74,15,0:27
Chr5	11210708	.	C	A	38.5	.	DP=4;VDB=0.0243;AF1=1;AC1=2;DP4=0,0,3,1;MQ=22;FQ=-39	GT:PL:GQ	1/1:71,12,0:21
Chr5	11213410	.	A	G	222.0	.	DP=30;VDB=0.0214;AF1=1;AC1=2;DP4=0,0,15,14;MQ=34;FQ=-114	GT:PL:GQ	1/1:255,87,0:99
Chr5	11214681	.	G	C	222.0	.	DP=27;VDB=0.0269;AF1=1;AC1=2;DP4=0,0,14,13;MQ=45;FQ=-108	GT:PL:GQ	1/1:255,81,0:99
Chr5	11216839	.	C	A	20.3	.	DP=5;VDB=0.0002;AF1=1;AC1=2;DP4=0,0,3,2;MQ=16;FQ=-42	GT:PL:GQ	1/1:53,15,0:26
Chr5	11217777	.	C	G	96.0	.	DP=8;VDB=0.0255;AF1=1;AC1=2;DP4=0,0,1,7;MQ=29;FQ=-51	GT:PL:GQ	1/1:129,24,0:45
Chr5	11218543	.	G	T	222.0	.	DP=15;VDB=0.0088;AF1=1;AC1=2;DP4=0,0,7,8;MQ=32;FQ=-72	GT:PL:GQ	1/1:255,45,0:87
Chr5	11218614	.	C	A	222.0	.	DP=25;VDB=0.0250;AF1=1;AC1=2;DP4=0,0,6,19;MQ=36;FQ=-102	GT:PL:GQ	1/1:255,75,0:99
Chr5	11227070	.	T	G	60.3	.	DP=5;VDB=0.0011;AF1=1;AC1=2;DP4=0,0,4,1;MQ=28;FQ=-42	GT:PL:GQ	1/1:93,15,0:27
Chr5	11227071	.	T	G	45.5	.	DP=5;VDB=0.0011;AF1=1;AC1=2;DP4=0,0,3,1;MQ=28;FQ=-39	GT:PL:GQ	1/1:78,12,0:21
Chr5	11303258	.	T	G	222.0	.	DP=24;VDB=0.0212;AF1=1;AC1=2;DP4=0,0,13,11;MQ=46;FQ=-99	GT:PL:GQ	1/1:255,72,0:99
Chr5	11516050	.	T	G	222.0	.	DP=22;VDB=0.0240;AF1=1;AC1=2;DP4=0,0,11,9;MQ=45;FQ=-87	GT:PL:GQ	1/1:255,60,0:99
Chr5	11668507	.	C	G	222.0	.	DP=40;VDB=0.0275;AF1=1;AC1=2;DP4=0,0,22,17;MQ=44;FQ=-144	GT:PL:GQ	1/1:255,117,0:99
Chr5	11670578	.	A	T	222.0	.	DP=36;VDB=0.0275;AF1=1;AC1=2;DP4=0,0,20,15;MQ=46;FQ=-132	GT:PL:GQ	1/1:255,105,0:99
Chr5	11704455	.	A	T	222.0	.	DP=85;VDB=0.0280;AF1=1;AC1=2;DP4=0,0,22,57;MQ=25;FQ=-265	GT:PL:GQ	1/1:255,238,0:99
Chr5	11742979	.	T	G	222.0	.	DP=24;VDB=0.0275;AF1=1;AC1=2;DP4=0,0,13,10;MQ=46;FQ=-96	GT:PL:GQ	1/1:255,69,0:99
Chr5	11755925	.	T	G	222.0	.	DP=20;VDB=0.0207;AF1=1;AC1=2;DP4=0,0,11,9;MQ=46;FQ=-87	GT:PL:GQ	1/1:255,60,0:99
Chr5	11758470	.	G	C	222.0	.	DP=25;VDB=0.0275;AF1=1;AC1=2;DP4=0,0,10,14;MQ=26;FQ=-99	GT:PL:GQ	1/1:255,72,0:99
Chr5	11758476	.	T	C	222.0	.	DP=25;VDB=0.0245;AF1=1;AC1=2;DP4=0,0,12,10;MQ=28;FQ=-93	GT:PL:GQ	1/1:255,66,0:99
Chr5	11785294	.	A	T	222.0	.	DP=30;VDB=0.0214;AF1=1;AC1=2;DP4=0,0,8,21;MQ=45;FQ=-114	GT:PL:GQ	1/1:255,87,0:99
Chr5	11790462	.	G	A	222.0	.	DP=34;VDB=0.0279;AF1=1;AC1=2;DP4=0,0,17,15;MQ=32;FQ=-123	GT:PL:GQ	1/1:255,96,0:99
Chr5	11792533	.	G	A	222.0	.	DP=29;VDB=0.0277;AF1=1;AC1=2;DP4=0,0,13,16;MQ=39;FQ=-114	GT:PL:GQ	1/1:255,87,0:99
Chr5	11829304	.	A	T	222.0	.	DP=34;VDB=0.0271;AF1=1;AC1=2;DP4=0,0,17,15;MQ=34;FQ=-123	GT:PL:GQ	1/1:255,96,0:99
Chr5	11836090	.	T	G	222.0	.	DP=26;VDB=0.0215;AF1=1;AC1=2;DP4=0,0,11,15;MQ=38;FQ=-105	GT:PL:GQ	1/1:255,78,0:99
Chr5	11836579	.	C	G	188.0	.	DP=48;VDB=0.0271;AF1=1;AC1=2;DP4=0,0,30,16;MQ=18;FQ=-165	GT:PL:GQ	1/1:221,138,0:99
Chr5	11861787	.	T	G	222.0	.	DP=74;VDB=0.0275;AF1=1;AC1=2;DP4=0,0,37,36;MQ=37;FQ=-247	GT:PL:GQ	1/1:255,220,0:99
Chr5	11869570	.	A	T	132.0	.	DP=25;VDB=0.0219;AF1=1;AC1=2;DP4=0,0,3,21;MQ=22;FQ=-99	GT:PL:GQ	1/1:165,72,0:99
Chr5	11870187	.	T	A	121.0	.	DP=42;VDB=0.0275;AF1=1;AC1=2;DP4=0,0,32,9;MQ=18;FQ=-150	GT:PL:GQ	1/1:154,123,0:99
Chr5	11887153	.	C	T	222.0	.	DP=16;VDB=0.0084;AF1=1;AC1=2;DP4=0,0,5,11;MQ=33;FQ=-75	GT:PL:GQ	1/1:255,48,0:93
Chr5	11930024	.	A	T	127.0	.	DP=29;VDB=0.0249;AF1=1;AC1=2;DP4=0,0,14,15;MQ=16;FQ=-114	GT:PL:GQ	1/1:160,87,0:99
Chr5	11948388	.	C	G	222.0	.	DP=24;VDB=0.0200;AF1=1;AC1=2;DP4=0,0,13,10;MQ=41;FQ=-96	GT:PL:GQ	1/1:255,69,0:99
Chr5	11954794	.	C	G	222.0	.	DP=30;VDB=0.0258;AF1=1;AC1=2;DP4=0,0,15,14;MQ=28;FQ=-114	GT:PL:GQ	1/1:255,87,0:99
Chr5	11959318	.	G	C	222.0	.	DP=35;VDB=0.0273;AF1=1;AC1=2;DP4=0,0,16,17;MQ=37;FQ=-126	GT:PL:GQ	1/1:255,99,0:99
Chr5	11992584	.	T	C	222.0	.	DP=20;VDB=0.0278;AF1=1;AC1=2;DP4=0,0,7,11;MQ=46;FQ=-81	GT:PL:GQ	1/1:255,54,0:99
Chr5	12060077	.	C	A	222.0	.	DP=33;VDB=0.0275;AF1=1;AC1=2;DP4=0,0,18,13;MQ=42;FQ=-120	GT:PL:GQ	1/1:255,93,0:99
Chr5	12065172	.	G	A	222.0	.	DP=36;VDB=0.0278;AF1=1;AC1=2;DP4=0,0,12,20;MQ=47;FQ=-123	GT:PL:GQ	1/1:255,96,0:99
Chr5	12139936	.	A	T	222.0	.	DP=29;VDB=0.0271;AF1=1;AC1=2;DP4=0,0,17,11;MQ=46;FQ=-111	GT:PL:GQ	1/1:255,84,0:99
Chr5	12150372	.	G	T	141.0	.	DP=40;VDB=0.0274;AF1=1;AC1=2;DP4=0,0,8,30;MQ=16;FQ=-141	GT:PL:GQ	1/1:174,114,0:99
Chr5	12162804	.	T	G	222.0	.	DP=21;VDB=0.0259;AF1=1;AC1=2;DP4=0,0,10,11;MQ=45;FQ=-90	GT:PL:GQ	1/1:255,63,0:99
Chr5	12205139	.	C	T	222.0	.	DP=18;VDB=0.0264;AF1=1;AC1=2;DP4=0,0,7,11;MQ=46;FQ=-81	GT:PL:GQ	1/1:255,54,0:99
Chr5	12293719	.	C	A	222.0	.	DP=22;VDB=0.0269;AF1=1;AC1=2;DP4=0,0,10,11;MQ=46;FQ=-90	GT:PL:GQ	1/1:255,63,0:99
Chr5	12344814	.	A	C	222.0	.	DP=25;VDB=0.0245;AF1=1;AC1=2;DP4=0,0,13,12;MQ=42;FQ=-102	GT:PL:GQ	1/1:255,75,0:99
Chr5	12386882	.	G	T	222.0	.	DP=22;VDB=0.0259;AF1=1;AC1=2;DP4=0,0,13,9;MQ=46;FQ=-93	GT:PL:GQ	1/1:255,66,0:99
Chr5	12414626	.	T	G	222.0	.	DP=37;VDB=0.0277;AF1=1;AC1=2;DP4=0,0,17,19;MQ=41;FQ=-135	GT:PL:GQ	1/1:255,108,0:99
Chr5	12417202	.	C	A	222.0	.	DP=26;VDB=0.0275;AF1=1;AC1=2;DP4=0,0,16,7;MQ=45;FQ=-96	GT:PL:GQ	1/1:255,69,0:99
Chr5	12495291	.	G	C	222.0	.	DP=30;VDB=0.0256;AF1=1;AC1=2;DP4=0,0,13,12;MQ=47;FQ=-102	GT:PL:GQ	1/1:255,75,0:99
Chr5	12624215	.	A	G	222.0	.	DP=30;VDB=0.0240;AF1=1;AC1=2;DP4=0,0,12,16;MQ=40;FQ=-111	GT:PL:GQ	1/1:255,84,0:99
Chr5	12628846	.	G	A	214.0	.	DP=18;VDB=0.0273;AF1=1;AC1=2;DP4=0,0,2,14;MQ=46;FQ=-75	GT:PL:GQ	1/1:247,48,0:93
Chr5	12641667	.	G	T	222.0	.	DP=27;VDB=0.0152;AF1=1;AC1=2;DP4=0,0,12,14;MQ=46;FQ=-105	GT:PL:GQ	1/1:255,78,0:99
Chr5	12771748	.	G	T	222.0	.	DP=24;VDB=0.0161;AF1=1;AC1=2;DP4=0,0,8,11;MQ=47;FQ=-84	GT:PL:GQ	1/1:255,57,0:99
Chr5	12794013	.	A	T	222.0	.	DP=21;VDB=0.0234;AF1=1;AC1=2;DP4=0,0,13,5;MQ=47;FQ=-81	GT:PL:GQ	1/1:255,54,0:99
Chr5	12943710	.	G	T	222.0	.	DP=25;VDB=0.0279;AF1=1;AC1=2;DP4=0,0,9,14;MQ=45;FQ=-96	GT:PL:GQ	1/1:255,69,0:99
Chr5	13032233	.	T	A	222.0	.	DP=24;VDB=0.0235;AF1=1;AC1=2;DP4=0,0,12,9;MQ=45;FQ=-90	GT:PL:GQ	1/1:255,63,0:99
Chr5	13045643	.	T	A	222.0	.	DP=37;VDB=0.0285;AF1=1;AC1=2;DP4=0,0,17,17;MQ=46;FQ=-129	GT:PL:GQ	1/1:255,102,0:99
Chr5	13074210	.	G	T	222.0	.	DP=32;VDB=0.0270;AF1=1;AC1=2;DP4=0,0,19,13;MQ=46;FQ=-123	GT:PL:GQ	1/1:255,96,0:99
Chr5	13216119	.	T	C	222.0	.	DP=23;VDB=0.0273;AF1=1;AC1=2;DP4=0,0,11,12;MQ=35;FQ=-96	GT:PL:GQ	1/1:255,69,0:99
Chr5	13259889	.	C	A	222.0	.	DP=21;VDB=0.0261;AF1=1;AC1=2;DP4=0,0,14,7;MQ=28;FQ=-90	GT:PL:GQ	1/1:255,63,0:99
Chr5	13282630	.	A	C	222.0	.	DP=29;VDB=0.0264;AF1=1;AC1=2;DP4=0,0,12,17;MQ=44;FQ=-114	GT:PL:GQ	1/1:255,87,0:99
Chr5	13289119	.	T	A	222.0	.	DP=30;VDB=0.0226;AF1=1;AC1=2;DP4=0,0,16,14;MQ=42;FQ=-117	GT:PL:GQ	1/1:255,90,0:99
Chr5	13331540	.	G	T	222.0	.	DP=29;VDB=0.0265;AF1=1;AC1=2;DP4=0,0,16,11;MQ=47;FQ=-108	GT:PL:GQ	1/1:255,81,0:99
Chr5	13448933	.	T	C	176.0	.	DP=25;VDB=0.0214;AF1=1;AC1=2;DP4=0,0,14,11;MQ=23;FQ=-102	GT:PL:GQ	1/1:209,75,0:99
Chr5	13460558	.	C	T	61.5	.	DP=4;VDB=0.0011;AF1=1;AC1=2;DP4=0,0,1,3;MQ=27;FQ=-39	GT:PL:GQ	1/1:94,12,0:21
Chr5	13516903	.	T	G	222.0	.	DP=50;VDB=0.0279;AF1=1;AC1=2;DP4=0,0,22,28;MQ=46;FQ=-178	GT:PL:GQ	1/1:255,151,0:99
Chr5	13840787	.	G	C	222.0	.	DP=22;VDB=0.0181;AF1=1;AC1=2;DP4=0,0,8,13;MQ=39;FQ=-90	GT:PL:GQ	1/1:255,63,0:99
Chr5	13849483	.	T	G	157.0	.	DP=22;VDB=0.0259;AF1=1;AC1=2;DP4=0,0,8,14;MQ=20;FQ=-93	GT:PL:GQ	1/1:190,66,0:99
Chr5	13998970	.	A	C	222.0	.	DP=30;VDB=0.0267;AF1=1;AC1=2;DP4=0,0,17,13;MQ=45;FQ=-117	GT:PL:GQ	1/1:255,90,0:99
Chr5	14044245	.	G	A	222.0	.	DP=39;VDB=0.0210;AF1=1;AC1=2;DP4=0,0,23,15;MQ=46;FQ=-141	GT:PL:GQ	1/1:255,114,0:99
Chr5	14080885	.	A	G	222.0	.	DP=33;VDB=0.0273;AF1=1;AC1=2;DP4=0,0,18,15;MQ=46;FQ=-126	GT:PL:GQ	1/1:255,99,0:99
Chr5	14178655	.	T	A	89.0	.	DP=20;VDB=0.0278;AF1=1;AC1=2;DP4=0,0,11,9;MQ=14;FQ=-87	GT:PL:GQ	1/1:122,60,0:99
Chr5	14326398	.	C	T	222.0	.	DP=34;VDB=0.0271;AF1=1;AC1=2;DP4=0,0,17,17;MQ=36;FQ=-129	GT:PL:GQ	1/1:255,102,0:99
Chr5	14327194	.	G	A	222.0	.	DP=30;VDB=0.0226;AF1=1;AC1=2;DP4=0,0,16,14;MQ=39;FQ=-117	GT:PL:GQ	1/1:255,90,0:99
Chr5	14329603	.	G	T	63.0	.	DP=31;VDB=0.0269;AF1=1;AC1=2;DP4=0,0,10,21;MQ=11;FQ=-120	GT:PL:GQ	1/1:96,93,0:99
Chr5	14367000	.	A	T	34.0	.	DP=11;VDB=0.0271;AF1=1;AC1=2;DP4=0,0,3,7;MQ=11;FQ=-57	GT:PL:GQ	1/1:67,30,0:56
Chr5	14367201	.	A	T	27.0	.	DP=11;VDB=0.0076;AF1=1;AC1=2;DP4=0,0,6,5;MQ=12;FQ=-60	GT:PL:GQ	1/1:60,33,0:56
Chr5	14375892	.	A	G	178.0	.	DP=25;VDB=0.0260;AF1=1;AC1=2;DP4=0,0,12,12;MQ=22;FQ=-99	GT:PL:GQ	1/1:211,72,0:99
Chr5	14375894	.	G	A	169.0	.	DP=26;VDB=0.0246;AF1=1;AC1=2;DP4=0,0,13,12;MQ=22;FQ=-102	GT:PL:GQ	1/1:202,75,0:99
Chr5	14376996	.	G	A	222.0	.	DP=21;VDB=0.0264;AF1=1;AC1=2;DP4=0,0,12,9;MQ=43;FQ=-90	GT:PL:GQ	1/1:255,63,0:99
Chr5	14378863	.	T	C	185.0	.	DP=22;VDB=0.0271;AF1=1;AC1=2;DP4=0,0,6,13;MQ=24;FQ=-84	GT:PL:GQ	1/1:218,57,0:99
Chr5	14704200	.	G	A	222.0	.	DP=32;VDB=0.0253;AF1=1;AC1=2;DP4=0,0,16,14;MQ=43;FQ=-117	GT:PL:GQ	1/1:255,90,0:99
Chr5	14783471	.	T	A	222.0	.	DP=31;VDB=0.0253;AF1=1;AC1=2;DP4=0,0,11,18;MQ=47;FQ=-114	GT:PL:GQ	1/1:255,87,0:99
Chr5	14800429	.	G	A	222.0	.	DP=43;VDB=0.0269;AF1=1;AC1=2;DP4=0,0,16,27;MQ=46;FQ=-156	GT:PL:GQ	1/1:255,129,0:99
Chr5	14874622	.	G	A	222.0	.	DP=44;VDB=0.0269;AF1=1;AC1=2;DP4=0,0,23,20;MQ=46;FQ=-156	GT:PL:GQ	1/1:255,129,0:99
Chr5	15023219	.	T	G	222.0	.	DP=32;VDB=0.0245;AF1=1;AC1=2;DP4=0,0,15,17;MQ=46;FQ=-123	GT:PL:GQ	1/1:255,96,0:99
Chr5	15028481	.	T	A	222.0	.	DP=47;VDB=0.0267;AF1=1;AC1=2;DP4=0,0,19,25;MQ=47;FQ=-159	GT:PL:GQ	1/1:255,132,0:99
Chr5	15291688	.	T	G	222.0	.	DP=37;VDB=0.0271;AF1=1;AC1=2;DP4=0,0,13,23;MQ=44;FQ=-135	GT:PL:GQ	1/1:255,108,0:99
Chr5	15606032	.	A	T	222.0	.	DP=40;VDB=0.0269;AF1=1;AC1=2;DP4=0,0,23,16;MQ=45;FQ=-144	GT:PL:GQ	1/1:255,117,0:99
Chr5	15716217	.	A	T	222.0	.	DP=25;VDB=0.0271;AF1=1;AC1=2;DP4=0,0,9,16;MQ=45;FQ=-102	GT:PL:GQ	1/1:255,75,0:99
Chr5	16713266	.	G	T	222.0	.	DP=34;VDB=0.0231;AF1=1;AC1=2;DP4=0,0,10,22;MQ=47;FQ=-123	GT:PL:GQ	1/1:255,96,0:99
Chr5	17806423	.	C	T	222.0	.	DP=23;VDB=0.0222;AF1=1;AC1=2;DP4=0,0,6,16;MQ=46;FQ=-93	GT:PL:GQ	1/1:255,66,0:99
Chr5	17885651	.	C	T	222.0	.	DP=35;VDB=0.0274;AF1=1;AC1=2;DP4=0,0,22,12;MQ=45;FQ=-129	GT:PL:GQ	1/1:255,102,0:99
Chr5	18197188	.	A	C	222.0	.	DP=21;VDB=0.0269;AF1=1;AC1=2;DP4=0,0,7,14;MQ=45;FQ=-90	GT:PL:GQ	1/1:255,63,0:99
Chr5	18200037	.	A	T	222.0	.	DP=28;VDB=0.0271;AF1=1;AC1=2;DP4=0,0,8,20;MQ=45;FQ=-111	GT:PL:GQ	1/1:255,84,0:99
Chr5	20278977	.	A	T	222.0	.	DP=43;VDB=0.0178;AF1=1;AC1=2;DP4=0,0,18,23;MQ=46;FQ=-150	GT:PL:GQ	1/1:255,123,0:99
Chr5	20686207	.	G	C	222.0	.	DP=43;VDB=0.0270;AF1=1;AC1=2;DP4=0,0,20,22;MQ=46;FQ=-153	GT:PL:GQ	1/1:255,126,0:99
Chr5	21046447	.	T	A	222.0	.	DP=27;VDB=0.0162;AF1=1;AC1=2;DP4=0,0,15,12;MQ=44;FQ=-108	GT:PL:GQ	1/1:255,81,0:99
Chr5	23974116	.	A	T	222.0	.	DP=29;VDB=0.0260;AF1=1;AC1=2;DP4=0,0,15,14;MQ=46;FQ=-114	GT:PL:GQ	1/1:255,87,0:99
Chr5	24018928	.	G	A	222.0	.	DP=41;VDB=0.0272;AF1=1;AC1=2;DP4=0,0,19,20;MQ=43;FQ=-144	GT:PL:GQ	1/1:255,117,0:99
Chr5	26716017	.	A	C	222.0	.	DP=46;VDB=0.0278;AF1=1;AC1=2;DP4=0,0,20,26;MQ=46;FQ=-165	GT:PL:GQ	1/1:255,138,0:99
ChrM	20957	.	A	T	154.0	.	DP=9;VDB=0.0268;AF1=1;AC1=2;DP4=0,0,5,3;MQ=40;FQ=-51	GT:PL:GQ	1/1:187,24,0:45
ChrM	154599	.	T	C	25.5	.	DP=4;VDB=0.0045;AF1=1;AC1=2;DP4=0,0,2,2;MQ=20;FQ=-39	GT:PL:GQ	1/1:58,12,0:21
ChrM	185464	.	C	A	200.0	.	DP=22;VDB=0.0275;AF1=1;AC1=2;DP4=0,0,9,11;MQ=44;FQ=-78	GT:PL:GQ	1/1:255,73,22:99
ChrM	257704	.	C	A	133.0	.	DP=18;VDB=0.0277;AF1=1;AC1=2;DP4=0,0,3,15;MQ=26;FQ=-81	GT:PL:GQ	1/1:166,54,0:99
