# Supplementary material for: Re-Evaluation of Reportedly Metal Tolerant Arabidopsis thaliana Accessions
Source: PLoS One. 2016 Jul 28;11(7):e0130679. doi: 10.1371/journal.pone.0130679 (PMC4965157; doi:10.1371/journal.pone.0130679)
Supplement: S1 Dataset — (ZIP) [file pone.0130679.s001.zip › S1_Dataset/LimBerkSClaraCol-002188_Santa-Clara-CS28722_CTTGTA_q20_snps_filt_snpEff.vcf]

##fileformat=VCFv4.1
##samtoolsVersion=0.1.18 (r982:295)
##INFO=<ID=DP,Number=1,Type=Integer,Description="Raw read depth">
##INFO=<ID=DP4,Number=4,Type=Integer,Description="# high-quality ref-forward bases, ref-reverse, alt-forward and alt-reverse bases">
##INFO=<ID=MQ,Number=1,Type=Integer,Description="Root-mean-square mapping quality of covering reads">
##INFO=<ID=FQ,Number=1,Type=Float,Description="Phred probability of all samples being the same">
##INFO=<ID=AF1,Number=1,Type=Float,Description="Max-likelihood estimate of the first ALT allele frequency (assuming HWE)">
##INFO=<ID=AC1,Number=1,Type=Float,Description="Max-likelihood estimate of the first ALT allele count (no HWE assumption)">
##INFO=<ID=G3,Number=3,Type=Float,Description="ML estimate of genotype frequencies">
##INFO=<ID=HWE,Number=1,Type=Float,Description="Chi^2 based HWE test P-value based on G3">
##INFO=<ID=CLR,Number=1,Type=Integer,Description="Log ratio of genotype likelihoods with and without the constraint">
##INFO=<ID=UGT,Number=1,Type=String,Description="The most probable unconstrained genotype configuration in the trio">
##INFO=<ID=CGT,Number=1,Type=String,Description="The most probable constrained genotype configuration in the trio">
##INFO=<ID=INDEL,Number=0,Type=Flag,Description="Indicates that the variant is an INDEL.">
##INFO=<ID=PC2,Number=2,Type=Integer,Description="Phred probability of the nonRef allele frequency in group1 samples being larger (,smaller) than in group2.">
##INFO=<ID=PCHI2,Number=1,Type=Float,Description="Posterior weighted chi^2 P-value for testing the association between group1 and group2 samples.">
##INFO=<ID=QCHI2,Number=1,Type=Integer,Description="Phred scaled PCHI2.">
##INFO=<ID=PR,Number=1,Type=Integer,Description="# permutations yielding a smaller PCHI2.">
##INFO=<ID=VDB,Number=1,Type=Float,Description="Variant Distance Bias">
##FORMAT=<ID=GT,Number=1,Type=String,Description="Genotype">
##FORMAT=<ID=GQ,Number=1,Type=Integer,Description="Genotype Quality">
##FORMAT=<ID=GL,Number=3,Type=Float,Description="Likelihoods for RR,RA,AA genotypes (R=ref,A=alt)">
##FORMAT=<ID=DP,Number=1,Type=Integer,Description="# high-quality bases">
##FORMAT=<ID=SP,Number=1,Type=Integer,Description="Phred-scaled strand bias P-value">
##FORMAT=<ID=PL,Number=G,Type=Integer,Description="List of Phred-scaled genotype likelihoods">
##SnpEffVersion="SnpEff 3.1m (build 2013-02-07), by Pablo Cingolani"
##SnpEffCmd="SnpEff  athalianaTair10 LimBerkSClaraCol-002188_Santa-Clara-CC28722_CTTGTA_q20_snps_filt.vcf "
##INFO=<ID=EFF,Number=.,Type=String,Description="Predicted effects for this variant.Format: 'Effect ( Effect_Impact | Functional_Class | Codon_Change | Amino_Acid_change| Amino_Acid_length | Gene_Name | Gene_BioType | Coding | Transcript | Exon [ | ERRORS | WARNINGS ] )' ">
#CHROM	POS	ID	REF	ALT	QUAL	FILTER	INFO	FORMAT	002188_Santa-Clara-CC28722_CTTGTA
Chr1	926694	.	C	T	222.0	.	DP=34;VDB=0.0210;AF1=1;AC1=2;DP4=0,0,19,14;MQ=46;FQ=-126;EFF=DOWNSTREAM(MODIFIER|||||AT1G03700|||AT1G03700.1|),DOWNSTREAM(MODIFIER|||||AT1G03710|||AT1G03710.1|),DOWNSTREAM(MODIFIER|||||AT1G03710|||AT1G03710.2|),DOWNSTREAM(MODIFIER|||||AT1G03730|||AT1G03730.1|),DOWNSTREAM(MODIFIER|||||Exon_1_921038_921195|||AT1G03700.1-Protein|),DOWNSTREAM(MODIFIER|||||Exon_1_923492_923755|||AT1G03710.1-Protein|),DOWNSTREAM(MODIFIER|||||Exon_1_923492_923755|||AT1G03710.2-Protein|),DOWNSTREAM(MODIFIER|||||Exon_1_931017_931520|||AT1G03730.1-Protein|),INTERGENIC(MODIFIER|||||||||),UPSTREAM(MODIFIER|||||AT1G03720|||AT1G03720.1|),UPSTREAM(MODIFIER|||||Exon_1_926160_926373|||AT1G03720.1-Protein|)	GT:PL:GQ	1/1:255,99,0:99
Chr1	929190	.	G	T	222.0	.	DP=38;VDB=0.0277;AF1=1;AC1=2;DP4=0,0,23,14;MQ=40;FQ=-138;EFF=DOWNSTREAM(MODIFIER|||||AT1G03710|||AT1G03710.1|),DOWNSTREAM(MODIFIER|||||AT1G03710|||AT1G03710.2|),DOWNSTREAM(MODIFIER|||||AT1G03730|||AT1G03730.1|),DOWNSTREAM(MODIFIER|||||Exon_1_923492_923755|||AT1G03710.1-Protein|),DOWNSTREAM(MODIFIER|||||Exon_1_923492_923755|||AT1G03710.2-Protein|),DOWNSTREAM(MODIFIER|||||Exon_1_931017_931520|||AT1G03730.1-Protein|),INTERGENIC(MODIFIER|||||||||),UPSTREAM(MODIFIER|||||AT1G03720|||AT1G03720.1|),UPSTREAM(MODIFIER|||||AT1G03740|||AT1G03740.1|),UPSTREAM(MODIFIER|||||AT1G03740|||AT1G03740.2|),UPSTREAM(MODIFIER|||||Exon_1_926160_926373|||AT1G03720.1-Protein|),UPSTREAM(MODIFIER|||||Exon_1_934055_934708|||AT1G03740.1-Protein|),UPSTREAM(MODIFIER|||||Exon_1_934055_934708|||AT1G03740.2-Protein|)	GT:PL:GQ	1/1:255,111,0:99
Chr1	929191	.	G	T	222.0	.	DP=38;VDB=0.0277;AF1=1;AC1=2;DP4=0,0,22,13;MQ=40;FQ=-132;EFF=DOWNSTREAM(MODIFIER|||||AT1G03710|||AT1G03710.1|),DOWNSTREAM(MODIFIER|||||AT1G03710|||AT1G03710.2|),DOWNSTREAM(MODIFIER|||||AT1G03730|||AT1G03730.1|),DOWNSTREAM(MODIFIER|||||Exon_1_923492_923755|||AT1G03710.1-Protein|),DOWNSTREAM(MODIFIER|||||Exon_1_923492_923755|||AT1G03710.2-Protein|),DOWNSTREAM(MODIFIER|||||Exon_1_931017_931520|||AT1G03730.1-Protein|),INTERGENIC(MODIFIER|||||||||),UPSTREAM(MODIFIER|||||AT1G03720|||AT1G03720.1|),UPSTREAM(MODIFIER|||||AT1G03740|||AT1G03740.1|),UPSTREAM(MODIFIER|||||AT1G03740|||AT1G03740.2|),UPSTREAM(MODIFIER|||||Exon_1_926160_926373|||AT1G03720.1-Protein|),UPSTREAM(MODIFIER|||||Exon_1_934055_934708|||AT1G03740.1-Protein|),UPSTREAM(MODIFIER|||||Exon_1_934055_934708|||AT1G03740.2-Protein|)	GT:PL:GQ	1/1:255,105,0:99
Chr1	1706240	.	G	T	222.0	.	DP=27;VDB=0.0268;AF1=1;AC1=2;DP4=0,0,10,16;MQ=46;FQ=-105;EFF=INTERGENIC(MODIFIER|||||||||),UPSTREAM(MODIFIER|||||AT1G05675|||AT1G05675.1|),UPSTREAM(MODIFIER|||||AT1G05680|||AT1G05680.1|),UPSTREAM(MODIFIER|||||AT1G05690|||AT1G05690.1|),UPSTREAM(MODIFIER|||||AT1G05700|||AT1G05700.1|),UPSTREAM(MODIFIER|||||Exon_1_1702071_1702715|||AT1G05675.1-Protein|),UPSTREAM(MODIFIER|||||Exon_1_1703995_1704639|||AT1G05680.1-Protein|),UPSTREAM(MODIFIER|||||Exon_1_1707809_1708027|||AT1G05690.1-Protein|),UPSTREAM(MODIFIER|||||Exon_1_1709796_1709883|||AT1G05700.1-Protein|)	GT:PL:GQ	1/1:255,78,0:99
Chr1	2055431	.	A	T	222.0	.	DP=33;VDB=0.0287;AF1=1;AC1=2;DP4=0,0,13,16;MQ=46;FQ=-114;EFF=DOWNSTREAM(MODIFIER|||||AT1G06710|||AT1G06710.1|),DOWNSTREAM(MODIFIER|||||Exon_1_2057294_2060242|||AT1G06710.1-Protein|),UPSTREAM(MODIFIER|||||AT1G06690|||AT1G06690.1|),UPSTREAM(MODIFIER|||||AT1G06700|||AT1G06700.1|),UPSTREAM(MODIFIER|||||Exon_1_2051799_2052039|||AT1G06690.1-Protein|),UPSTREAM(MODIFIER|||||Exon_1_2054468_2054552|||AT1G06700.1-Protein|),UPSTREAM(MODIFIER|||||Exon_1_2054468_2054552|||AT1G06700.2-Protein|),UTR_5_PRIME(MODIFIER|||||AT1G06700|||AT1G06700.2|1)	GT:PL:GQ	1/1:255,87,0:99
Chr1	2769602	.	C	A	222.0	.	DP=32;VDB=0.0235;AF1=1;AC1=2;DP4=0,0,13,18;MQ=39;FQ=-120;EFF=DOWNSTREAM(MODIFIER|||||AT1G08680|||AT1G08680.1|),DOWNSTREAM(MODIFIER|||||AT1G08680|||AT1G08680.2|),DOWNSTREAM(MODIFIER|||||AT1G08680|||AT1G08680.3|),DOWNSTREAM(MODIFIER|||||AT1G08680|||AT1G08680.4|),DOWNSTREAM(MODIFIER|||||AT1G08700|||AT1G08700.1|),DOWNSTREAM(MODIFIER|||||Exon_1_2762820_2762918|||AT1G08680.1-Protein|),DOWNSTREAM(MODIFIER|||||Exon_1_2762820_2762918|||AT1G08680.2-Protein|),DOWNSTREAM(MODIFIER|||||Exon_1_2762820_2762918|||AT1G08680.3-Protein|),DOWNSTREAM(MODIFIER|||||Exon_1_2762820_2762918|||AT1G08680.4-Protein|),DOWNSTREAM(MODIFIER|||||Exon_1_2771027_2771348|||AT1G08700.1-Protein|),INTERGENIC(MODIFIER|||||||||),UPSTREAM(MODIFIER|||||AT1G08695|||AT1G08695.1|),UPSTREAM(MODIFIER|||||AT1G08710|||AT1G08710.1|),UPSTREAM(MODIFIER|||||AT1G08710|||AT1G08710.2|),UPSTREAM(MODIFIER|||||AT1G08720|||AT1G08720.1|),UPSTREAM(MODIFIER|||||Exon_1_2769414_2769483|||AT1G08695.1-Protein|),UPSTREAM(MODIFIER|||||Exon_1_2771720_2771955|||AT1G08710.1-Protein|),UPSTREAM(MODIFIER|||||Exon_1_2771720_2771955|||AT1G08710.2-Protein|),UPSTREAM(MODIFIER|||||Exon_1_2774089_2774499|||AT1G08720.1-Protein|)	GT:PL:GQ	1/1:255,93,0:99
Chr1	2769604	.	C	A	222.0	.	DP=32;VDB=0.0235;AF1=1;AC1=2;DP4=0,0,13,19;MQ=39;FQ=-123;EFF=DOWNSTREAM(MODIFIER|||||AT1G08680|||AT1G08680.1|),DOWNSTREAM(MODIFIER|||||AT1G08680|||AT1G08680.2|),DOWNSTREAM(MODIFIER|||||AT1G08680|||AT1G08680.3|),DOWNSTREAM(MODIFIER|||||AT1G08680|||AT1G08680.4|),DOWNSTREAM(MODIFIER|||||AT1G08700|||AT1G08700.1|),DOWNSTREAM(MODIFIER|||||Exon_1_2762820_2762918|||AT1G08680.1-Protein|),DOWNSTREAM(MODIFIER|||||Exon_1_2762820_2762918|||AT1G08680.2-Protein|),DOWNSTREAM(MODIFIER|||||Exon_1_2762820_2762918|||AT1G08680.3-Protein|),DOWNSTREAM(MODIFIER|||||Exon_1_2762820_2762918|||AT1G08680.4-Protein|),DOWNSTREAM(MODIFIER|||||Exon_1_2771027_2771348|||AT1G08700.1-Protein|),INTERGENIC(MODIFIER|||||||||),UPSTREAM(MODIFIER|||||AT1G08695|||AT1G08695.1|),UPSTREAM(MODIFIER|||||AT1G08710|||AT1G08710.1|),UPSTREAM(MODIFIER|||||AT1G08710|||AT1G08710.2|),UPSTREAM(MODIFIER|||||AT1G08720|||AT1G08720.1|),UPSTREAM(MODIFIER|||||Exon_1_2769414_2769483|||AT1G08695.1-Protein|),UPSTREAM(MODIFIER|||||Exon_1_2771720_2771955|||AT1G08710.1-Protein|),UPSTREAM(MODIFIER|||||Exon_1_2771720_2771955|||AT1G08710.2-Protein|),UPSTREAM(MODIFIER|||||Exon_1_2774089_2774499|||AT1G08720.1-Protein|)	GT:PL:GQ	1/1:255,96,0:99
Chr1	3496990	.	T	C	222.0	.	DP=31;VDB=0.0271;AF1=1;AC1=2;DP4=0,0,10,20;MQ=46;FQ=-117;EFF=DOWNSTREAM(MODIFIER|||||Exon_1_3499259_3499396|||AT1G10586.1-Protein|),DOWNSTREAM(MODIFIER|||||Exon_1_3499264_3499278|||AT1G10586.2-Protein|),UPSTREAM(MODIFIER|||||AT1G10580|||AT1G10580.1|),UPSTREAM(MODIFIER|||||AT1G10585|||AT1G10585.1|),UPSTREAM(MODIFIER|||||AT1G10588|||AT1G10588.1|),UPSTREAM(MODIFIER|||||AT1G10588|||AT1G10588.2|),UPSTREAM(MODIFIER|||||Exon_1_3491951_3493665|||AT1G10580.1-Protein|),UPSTREAM(MODIFIER|||||Exon_1_3494967_3495104|||AT1G10585.1-Protein|),UPSTREAM(MODIFIER|||||Exon_1_3501276_3501360|||AT1G10588.1-Protein|),UPSTREAM(MODIFIER|||||Exon_1_3501276_3501360|||AT1G10588.2-Protein|),UTR_3_PRIME(MODIFIER|||||AT1G10586|||AT1G10586.1|3),UTR_3_PRIME(MODIFIER|||||AT1G10586|||AT1G10586.2|3)	GT:PL:GQ	1/1:255,90,0:99
Chr1	4582179	.	A	T	222.0	.	DP=22;VDB=0.0250;AF1=1;AC1=2;DP4=0,0,9,11;MQ=43;FQ=-87;EFF=INTERGENIC(MODIFIER|||||||||),UPSTREAM(MODIFIER|||||AT1G13360|||AT1G13360.1|),UPSTREAM(MODIFIER|||||AT1G13360|||AT1G13360.2|),UPSTREAM(MODIFIER|||||AT1G13360|||AT1G13360.3|),UPSTREAM(MODIFIER|||||Exon_1_4577229_4577813|||AT1G13360.1-Protein|),UPSTREAM(MODIFIER|||||Exon_1_4577305_4577813|||AT1G13360.2-Protein|),UPSTREAM(MODIFIER|||||Exon_1_4577305_4577813|||AT1G13360.3-Protein|)	GT:PL:GQ	1/1:255,60,0:99
Chr1	4582213	.	G	T	222.0	.	DP=16;VDB=0.0321;AF1=1;AC1=2;DP4=0,0,5,9;MQ=40;FQ=-69;EFF=INTERGENIC(MODIFIER|||||||||),UPSTREAM(MODIFIER|||||AT1G13360|||AT1G13360.1|),UPSTREAM(MODIFIER|||||AT1G13360|||AT1G13360.2|),UPSTREAM(MODIFIER|||||AT1G13360|||AT1G13360.3|),UPSTREAM(MODIFIER|||||Exon_1_4577229_4577813|||AT1G13360.1-Protein|),UPSTREAM(MODIFIER|||||Exon_1_4577305_4577813|||AT1G13360.2-Protein|),UPSTREAM(MODIFIER|||||Exon_1_4577305_4577813|||AT1G13360.3-Protein|)	GT:PL:GQ	1/1:255,42,0:81
Chr1	4582287	.	G	A	66.1	.	DP=6;VDB=0.0016;AF1=1;AC1=2;DP4=0,0,5,1;MQ=25;FQ=-45;EFF=INTERGENIC(MODIFIER|||||||||),UPSTREAM(MODIFIER|||||AT1G13360|||AT1G13360.1|),UPSTREAM(MODIFIER|||||AT1G13360|||AT1G13360.2|),UPSTREAM(MODIFIER|||||AT1G13360|||AT1G13360.3|),UPSTREAM(MODIFIER|||||Exon_1_4577229_4577813|||AT1G13360.1-Protein|),UPSTREAM(MODIFIER|||||Exon_1_4577305_4577813|||AT1G13360.2-Protein|),UPSTREAM(MODIFIER|||||Exon_1_4577305_4577813|||AT1G13360.3-Protein|)	GT:PL:GQ	1/1:99,18,0:33
Chr1	4582290	.	C	A	69.1	.	DP=6;VDB=0.0016;AF1=1;AC1=2;DP4=0,0,5,1;MQ=25;FQ=-45;EFF=INTERGENIC(MODIFIER|||||||||),UPSTREAM(MODIFIER|||||AT1G13360|||AT1G13360.1|),UPSTREAM(MODIFIER|||||AT1G13360|||AT1G13360.2|),UPSTREAM(MODIFIER|||||AT1G13360|||AT1G13360.3|),UPSTREAM(MODIFIER|||||Exon_1_4577229_4577813|||AT1G13360.1-Protein|),UPSTREAM(MODIFIER|||||Exon_1_4577305_4577813|||AT1G13360.2-Protein|),UPSTREAM(MODIFIER|||||Exon_1_4577305_4577813|||AT1G13360.3-Protein|)	GT:PL:GQ	1/1:102,18,0:33
Chr1	4582292	.	C	A	142.0	.	DP=9;VDB=0.0016;AF1=1;AC1=2;DP4=0,0,5,4;MQ=33;FQ=-54;EFF=INTERGENIC(MODIFIER|||||||||),UPSTREAM(MODIFIER|||||AT1G13360|||AT1G13360.1|),UPSTREAM(MODIFIER|||||AT1G13360|||AT1G13360.2|),UPSTREAM(MODIFIER|||||AT1G13360|||AT1G13360.3|),UPSTREAM(MODIFIER|||||Exon_1_4577229_4577813|||AT1G13360.1-Protein|),UPSTREAM(MODIFIER|||||Exon_1_4577305_4577813|||AT1G13360.2-Protein|),UPSTREAM(MODIFIER|||||Exon_1_4577305_4577813|||AT1G13360.3-Protein|)	GT:PL:GQ	1/1:175,27,0:51
Chr1	5205941	.	G	T	192.0	.	DP=8;VDB=0.0268;AF1=1;AC1=2;DP4=0,0,3,5;MQ=46;FQ=-51;EFF=DOWNSTREAM(MODIFIER|||||AT1G15110|||AT1G15110.1|),DOWNSTREAM(MODIFIER|||||AT1G15110|||AT1G15110.2|),DOWNSTREAM(MODIFIER|||||AT1G15120|||AT1G15120.1|),DOWNSTREAM(MODIFIER|||||AT1G15120|||AT1G15120.2|),DOWNSTREAM(MODIFIER|||||AT1G15125|||AT1G15125.1|),DOWNSTREAM(MODIFIER|||||AT1G15130|||AT1G15130.1|),DOWNSTREAM(MODIFIER|||||AT1G15140|||AT1G15140.1|),DOWNSTREAM(MODIFIER|||||AT1G15140|||AT1G15140.2|),DOWNSTREAM(MODIFIER|||||AT1G15140|||AT1G15140.3|),DOWNSTREAM(MODIFIER|||||Exon_1_5199594_5199754|||AT1G15110.1-Protein|),DOWNSTREAM(MODIFIER|||||Exon_1_5199594_5199754|||AT1G15110.2-Protein|),DOWNSTREAM(MODIFIER|||||Exon_1_5202648_5202772|||AT1G15120.2-Protein|),DOWNSTREAM(MODIFIER|||||Exon_1_5203091_5203092|||AT1G15120.1-Protein|),DOWNSTREAM(MODIFIER|||||Exon_1_5204625_5204675|||AT1G15125.1-Protein|),DOWNSTREAM(MODIFIER|||||Exon_1_5209183_5209848|||AT1G15130.1-Protein|),DOWNSTREAM(MODIFIER|||||Exon_1_5211590_5212137|||AT1G15140.1-Protein|),DOWNSTREAM(MODIFIER|||||Exon_1_5211590_5212137|||AT1G15140.2-Protein|),DOWNSTREAM(MODIFIER|||||Exon_1_5211590_5212137|||AT1G15140.3-Protein|),INTERGENIC(MODIFIER|||||||||)	GT:PL:GQ	1/1:225,24,0:45
Chr1	5699993	.	C	A	222.0	.	DP=29;VDB=0.0268;AF1=1;AC1=2;DP4=0,0,13,16;MQ=45;FQ=-114;EFF=DOWNSTREAM(MODIFIER|||||AT1G16670|||AT1G16670.1|),DOWNSTREAM(MODIFIER|||||Exon_1_5692024_5696458|||AT1G16660.1|),DOWNSTREAM(MODIFIER|||||Exon_1_5697846_5697900|||AT1G16670.1-Protein|),INTERGENIC(MODIFIER|||||||||),UPSTREAM(MODIFIER|||||AT1G16680|||AT1G16680.1|),UPSTREAM(MODIFIER|||||Exon_1_5702930_5703250|||AT1G16680.1-Protein|)	GT:PL:GQ	1/1:255,87,0:99
Chr1	5819658	.	C	A	222.0	.	DP=28;VDB=0.0279;AF1=1;AC1=2;DP4=0,0,14,12;MQ=46;FQ=-105;EFF=DOWNSTREAM(MODIFIER|||||AT1G17000|||AT1G17000.1|),DOWNSTREAM(MODIFIER|||||AT1G17010|||AT1G17010.1|),DOWNSTREAM(MODIFIER|||||Exon_1_5812728_5812863|||AT1G17000.1-Protein|),DOWNSTREAM(MODIFIER|||||Exon_1_5817667_5817924|||AT1G17010.1-Protein|),INTERGENIC(MODIFIER|||||||||),UPSTREAM(MODIFIER|||||AT1G17020|||AT1G17020.1|),UPSTREAM(MODIFIER|||||AT1G17030|||AT1G17030.1|),UPSTREAM(MODIFIER|||||Exon_1_5820258_5820512|||AT1G17020.1-Protein|),UPSTREAM(MODIFIER|||||Exon_1_5822487_5822757|||AT1G17030.1-Protein|)	GT:PL:GQ	1/1:255,78,0:99
Chr1	6538500	.	C	T	222.0	.	DP=23;VDB=0.0285;AF1=1;AC1=2;DP4=0,0,8,15;MQ=44;FQ=-96;EFF=INTERGENIC(MODIFIER|||||||||),UPSTREAM(MODIFIER|||||AT1G18910|||AT1G18910.1|),UPSTREAM(MODIFIER|||||Exon_1_6537694_6537993|||AT1G18910.1-Protein|),UPSTREAM(MODIFIER|||||Exon_1_6542872_6543247|||AT1G18930.1|)	GT:PL:GQ	1/1:255,69,0:99
Chr1	7004559	.	G	A	222.0	.	DP=24;VDB=0.0257;AF1=1;AC1=2;DP4=0,0,14,10;MQ=46;FQ=-99;EFF=DOWNSTREAM(MODIFIER|||||AT1G20220|||AT1G20220.1|),DOWNSTREAM(MODIFIER|||||AT1G20225|||AT1G20225.1|),DOWNSTREAM(MODIFIER|||||Exon_1_7007163_7007285|||AT1G20220.1-Protein|),DOWNSTREAM(MODIFIER|||||Exon_1_7009065_7009318|||AT1G20225.1-Protein|),NON_SYNONYMOUS_CODING(MODERATE|MISSENSE|Gcc/Acc|A16T||AT1G20210|||AT1G20210.1|),UPSTREAM(MODIFIER|||||AT1G20190|||AT1G20190.1|),UPSTREAM(MODIFIER|||||AT1G20200|||AT1G20200.1|),UPSTREAM(MODIFIER|||||Exon_1_6999581_6999710|||AT1G20190.1-Protein|),UPSTREAM(MODIFIER|||||Exon_1_7004076_7004154|||AT1G20200.1-Protein|)	GT:PL:GQ	1/1:255,72,0:99
Chr1	7675677	.	G	T	222.0	.	DP=27;VDB=0.0266;AF1=1;AC1=2;DP4=0,0,8,19;MQ=46;FQ=-108;EFF=NON_SYNONYMOUS_CODING(MODERATE|MISSENSE|gGc/gTc|G38V||AT1G21864|||AT1G21864.1|),NON_SYNONYMOUS_CODING(MODERATE|MISSENSE|gGc/gTc|G38V||Exon_1_7675565_7675846|||AT1G21864.1-Protein|),UPSTREAM(MODIFIER|||||AT1G21860|||AT1G21860.1|),UPSTREAM(MODIFIER|||||AT1G21866|||AT1G21866.1|),UPSTREAM(MODIFIER|||||AT1G21870|||AT1G21870.1|),UPSTREAM(MODIFIER|||||AT1G21880|||AT1G21880.1|),UPSTREAM(MODIFIER|||||AT1G21880|||AT1G21880.2|),UPSTREAM(MODIFIER|||||Exon_1_7674072_7674215|||AT1G21860.1-Protein|),UPSTREAM(MODIFIER|||||Exon_1_7677499_7677780|||AT1G21866.1-Protein|),UPSTREAM(MODIFIER|||||Exon_1_7678208_7678321|||AT1G21870.1-Protein|)	GT:PL:GQ	1/1:255,81,0:99
Chr1	7840015	.	A	G	222.0	.	DP=29;VDB=0.0273;AF1=1;AC1=2;DP4=0,0,11,18;MQ=46;FQ=-114;EFF=DOWNSTREAM(MODIFIER|||||AT1G22190|||AT1G22190.1|),DOWNSTREAM(MODIFIER|||||Exon_1_7836245_7837030|||AT1G22190.1-Protein|),INTRON(MODIFIER|||||AT1G22200|||AT1G22200.1|3),INTRON(MODIFIER|||||AT1G22200|||AT1G22200.2|3),INTRON(MODIFIER|||||Exon_1_7840461_7840602|||AT1G22200.1-Protein|3),INTRON(MODIFIER|||||Exon_1_7840461_7840602|||AT1G22200.2-Protein|3),UPSTREAM(MODIFIER|||||AT1G22210|||AT1G22210.1|),UPSTREAM(MODIFIER|||||Exon_1_7841518_7841652|||AT1G22210.1-Protein|)	GT:PL:GQ	1/1:255,87,0:99
Chr1	8458998	.	T	C	222.0	.	DP=20;VDB=0.0257;AF1=1;AC1=2;DP4=0,0,12,7;MQ=39;FQ=-84;EFF=DOWNSTREAM(MODIFIER|||||Exon_1_8454200_8456566|||AT1G23920.1|),DOWNSTREAM(MODIFIER|||||Exon_1_8461206_8461460|||AT1G23930.1|),INTERGENIC(MODIFIER|||||||||),UPSTREAM(MODIFIER|||||AT1G23935|||AT1G23935.1|),UPSTREAM(MODIFIER|||||Exon_1_8461939_8462007|||AT1G23935.1-Protein|)	GT:PL:GQ	1/1:255,57,0:99
Chr1	9005247	.	A	C	222.0	.	DP=27;VDB=0.0216;AF1=1;AC1=2;DP4=0,0,12,15;MQ=39;FQ=-108;EFF=INTERGENIC(MODIFIER|||||||||),UPSTREAM(MODIFIER|||||AT1G25682|||AT1G25682.1|),UPSTREAM(MODIFIER|||||Exon_1_9004548_9004550|||AT1G25682.1-Protein|),UPSTREAM(MODIFIER|||||Exon_1_9005557_9010027|||AT1G25784.1|)	GT:PL:GQ	1/1:255,81,0:99
Chr1	9958155	.	T	A	222.0	.	DP=36;VDB=0.0254;AF1=1;AC1=2;DP4=0,0,22,14;MQ=46;FQ=-135;EFF=INTERGENIC(MODIFIER|||||||||),UPSTREAM(MODIFIER|||||AT1G28370|||AT1G28370.1|),UPSTREAM(MODIFIER|||||AT1G28375|||AT1G28375.1|),UPSTREAM(MODIFIER|||||Exon_1_9956351_9956851|||AT1G28370.1-Protein|),UPSTREAM(MODIFIER|||||Exon_1_9961155_9961463|||AT1G28375.1-Protein|)	GT:PL:GQ	1/1:255,108,0:99
Chr1	10272654	.	T	A	222.0	.	DP=36;VDB=0.0273;AF1=1;AC1=2;DP4=0,0,22,14;MQ=29;FQ=-135;EFF=DOWNSTREAM(MODIFIER|||||AT1G29357|||AT1G29357.1|),DOWNSTREAM(MODIFIER|||||AT1G29357|||AT1G29357.2|),INTRON(MODIFIER|||||AT1G29350|||AT1G29350.1|2),INTRON(MODIFIER|||||Exon_1_10273433_10273613|||AT1G29350.1-Protein|2),UPSTREAM(MODIFIER|||||AT1G29355|||AT1G29355.1|),UPSTREAM(MODIFIER|||||Exon_1_10274048_10274049|||AT1G29355.1-Protein|),UPSTREAM(MODIFIER|||||Exon_1_10275979_10277747|||AT1G29360.1|)	GT:PL:GQ	1/1:255,108,0:99
Chr1	10272949	.	C	A	222.0	.	DP=34;VDB=0.0271;AF1=1;AC1=2;DP4=0,0,12,22;MQ=32;FQ=-129;EFF=DOWNSTREAM(MODIFIER|||||AT1G29357|||AT1G29357.1|),DOWNSTREAM(MODIFIER|||||AT1G29357|||AT1G29357.2|),DOWNSTREAM(MODIFIER|||||AT1G29370|||AT1G29370.1|),INTRON(MODIFIER|||||AT1G29350|||AT1G29350.1|2),INTRON(MODIFIER|||||Exon_1_10273433_10273613|||AT1G29350.1-Protein|2),UPSTREAM(MODIFIER|||||AT1G29355|||AT1G29355.1|),UPSTREAM(MODIFIER|||||Exon_1_10274048_10274049|||AT1G29355.1-Protein|),UPSTREAM(MODIFIER|||||Exon_1_10275979_10277747|||AT1G29360.1|)	GT:PL:GQ	1/1:255,102,0:99
Chr1	10417329	.	C	T	222.0	.	DP=27;VDB=0.0277;AF1=1;AC1=2;DP4=0,0,18,9;MQ=30;FQ=-108;EFF=INTRON(MODIFIER|||||AT1G29750|||AT1G29750.1|12),INTRON(MODIFIER|||||AT1G29750|||AT1G29750.2|13),INTRON(MODIFIER|||||Exon_1_10419545_10419813|||AT1G29750.1-Protein|12),INTRON(MODIFIER|||||Exon_1_10420331_10420469|||AT1G29750.2-Protein|13),UPSTREAM(MODIFIER|||||AT1G29740|||AT1G29740.1|),UPSTREAM(MODIFIER|||||Exon_1_10412868_10412997|||AT1G29740.1-Protein|)	GT:PL:GQ	1/1:255,81,0:99
Chr1	10417330	.	G	C	222.0	.	DP=27;VDB=0.0277;AF1=1;AC1=2;DP4=0,0,18,8;MQ=29;FQ=-105;EFF=INTRON(MODIFIER|||||AT1G29750|||AT1G29750.1|12),INTRON(MODIFIER|||||AT1G29750|||AT1G29750.2|13),INTRON(MODIFIER|||||Exon_1_10419545_10419813|||AT1G29750.1-Protein|12),INTRON(MODIFIER|||||Exon_1_10420331_10420469|||AT1G29750.2-Protein|13),UPSTREAM(MODIFIER|||||AT1G29740|||AT1G29740.1|),UPSTREAM(MODIFIER|||||Exon_1_10412868_10412997|||AT1G29740.1-Protein|)	GT:PL:GQ	1/1:255,78,0:99
Chr1	10417334	.	G	A	222.0	.	DP=27;VDB=0.0272;AF1=1;AC1=2;DP4=0,0,18,9;MQ=30;FQ=-108;EFF=INTRON(MODIFIER|||||AT1G29750|||AT1G29750.1|12),INTRON(MODIFIER|||||AT1G29750|||AT1G29750.2|13),INTRON(MODIFIER|||||Exon_1_10419545_10419813|||AT1G29750.1-Protein|12),INTRON(MODIFIER|||||Exon_1_10420331_10420469|||AT1G29750.2-Protein|13),UPSTREAM(MODIFIER|||||AT1G29740|||AT1G29740.1|),UPSTREAM(MODIFIER|||||AT1G29760|||AT1G29760.1|),UPSTREAM(MODIFIER|||||Exon_1_10412868_10412997|||AT1G29740.1-Protein|)	GT:PL:GQ	1/1:255,81,0:99
Chr1	10438732	.	T	A	222.0	.	DP=32;VDB=0.0281;AF1=1;AC1=2;DP4=0,0,13,19;MQ=45;FQ=-123;EFF=DOWNSTREAM(MODIFIER|||||AT1G29800|||AT1G29800.1|),DOWNSTREAM(MODIFIER|||||AT1G29800|||AT1G29800.2|),DOWNSTREAM(MODIFIER|||||Exon_1_10432736_10432738|||AT1G29800.1-Protein|),DOWNSTREAM(MODIFIER|||||Exon_1_10432736_10432738|||AT1G29800.2-Protein|),NON_SYNONYMOUS_CODING(MODERATE|MISSENSE|Tct/Act|S172T||AT1G29820|||AT1G29820.1|),NON_SYNONYMOUS_CODING(MODERATE|MISSENSE|Tct/Act|S172T||AT1G29820|||AT1G29820.2|),NON_SYNONYMOUS_CODING(MODERATE|MISSENSE|Tct/Act|S172T||Exon_1_10438219_10438857|||AT1G29820.1-Protein|),NON_SYNONYMOUS_CODING(MODERATE|MISSENSE|Tct/Act|S172T||Exon_1_10438219_10438857|||AT1G29820.2-Protein|),UPSTREAM(MODIFIER|||||AT1G29810|||AT1G29810.1|),UPSTREAM(MODIFIER|||||AT1G29830|||AT1G29830.1|),UPSTREAM(MODIFIER|||||AT1G29830|||AT1G29830.2|),UPSTREAM(MODIFIER|||||AT1G29830|||AT1G29830.3|),UPSTREAM(MODIFIER|||||Exon_1_10437359_10437406|||AT1G29810.1-Protein|),UPSTREAM(MODIFIER|||||Exon_1_10441053_10441185|||AT1G29830.3-Protein|),UPSTREAM(MODIFIER|||||Exon_1_10442181_10442798|||AT1G29830.1-Protein|),UPSTREAM(MODIFIER|||||Exon_1_10442181_10442798|||AT1G29830.2-Protein|)	GT:PL:GQ	1/1:255,96,0:99
Chr1	10477700	.	T	A	222.0	.	DP=44;VDB=0.0268;AF1=1;AC1=2;DP4=0,0,29,14;MQ=46;FQ=-156;EFF=DOWNSTREAM(MODIFIER|||||AT1G29940|||AT1G29940.1|),DOWNSTREAM(MODIFIER|||||Exon_1_10486490_10486670|||AT1G29940.1-Protein|),INTERGENIC(MODIFIER|||||||||),UPSTREAM(MODIFIER|||||AT1G29910|||AT1G29910.1|),UPSTREAM(MODIFIER|||||AT1G29920|||AT1G29920.1|),UPSTREAM(MODIFIER|||||AT1G29930|||AT1G29930.1|),UPSTREAM(MODIFIER|||||Exon_1_10472443_10473246|||AT1G29910.1-Protein|),UPSTREAM(MODIFIER|||||Exon_1_10475089_10475892|||AT1G29920.1-Protein|),UPSTREAM(MODIFIER|||||Exon_1_10478071_10478874|||AT1G29930.1-Protein|)	GT:PL:GQ	1/1:255,129,0:99
Chr1	10525650	.	C	T	222.0	.	DP=48;VDB=0.0275;AF1=1;AC1=2;DP4=0,0,26,20;MQ=36;FQ=-165;EFF=INTERGENIC(MODIFIER|||||||||),UPSTREAM(MODIFIER|||||AT1G30016|||AT1G30016.1|),UPSTREAM(MODIFIER|||||Exon_1_10521120_10521215|||AT1G30016.1-Protein|)	GT:PL:GQ	1/1:255,138,0:99
Chr1	10579469	.	T	A	222.0	.	DP=29;VDB=0.0235;AF1=1;AC1=2;DP4=0,0,10,17;MQ=47;FQ=-108;EFF=DOWNSTREAM(MODIFIER|||||AT1G30120|||AT1G30120.1|),DOWNSTREAM(MODIFIER|||||Exon_1_10586369_10586477|||AT1G30120.1-Protein|),INTERGENIC(MODIFIER|||||||||),UPSTREAM(MODIFIER|||||AT1G30110|||AT1G30110.1|),UPSTREAM(MODIFIER|||||AT1G30110|||AT1G30110.2|),UPSTREAM(MODIFIER|||||Exon_1_10582700_10582765|||AT1G30110.1-Protein|),UPSTREAM(MODIFIER|||||Exon_1_10582700_10582765|||AT1G30110.2-Protein|)	GT:PL:GQ	1/1:255,81,0:99
Chr1	11212342	.	C	T	222.0	.	DP=28;VDB=0.0265;AF1=1;AC1=2;DP4=0,0,16,12;MQ=46;FQ=-111;EFF=DOWNSTREAM(MODIFIER|||||AT1G31330|||AT1G31330.1|),DOWNSTREAM(MODIFIER|||||AT1G31335|||AT1G31335.1|),DOWNSTREAM(MODIFIER|||||Exon_1_11215584_11215939|||AT1G31330.1-Protein|),DOWNSTREAM(MODIFIER|||||Exon_1_11217117_11217329|||AT1G31335.1-Protein|),INTERGENIC(MODIFIER|||||||||),UPSTREAM(MODIFIER|||||AT1G31319|||AT1G31319.1|),UPSTREAM(MODIFIER|||||AT1G31320|||AT1G31320.1|),UPSTREAM(MODIFIER|||||Exon_1_11211807_11211914|||AT1G31319.1-Protein|),UPSTREAM(MODIFIER|||||Exon_1_11213107_11213283|||AT1G31320.1-Protein|)	GT:PL:GQ	1/1:255,84,0:99
Chr1	11410119	.	T	G	222.0	.	DP=38;VDB=0.0273;AF1=1;AC1=2;DP4=0,0,22,16;MQ=46;FQ=-141;EFF=DOWNSTREAM(MODIFIER|||||AT1G31812|||AT1G31812.1|),DOWNSTREAM(MODIFIER|||||AT1G31814|||AT1G31814.1|),DOWNSTREAM(MODIFIER|||||AT1G31817|||AT1G31817.1|),DOWNSTREAM(MODIFIER|||||Exon_1_11412088_11412099|||AT1G31812.1-Protein|),DOWNSTREAM(MODIFIER|||||Exon_1_11412985_11414406|||AT1G31814.1-Protein|),DOWNSTREAM(MODIFIER|||||Exon_1_11416245_11416356|||AT1G31817.1-Protein|),INTERGENIC(MODIFIER|||||||||),UPSTREAM(MODIFIER|||||AT1G31810|||AT1G31810.1|),UPSTREAM(MODIFIER|||||Exon_1_11405689_11405761|||AT1G31810.1-Protein|)	GT:PL:GQ	1/1:255,114,0:99
Chr1	11703974	.	T	A	222.0	.	DP=34;VDB=0.0278;AF1=1;AC1=2;DP4=0,0,14,18;MQ=42;FQ=-123;EFF=DOWNSTREAM(MODIFIER|||||AT1G32420|||AT1G32420.1|),DOWNSTREAM(MODIFIER|||||AT1G32430|||AT1G32430.1|),DOWNSTREAM(MODIFIER|||||Exon_1_11701995_11702903|||AT1G32420.1-Protein|),DOWNSTREAM(MODIFIER|||||Exon_1_11705713_11706325|||AT1G32430.1-Protein|),INTERGENIC(MODIFIER|||||||||)	GT:PL:GQ	1/1:255,96,0:99
Chr1	11892070	.	G	T	69.1	.	DP=8;VDB=0.0280;AF1=1;AC1=2;DP4=0,0,1,6;MQ=21;FQ=-48;EFF=DOWNSTREAM(MODIFIER|||||Exon_1_11888389_11890377|||AT1G32820.1|),DOWNSTREAM(MODIFIER|||||Exon_1_11899480_11899695|||AT1G32840.1|),NON_SYNONYMOUS_CODING(MODERATE|MISSENSE|aCc/aAc|T522N||Exon_1_11893927_11894820|||AT1G32830.1|)	GT:PL:GQ	1/1:102,21,0:39
Chr1	11892125	.	G	A	26.0	.	DP=3;VDB=0.0165;AF1=1;AC1=2;DP4=0,0,1,2;MQ=22;FQ=-36;EFF=DOWNSTREAM(MODIFIER|||||Exon_1_11888389_11890377|||AT1G32820.1|),DOWNSTREAM(MODIFIER|||||Exon_1_11899480_11899695|||AT1G32840.1|),INTRON(MODIFIER|||||Exon_1_11893927_11894820|||AT1G32830.1|5)	GT:PL:GQ	1/1:58,9,0:16
Chr1	11892936	.	A	T	185.0	.	DP=17;VDB=0.0187;AF1=1;AC1=2;DP4=0,0,5,11;MQ=27;FQ=-75;EFF=DOWNSTREAM(MODIFIER|||||Exon_1_11888389_11890377|||AT1G32820.1|),DOWNSTREAM(MODIFIER|||||Exon_1_11899480_11899695|||AT1G32840.1|),NON_SYNONYMOUS_CODING(MODERATE|MISSENSE|cTa/cAa|L410Q||Exon_1_11893927_11894820|||AT1G32830.1|)	GT:PL:GQ	1/1:218,48,0:93
Chr1	11895806	.	C	A	153.0	.	DP=12;VDB=0.0241;AF1=1;AC1=2;DP4=0,0,6,6;MQ=25;FQ=-63;EFF=DOWNSTREAM(MODIFIER|||||Exon_1_11899480_11899695|||AT1G32840.1|),INTERGENIC(MODIFIER|||||||||),UPSTREAM(MODIFIER|||||Exon_1_11893927_11894820|||AT1G32830.1|)	GT:PL:GQ	1/1:186,36,0:69
Chr1	11895819	.	G	T	173.0	.	DP=15;VDB=0.0178;AF1=1;AC1=2;DP4=0,0,8,7;MQ=24;FQ=-72;EFF=DOWNSTREAM(MODIFIER|||||Exon_1_11899480_11899695|||AT1G32840.1|),INTERGENIC(MODIFIER|||||||||),UPSTREAM(MODIFIER|||||Exon_1_11893927_11894820|||AT1G32830.1|)	GT:PL:GQ	1/1:206,45,0:87
Chr1	11953620	.	G	T	222.0	.	DP=32;VDB=0.0284;AF1=1;AC1=2;DP4=0,0,18,14;MQ=45;FQ=-123;EFF=DOWNSTREAM(MODIFIER|||||AT1G32960|||AT1G32960.1|),DOWNSTREAM(MODIFIER|||||AT1G32980|||AT1G32980.1|),DOWNSTREAM(MODIFIER|||||Exon_1_11954278_11954850|||AT1G32980.1-Protein|),SYNONYMOUS_CODING(LOW|SILENT|ggG/ggT|G28||AT1G32975|||AT1G32975.1|),SYNONYMOUS_CODING(LOW|SILENT|ggG/ggT|G28||Exon_1_11953089_11953122|||AT1G32975.1-Protein|),UPSTREAM(MODIFIER|||||AT1G32970|||AT1G32970.1|),UPSTREAM(MODIFIER|||||AT1G32990|||AT1G32990.1|),UPSTREAM(MODIFIER|||||AT1G32992|||AT1G32992.1|),UPSTREAM(MODIFIER|||||Exon_1_11951914_11951982|||AT1G32970.1-Protein|),UPSTREAM(MODIFIER|||||Exon_1_11955827_11956046|||AT1G32990.1-Protein|),UPSTREAM(MODIFIER|||||Exon_1_11957968_11958162|||AT1G33000.1|)	GT:PL:GQ	1/1:255,96,0:99
Chr1	12298772	.	T	A	222.0	.	DP=30;VDB=0.0281;AF1=1;AC1=2;DP4=0,0,13,14;MQ=45;FQ=-108;EFF=DOWNSTREAM(MODIFIER|||||AT1G33860|||AT1G33860.1|),DOWNSTREAM(MODIFIER|||||AT1G33860|||AT1G33860.2|),DOWNSTREAM(MODIFIER|||||AT1G33870|||AT1G33870.1|),DOWNSTREAM(MODIFIER|||||Exon_1_12294394_12294604|||AT1G33860.1-Protein|),DOWNSTREAM(MODIFIER|||||Exon_1_12294394_12294604|||AT1G33860.2-Protein|),DOWNSTREAM(MODIFIER|||||Exon_1_12302365_12302467|||AT1G33870.1-Protein|),INTERGENIC(MODIFIER|||||||||)	GT:PL:GQ	1/1:255,81,0:99
Chr1	12513589	.	G	C	222.0	.	DP=32;VDB=0.0270;AF1=1;AC1=2;DP4=0,0,17,15;MQ=46;FQ=-123;EFF=DOWNSTREAM(MODIFIER|||||AT1G34315|||AT1G34315.1|),DOWNSTREAM(MODIFIER|||||Exon_1_12516421_12516521|||AT1G34315.1-Protein|),INTERGENIC(MODIFIER|||||||||),UPSTREAM(MODIFIER|||||AT1G34310|||AT1G34310.1|),UPSTREAM(MODIFIER|||||Exon_1_12511472_12511520|||AT1G34310.1-Protein|)	GT:PL:GQ	1/1:255,96,0:99
Chr1	12577513	.	T	C	222.0	.	DP=41;VDB=0.0270;AF1=1;AC1=2;DP4=0,0,16,24;MQ=46;FQ=-147;EFF=INTERGENIC(MODIFIER|||||||||),UPSTREAM(MODIFIER|||||AT1G34410|||AT1G34410.1|),UPSTREAM(MODIFIER|||||AT1G34418|||AT1G34418.1|),UPSTREAM(MODIFIER|||||Exon_1_12577722_12577770|||AT1G34410.1-Protein|)	GT:PL:GQ	1/1:255,120,0:99
Chr1	12592042	.	C	T	222.0	.	DP=19;VDB=0.0144;AF1=1;AC1=2;DP4=0,0,5,12;MQ=46;FQ=-78;EFF=DOWNSTREAM(MODIFIER|||||AT1G34420|||AT1G34420.1|),DOWNSTREAM(MODIFIER|||||Exon_1_12584587_12587182|||AT1G34420.1-Protein|),SYNONYMOUS_CODING(LOW|SILENT|caG/caA|Q117||AT1G34440|||AT1G34440.1|),SYNONYMOUS_CODING(LOW|SILENT|caG/caA|Q117||Exon_1_12592709_12592737|||AT1G34440.1-Protein|),UPSTREAM(MODIFIER|||||AT1G34430|||AT1G34430.1|),UPSTREAM(MODIFIER|||||AT1G34460|||AT1G34460.1|),UPSTREAM(MODIFIER|||||AT1G34460|||AT1G34460.2|),UPSTREAM(MODIFIER|||||Exon_1_12589227_12590084|||AT1G34430.1-Protein|),UPSTREAM(MODIFIER|||||Exon_1_12595110_12595265|||AT1G34460.1-Protein|),UPSTREAM(MODIFIER|||||Exon_1_12595110_12595265|||AT1G34460.2-Protein|)	GT:PL:GQ	1/1:255,51,0:99
Chr1	12854804	.	C	A	222.0	.	DP=25;VDB=0.0260;AF1=1;AC1=2;DP4=0,0,10,13;MQ=45;FQ=-96;EFF=DOWNSTREAM(MODIFIER|||||AT1G35140|||AT1G35140.1|),DOWNSTREAM(MODIFIER|||||Exon_1_12852089_12853018|||AT1G35140.1-Protein|),DOWNSTREAM(MODIFIER|||||Exon_1_12855008_12855133|||AT1G35143.1|),DOWNSTREAM(MODIFIER|||||Exon_1_12856198_12860244|||AT1G35146.1|),INTERGENIC(MODIFIER|||||||||)	GT:PL:GQ	1/1:255,69,0:99
Chr1	12875959	.	C	T	222.0	.	DP=31;VDB=0.0266;AF1=1;AC1=2;DP4=0,0,13,16;MQ=46;FQ=-114;EFF=DOWNSTREAM(MODIFIER|||||AT1G35180|||AT1G35180.1|),DOWNSTREAM(MODIFIER|||||Exon_1_12878276_12878644|||AT1G35180.1-Protein|),INTERGENIC(MODIFIER|||||||||),UPSTREAM(MODIFIER|||||AT1G35170|||AT1G35170.1|),UPSTREAM(MODIFIER|||||AT1G35181|||AT1G35181.1|),UPSTREAM(MODIFIER|||||Exon_1_12871771_12872139|||AT1G35170.1-Protein|),UPSTREAM(MODIFIER|||||Exon_1_12879306_12879470|||AT1G35181.1-Protein|)	GT:PL:GQ	1/1:255,87,0:99
Chr1	12876141	.	G	A	222.0	.	DP=25;VDB=0.0245;AF1=1;AC1=2;DP4=0,0,10,15;MQ=40;FQ=-102;EFF=DOWNSTREAM(MODIFIER|||||AT1G35180|||AT1G35180.1|),DOWNSTREAM(MODIFIER|||||Exon_1_12878276_12878644|||AT1G35180.1-Protein|),INTERGENIC(MODIFIER|||||||||),UPSTREAM(MODIFIER|||||AT1G35170|||AT1G35170.1|),UPSTREAM(MODIFIER|||||AT1G35181|||AT1G35181.1|),UPSTREAM(MODIFIER|||||Exon_1_12871771_12872139|||AT1G35170.1-Protein|),UPSTREAM(MODIFIER|||||Exon_1_12879306_12879470|||AT1G35181.1-Protein|)	GT:PL:GQ	1/1:255,75,0:99
Chr1	12876146	.	C	T	222.0	.	DP=25;VDB=0.0245;AF1=1;AC1=2;DP4=0,0,10,15;MQ=40;FQ=-102;EFF=DOWNSTREAM(MODIFIER|||||AT1G35180|||AT1G35180.1|),DOWNSTREAM(MODIFIER|||||Exon_1_12878276_12878644|||AT1G35180.1-Protein|),INTERGENIC(MODIFIER|||||||||),UPSTREAM(MODIFIER|||||AT1G35170|||AT1G35170.1|),UPSTREAM(MODIFIER|||||AT1G35181|||AT1G35181.1|),UPSTREAM(MODIFIER|||||Exon_1_12871771_12872139|||AT1G35170.1-Protein|),UPSTREAM(MODIFIER|||||Exon_1_12879306_12879470|||AT1G35181.1-Protein|)	GT:PL:GQ	1/1:255,75,0:99
Chr1	12876778	.	A	G	222.0	.	DP=31;VDB=0.0269;AF1=1;AC1=2;DP4=0,0,18,12;MQ=46;FQ=-117;EFF=DOWNSTREAM(MODIFIER|||||AT1G35180|||AT1G35180.1|),DOWNSTREAM(MODIFIER|||||Exon_1_12878276_12878644|||AT1G35180.1-Protein|),INTERGENIC(MODIFIER|||||||||),UPSTREAM(MODIFIER|||||AT1G35170|||AT1G35170.1|),UPSTREAM(MODIFIER|||||AT1G35181|||AT1G35181.1|),UPSTREAM(MODIFIER|||||Exon_1_12871771_12872139|||AT1G35170.1-Protein|),UPSTREAM(MODIFIER|||||Exon_1_12879306_12879470|||AT1G35181.1-Protein|)	GT:PL:GQ	1/1:255,90,0:99
Chr1	13033405	.	C	T	222.0	.	DP=30;VDB=0.0221;AF1=1;AC1=2;DP4=0,0,15,15;MQ=46;FQ=-117;EFF=DOWNSTREAM(MODIFIER|||||AT1G35440|||AT1G35440.1|),DOWNSTREAM(MODIFIER|||||Exon_1_13035294_13036037|||AT1G35440.1-Protein|),INTERGENIC(MODIFIER|||||||||),UPSTREAM(MODIFIER|||||AT1G35430|||AT1G35430.1|),UPSTREAM(MODIFIER|||||AT1G35435|||AT1G35435.1|),UPSTREAM(MODIFIER|||||Exon_1_13030660_13031031|||AT1G35430.1-Protein|),UPSTREAM(MODIFIER|||||Exon_1_13033175_13033247|||AT1G35435.1-Protein|),UPSTREAM(MODIFIER|||||Gene_AT1G35450|||AT1G35450.1|),UPSTREAM(MODIFIER|||||Gene_AT1G35450|||AT1G35450|)	GT:PL:GQ	1/1:255,90,0:99
Chr1	13177437	.	C	A	222.0	.	DP=20;VDB=0.0272;AF1=1;AC1=2;DP4=0,0,12,8;MQ=44;FQ=-87;EFF=DOWNSTREAM(MODIFIER|||||Exon_1_13174552_13174977|||AT1G35640.1|),DOWNSTREAM(MODIFIER|||||Exon_1_13181478_13186236|||AT1G35647.1|),NON_SYNONYMOUS_CODING(MODERATE|MISSENSE|gCa/gAa|A547E||Exon_1_13175798_13177747|||AT1G35645.1|)	GT:PL:GQ	1/1:255,60,0:99
Chr1	13179838	.	T	G	222.0	.	DP=26;VDB=0.0258;AF1=1;AC1=2;DP4=0,0,11,15;MQ=46;FQ=-105;EFF=DOWNSTREAM(MODIFIER|||||Exon_1_13174552_13174977|||AT1G35640.1|),DOWNSTREAM(MODIFIER|||||Exon_1_13175798_13177747|||AT1G35645.1|),DOWNSTREAM(MODIFIER|||||Exon_1_13181478_13186236|||AT1G35647.1|),INTERGENIC(MODIFIER|||||||||)	GT:PL:GQ	1/1:255,78,0:99
Chr1	13267443	.	T	C	222.0	.	DP=30;VDB=0.0277;AF1=1;AC1=2;DP4=0,0,15,15;MQ=46;FQ=-117;EFF=DOWNSTREAM(MODIFIER|||||Exon_1_13275073_13275678|||AT1G35770.1|),NON_SYNONYMOUS_CODING(MODERATE|MISSENSE|gTt/gCt|V1046A||Exon_1_13264307_13268116|||AT1G35760.1|)	GT:PL:GQ	1/1:255,90,0:99
Chr1	13296246	.	A	C	222.0	.	DP=13;VDB=0.0266;AF1=1;AC1=2;DP4=0,0,6,6;MQ=47;FQ=-63;EFF=SYNONYMOUS_CODING(LOW|SILENT|tcT/tcG|S1288||Exon_1_13295190_13300109|||AT1G35790.1|)	GT:PL:GQ	1/1:255,36,0:69
Chr1	13308159	.	T	A	222.0	.	DP=25;VDB=0.0253;AF1=1;AC1=2;DP4=0,0,11,12;MQ=46;FQ=-96;EFF=NON_SYNONYMOUS_CODING(MODERATE|MISSENSE|aAt/aTt|N275I||AT1G35820|||AT1G35820.1|),NON_SYNONYMOUS_CODING(MODERATE|MISSENSE|aAt/aTt|N275I||Exon_1_13309207_13309257|||AT1G35820.1-Protein|)	GT:PL:GQ	1/1:255,69,0:99
Chr1	13439542	.	G	C	222.0	.	DP=18;VDB=0.0250;AF1=1;AC1=2;DP4=0,0,10,8;MQ=46;FQ=-81;EFF=DOWNSTREAM(MODIFIER|||||AT1G36030|||AT1G36030.1|),DOWNSTREAM(MODIFIER|||||Exon_1_13436586_13436828|||AT1G36030.1-Protein|),INTERGENIC(MODIFIER|||||||||),UPSTREAM(MODIFIER|||||Exon_1_13440076_13445130|||AT1G36035.1|)	GT:PL:GQ	1/1:255,54,0:99
Chr1	13658634	.	T	A	222.0	.	DP=23;VDB=0.0275;AF1=1;AC1=2;DP4=0,0,10,9;MQ=47;FQ=-84;EFF=INTERGENIC(MODIFIER|||||||||),UPSTREAM(MODIFIER|||||Exon_1_13660680_13665533|||AT1G36305.1|)	GT:PL:GQ	1/1:255,57,0:99
Chr1	13661589	.	G	A	222.0	.	DP=16;VDB=0.0205;AF1=1;AC1=2;DP4=0,0,8,8;MQ=45;FQ=-75;EFF=NON_SYNONYMOUS_CODING(MODERATE|MISSENSE|Gcg/Acg|A304T||Exon_1_13660680_13665533|||AT1G36305.1|)	GT:PL:GQ	1/1:255,48,0:93
Chr1	13742470	.	A	T	131.0	.	DP=23;VDB=0.0212;AF1=1;AC1=2;DP4=0,0,8,13;MQ=18;FQ=-90;EFF=NON_SYNONYMOUS_CODING(MODERATE|MISSENSE|cTc/cAc|L69H||Exon_1_13738829_13742675|||AT1G36470.1|),UPSTREAM(MODIFIER|||||Exon_1_13735498_13737957|||AT1G36460.1|),UPSTREAM(MODIFIER|||||Exon_1_13743574_13745382|||AT1G36480.1|),UPSTREAM(MODIFIER|||||Exon_1_13746698_13748098|||AT1G36485.1|)	GT:PL:GQ	1/1:164,63,0:99
Chr1	13946808	.	T	C	222.0	.	DP=25;VDB=0.0269;AF1=1;AC1=2;DP4=0,0,10,14;MQ=47;FQ=-99;EFF=DOWNSTREAM(MODIFIER|||||Exon_1_13948347_13950729|||AT1G36800.1|),INTERGENIC(MODIFIER|||||||||),UPSTREAM(MODIFIER|||||Exon_1_13942799_13945667|||AT1G36795.1|),UPSTREAM(MODIFIER|||||Exon_1_13950803_13953811|||AT1G36810.1|)	GT:PL:GQ	1/1:255,72,0:99
Chr1	13972302	.	G	T	196.0	.	DP=13;VDB=0.0253;AF1=1;AC1=2;DP4=0,0,4,7;MQ=40;FQ=-60;EFF=DOWNSTREAM(MODIFIER|||||Exon_1_13974517_13975976|||AT1G36910.1|),INTERGENIC(MODIFIER|||||||||),UPSTREAM(MODIFIER|||||Exon_1_13967607_13971416|||AT1G36890.1|)	GT:PL:GQ	1/1:229,33,0:63
Chr1	14225528	.	C	A	222.0	.	DP=38;VDB=0.0275;AF1=1;AC1=2;DP4=0,0,24,14;MQ=45;FQ=-141;EFF=INTERGENIC(MODIFIER|||||||||),UPSTREAM(MODIFIER|||||Exon_1_14218097_14223712|||AT1G37340.1|),UPSTREAM(MODIFIER|||||Exon_1_14226804_14232764|||AT1G37405.1|)	GT:PL:GQ	1/1:255,114,0:99
Chr1	14388511	.	T	A	222.0	.	DP=29;VDB=0.0270;AF1=1;AC1=2;DP4=0,0,12,17;MQ=45;FQ=-114;EFF=NON_SYNONYMOUS_CODING(MODERATE|MISSENSE|cTa/cAa|L561Q||Exon_1_14386830_14389799|||AT1G38270.1|),UPSTREAM(MODIFIER|||||Exon_1_14390723_14392546|||AT1G38280.1|)	GT:PL:GQ	1/1:255,87,0:99
Chr1	14389286	.	A	G	222.0	.	DP=31;VDB=0.0193;AF1=1;AC1=2;DP4=0,0,18,12;MQ=44;FQ=-117;EFF=SYNONYMOUS_CODING(LOW|SILENT|ttA/ttG|L819||Exon_1_14386830_14389799|||AT1G38270.1|),UPSTREAM(MODIFIER|||||Exon_1_14390723_14392546|||AT1G38280.1|)	GT:PL:GQ	1/1:255,90,0:99
Chr1	14434188	.	C	A	222.0	.	DP=29;VDB=0.0273;AF1=1;AC1=2;DP4=0,0,14,14;MQ=45;FQ=-111;EFF=DOWNSTREAM(MODIFIER|||||Exon_1_14430747_14432225|||AT1G38340.1|),NON_SYNONYMOUS_CODING(MODERATE|MISSENSE|Cca/Aca|P6T||Exon_1_14434173_14436840|||AT1G38350.1|),UPSTREAM(MODIFIER|||||Exon_1_14437603_14445999|||AT1G38360.1|)	GT:PL:GQ	1/1:255,84,0:99
Chr1	14494336	.	T	G	222.0	.	DP=24;VDB=0.0256;AF1=1;AC1=2;DP4=0,0,7,17;MQ=46;FQ=-99;EFF=STOP_LOST(HIGH|MISSENSE|Tag/Gag|*759E||Exon_1_14492062_14495814|||AT1G38450.1|)	GT:PL:GQ	1/1:255,72,0:99
Chr1	14499895	.	C	A	222.0	.	DP=39;VDB=0.0271;AF1=1;AC1=2;DP4=0,0,18,15;MQ=46;FQ=-126;EFF=DOWNSTREAM(MODIFIER|||||Exon_1_14492062_14495814|||AT1G38450.1|),INTERGENIC(MODIFIER|||||||||),UPSTREAM(MODIFIER|||||Exon_1_14501393_14505229|||AT1G38460.1|)	GT:PL:GQ	1/1:255,99,0:99
Chr1	14508959	.	A	G	73.0	.	DP=11;VDB=0.0161;AF1=1;AC1=2;DP4=0,0,5,5;MQ=19;FQ=-57;EFF=DOWNSTREAM(MODIFIER|||||AT1G38630|||AT1G38630.1|),DOWNSTREAM(MODIFIER|||||Exon_1_14501393_14505229|||AT1G38460.1|),DOWNSTREAM(MODIFIER|||||Exon_1_14506540_14507184|||AT1G38550.1|),DOWNSTREAM(MODIFIER|||||Exon_1_14511294_14511342|||AT1G38630.1-Protein|),INTERGENIC(MODIFIER|||||||||)	GT:PL:GQ	1/1:106,30,0:57
Chr1	14508965	.	G	A	46.0	.	DP=10;VDB=0.0187;AF1=1;AC1=2;DP4=0,0,4,4;MQ=14;FQ=-51;EFF=DOWNSTREAM(MODIFIER|||||AT1G38630|||AT1G38630.1|),DOWNSTREAM(MODIFIER|||||Exon_1_14501393_14505229|||AT1G38460.1|),DOWNSTREAM(MODIFIER|||||Exon_1_14506540_14507184|||AT1G38550.1|),DOWNSTREAM(MODIFIER|||||Exon_1_14511294_14511342|||AT1G38630.1-Protein|),INTERGENIC(MODIFIER|||||||||)	GT:PL:GQ	1/1:79,24,0:45
Chr1	14508966	.	T	G	52.0	.	DP=10;VDB=0.0187;AF1=1;AC1=2;DP4=0,0,4,6;MQ=13;FQ=-57;EFF=DOWNSTREAM(MODIFIER|||||AT1G38630|||AT1G38630.1|),DOWNSTREAM(MODIFIER|||||Exon_1_14501393_14505229|||AT1G38460.1|),DOWNSTREAM(MODIFIER|||||Exon_1_14506540_14507184|||AT1G38550.1|),DOWNSTREAM(MODIFIER|||||Exon_1_14511294_14511342|||AT1G38630.1-Protein|),INTERGENIC(MODIFIER|||||||||)	GT:PL:GQ	1/1:85,30,0:57
Chr1	14508968	.	T	C	52.0	.	DP=10;VDB=0.0187;AF1=1;AC1=2;DP4=0,0,4,6;MQ=13;FQ=-57;EFF=DOWNSTREAM(MODIFIER|||||AT1G38630|||AT1G38630.1|),DOWNSTREAM(MODIFIER|||||Exon_1_14501393_14505229|||AT1G38460.1|),DOWNSTREAM(MODIFIER|||||Exon_1_14506540_14507184|||AT1G38550.1|),DOWNSTREAM(MODIFIER|||||Exon_1_14511294_14511342|||AT1G38630.1-Protein|),INTERGENIC(MODIFIER|||||||||)	GT:PL:GQ	1/1:85,30,0:57
Chr1	14509718	.	T	G	173.0	.	DP=9;VDB=0.0012;AF1=1;AC1=2;DP4=0,0,3,6;MQ=34;FQ=-54;EFF=DOWNSTREAM(MODIFIER|||||AT1G38630|||AT1G38630.1|),DOWNSTREAM(MODIFIER|||||Exon_1_14501393_14505229|||AT1G38460.1|),DOWNSTREAM(MODIFIER|||||Exon_1_14506540_14507184|||AT1G38550.1|),DOWNSTREAM(MODIFIER|||||Exon_1_14511294_14511342|||AT1G38630.1-Protein|),INTERGENIC(MODIFIER|||||||||)	GT:PL:GQ	1/1:206,27,0:51
Chr1	14509726	.	A	T	217.0	.	DP=11;VDB=0.0015;AF1=1;AC1=2;DP4=0,0,5,6;MQ=36;FQ=-60;EFF=DOWNSTREAM(MODIFIER|||||AT1G38630|||AT1G38630.1|),DOWNSTREAM(MODIFIER|||||Exon_1_14501393_14505229|||AT1G38460.1|),DOWNSTREAM(MODIFIER|||||Exon_1_14506540_14507184|||AT1G38550.1|),DOWNSTREAM(MODIFIER|||||Exon_1_14511294_14511342|||AT1G38630.1-Protein|),INTERGENIC(MODIFIER|||||||||)	GT:PL:GQ	1/1:250,33,0:63
Chr1	14543413	.	C	A	222.0	.	DP=22;VDB=0.0275;AF1=1;AC1=2;DP4=0,0,12,10;MQ=47;FQ=-93;EFF=INTRON(MODIFIER|||||AT1G38790|||AT1G38790.1|5),INTRON(MODIFIER|||||Exon_1_14544480_14544528|||AT1G38790.1-Protein|5),UPSTREAM(MODIFIER|||||Exon_1_14538739_14542790|||AT1G38710.1|)	GT:PL:GQ	1/1:255,66,0:99
Chr1	14595816	.	T	A	222.0	.	DP=23;VDB=0.0270;AF1=1;AC1=2;DP4=0,0,12,11;MQ=40;FQ=-96;EFF=DOWNSTREAM(MODIFIER|||||Exon_1_14598690_14604275|||AT1G39270.1|),NON_SYNONYMOUS_CODING(MODERATE|MISSENSE|aAa/aTa|K792I||Exon_1_14594407_14598190|||AT1G39190.1|),UPSTREAM(MODIFIER|||||Exon_1_14591055_14593550|||AT1G39110.1|)	GT:PL:GQ	1/1:255,69,0:99
Chr1	14596051	.	A	T	222.0	.	DP=31;VDB=0.0277;AF1=1;AC1=2;DP4=0,0,11,17;MQ=43;FQ=-111;EFF=DOWNSTREAM(MODIFIER|||||Exon_1_14598690_14604275|||AT1G39270.1|),STOP_LOST(HIGH|MISSENSE|Taa/Aaa|*714K||Exon_1_14594407_14598190|||AT1G39190.1|),UPSTREAM(MODIFIER|||||Exon_1_14591055_14593550|||AT1G39110.1|)	GT:PL:GQ	1/1:255,84,0:99
Chr1	14607643	.	G	T	222.0	.	DP=38;VDB=0.0272;AF1=1;AC1=2;DP4=0,0,19,19;MQ=45;FQ=-141;EFF=DOWNSTREAM(MODIFIER|||||Exon_1_14608636_14608653|||AT1G39350.1|),INTERGENIC(MODIFIER|||||||||),UPSTREAM(MODIFIER|||||Exon_1_14598690_14604275|||AT1G39270.1|)	GT:PL:GQ	1/1:255,114,0:99
Chr1	14607867	.	C	A	218.0	.	DP=14;VDB=0.0018;AF1=1;AC1=2;DP4=0,0,6,8;MQ=34;FQ=-69;EFF=NON_SYNONYMOUS_CODING(MODERATE|MISSENSE|gGg/gTg|G69V||Exon_1_14608636_14608653|||AT1G39350.1|),UPSTREAM(MODIFIER|||||Exon_1_14598690_14604275|||AT1G39270.1|)	GT:PL:GQ	1/1:251,42,0:81
Chr1	14607899	.	T	C	101.0	.	DP=7;VDB=0.0001;AF1=1;AC1=2;DP4=0,0,3,4;MQ=27;FQ=-48;EFF=INTRON(MODIFIER|||||Exon_1_14608636_14608653|||AT1G39350.1|3),SPLICE_SITE_ACCEPTOR(HIGH|||||Exon_1_14608636_14608653|||AT1G39350.1|4),UPSTREAM(MODIFIER|||||Exon_1_14598690_14604275|||AT1G39270.1|)	GT:PL:GQ	1/1:134,21,0:39
Chr1	14607997	.	G	A	34.0	.	DP=3;VDB=0.0018;AF1=1;AC1=2;DP4=0,0,1,2;MQ=24;FQ=-36;EFF=INTRON(MODIFIER|||||Exon_1_14608636_14608653|||AT1G39350.1|3),UPSTREAM(MODIFIER|||||Exon_1_14598690_14604275|||AT1G39270.1|)	GT:PL:GQ	1/1:66,9,0:16
Chr1	14608106	.	A	G	113.0	.	DP=6;VDB=0.0001;AF1=1;AC1=2;DP4=0,0,2,4;MQ=30;FQ=-45;EFF=INTRON(MODIFIER|||||Exon_1_14608636_14608653|||AT1G39350.1|3),UPSTREAM(MODIFIER|||||Exon_1_14598690_14604275|||AT1G39270.1|)	GT:PL:GQ	1/1:146,18,0:33
Chr1	14608141	.	A	G	101.0	.	DP=5;VDB=0.0001;AF1=1;AC1=2;DP4=0,0,2,3;MQ=32;FQ=-42;EFF=INTRON(MODIFIER|||||Exon_1_14608636_14608653|||AT1G39350.1|3),UPSTREAM(MODIFIER|||||Exon_1_14598690_14604275|||AT1G39270.1|)	GT:PL:GQ	1/1:134,15,0:27
Chr1	14609389	.	A	G	222.0	.	DP=47;VDB=0.0019;AF1=1;AC1=2;DP4=0,0,31,13;MQ=26;FQ=-159;EFF=INTERGENIC(MODIFIER|||||||||),UPSTREAM(MODIFIER|||||Exon_1_14608636_14608653|||AT1G39350.1|)	GT:PL:GQ	1/1:255,132,0:99
Chr1	14609408	.	C	T	222.0	.	DP=33;VDB=0.0022;AF1=1;AC1=2;DP4=0,0,24,9;MQ=27;FQ=-126;EFF=INTERGENIC(MODIFIER|||||||||),UPSTREAM(MODIFIER|||||Exon_1_14608636_14608653|||AT1G39350.1|)	GT:PL:GQ	1/1:255,99,0:99
Chr1	14609661	.	T	A	222.0	.	DP=39;VDB=0.0003;AF1=1;AC1=2;DP4=0,0,26,11;MQ=25;FQ=-138;EFF=INTERGENIC(MODIFIER|||||||||),UPSTREAM(MODIFIER|||||Exon_1_14608636_14608653|||AT1G39350.1|)	GT:PL:GQ	1/1:255,111,0:99
Chr1	14609662	.	C	A	222.0	.	DP=38;VDB=0.0004;AF1=1;AC1=2;DP4=0,0,25,11;MQ=25;FQ=-135;EFF=INTERGENIC(MODIFIER|||||||||),UPSTREAM(MODIFIER|||||Exon_1_14608636_14608653|||AT1G39350.1|)	GT:PL:GQ	1/1:255,108,0:99
Chr1	14609672	.	G	A	114.0	.	DP=18;VDB=0.0001;AF1=1;AC1=2;DP4=0,0,14,3;MQ=21;FQ=-78;EFF=INTERGENIC(MODIFIER|||||||||),UPSTREAM(MODIFIER|||||Exon_1_14608636_14608653|||AT1G39350.1|)	GT:PL:GQ	1/1:147,51,0:99
Chr1	14609940	.	G	A	194.0	.	DP=48;VDB=0.0203;AF1=1;AC1=2;DP4=0,0,37,7;MQ=24;FQ=-159;EFF=INTERGENIC(MODIFIER|||||||||),UPSTREAM(MODIFIER|||||Exon_1_14608636_14608653|||AT1G39350.1|)	GT:PL:GQ	1/1:227,132,0:99
Chr1	14610401	.	A	C	61.0	.	DP=8;VDB=0.0132;AF1=1;AC1=2;DP4=0,0,4,4;MQ=19;FQ=-51;EFF=INTERGENIC(MODIFIER|||||||||),UPSTREAM(MODIFIER|||||Exon_1_14608636_14608653|||AT1G39350.1|)	GT:PL:GQ	1/1:94,24,0:45
Chr1	14610457	.	C	A	45.5	.	DP=4;VDB=0.0008;AF1=1;AC1=2;DP4=0,0,2,2;MQ=25;FQ=-39;EFF=INTERGENIC(MODIFIER|||||||||),UPSTREAM(MODIFIER|||||Exon_1_14608636_14608653|||AT1G39350.1|)	GT:PL:GQ	1/1:78,12,0:21
Chr1	14610472	.	C	A	124.0	.	DP=8;VDB=0.0015;AF1=1;AC1=2;DP4=0,0,2,6;MQ=31;FQ=-51;EFF=INTERGENIC(MODIFIER|||||||||),UPSTREAM(MODIFIER|||||Exon_1_14608636_14608653|||AT1G39350.1|)	GT:PL:GQ	1/1:157,24,0:45
Chr1	14656954	.	C	T	135.0	.	DP=10;VDB=0.0067;AF1=1;AC1=2;DP4=0,0,8,2;MQ=28;FQ=-57;EFF=INTRON(MODIFIER|||||Exon_1_14657235_14657326|||AT1G39430.1|2)	GT:PL:GQ	1/1:168,30,0:57
Chr1	14656959	.	T	A	151.0	.	DP=11;VDB=0.0076;AF1=1;AC1=2;DP4=0,0,9,2;MQ=29;FQ=-60;EFF=INTRON(MODIFIER|||||Exon_1_14657235_14657326|||AT1G39430.1|2)	GT:PL:GQ	1/1:184,33,0:63
Chr1	14658149	.	T	C	37.0	.	DP=9;VDB=0.0181;AF1=1;AC1=2;DP4=0,0,8,1;MQ=15;FQ=-54;EFF=DOWNSTREAM(MODIFIER|||||Exon_1_14662282_14664117|||AT1G39510.1|),INTERGENIC(MODIFIER|||||||||),UPSTREAM(MODIFIER|||||Exon_1_14657235_14657326|||AT1G39430.1|)	GT:PL:GQ	1/1:70,27,0:51
Chr1	14658164	.	T	A	56.0	.	DP=11;VDB=0.0261;AF1=1;AC1=2;DP4=0,0,9,2;MQ=17;FQ=-60;EFF=DOWNSTREAM(MODIFIER|||||Exon_1_14662282_14664117|||AT1G39510.1|),INTERGENIC(MODIFIER|||||||||),UPSTREAM(MODIFIER|||||Exon_1_14657235_14657326|||AT1G39430.1|)	GT:PL:GQ	1/1:89,33,0:63
Chr1	14659660	.	C	T	51.0	.	DP=21;VDB=0.0042;AF1=1;AC1=2;DP4=0,0,11,10;MQ=10;FQ=-90;EFF=DOWNSTREAM(MODIFIER|||||Exon_1_14662282_14664117|||AT1G39510.1|),INTERGENIC(MODIFIER|||||||||),UPSTREAM(MODIFIER|||||Exon_1_14657235_14657326|||AT1G39430.1|)	GT:PL:GQ	1/1:84,63,0:99
Chr1	14659704	.	A	C	61.0	.	DP=26;VDB=0.0236;AF1=1;AC1=2;DP4=0,0,12,11;MQ=11;FQ=-96;EFF=DOWNSTREAM(MODIFIER|||||Exon_1_14662282_14664117|||AT1G39510.1|),INTERGENIC(MODIFIER|||||||||),UPSTREAM(MODIFIER|||||Exon_1_14657235_14657326|||AT1G39430.1|)	GT:PL:GQ	1/1:94,69,0:99
Chr1	14659760	.	C	G	49.0	.	DP=13;VDB=0.0240;AF1=1;AC1=2;DP4=0,0,4,7;MQ=14;FQ=-60;EFF=DOWNSTREAM(MODIFIER|||||Exon_1_14662282_14664117|||AT1G39510.1|),INTERGENIC(MODIFIER|||||||||),UPSTREAM(MODIFIER|||||Exon_1_14657235_14657326|||AT1G39430.1|)	GT:PL:GQ	1/1:82,33,0:63
Chr1	14685653	.	A	T	206.0	.	DP=10;VDB=0.0010;AF1=1;AC1=2;DP4=0,0,5,5;MQ=40;FQ=-57;EFF=INTERGENIC(MODIFIER|||||||||)	GT:PL:GQ	1/1:239,30,0:57
Chr1	14685664	.	G	A	61.0	.	DP=4;VDB=0.0065;AF1=1;AC1=2;DP4=0,0,2,1;MQ=36;FQ=-36;EFF=INTERGENIC(MODIFIER|||||||||)	GT:PL:GQ	1/1:93,9,0:16
Chr1	14685718	.	T	A	91.3	.	DP=5;VDB=0.0001;AF1=1;AC1=2;DP4=0,0,3,2;MQ=29;FQ=-42;EFF=INTERGENIC(MODIFIER|||||||||)	GT:PL:GQ	1/1:124,15,0:27
Chr1	14685719	.	G	A	91.3	.	DP=5;VDB=0.0001;AF1=1;AC1=2;DP4=0,0,3,2;MQ=29;FQ=-42;EFF=INTERGENIC(MODIFIER|||||||||)	GT:PL:GQ	1/1:124,15,0:27
Chr1	14685733	.	C	T	191.0	.	DP=11;VDB=0.0003;AF1=1;AC1=2;DP4=0,0,7,4;MQ=38;FQ=-60;EFF=INTERGENIC(MODIFIER|||||||||)	GT:PL:GQ	1/1:224,33,0:63
Chr1	14722621	.	A	C	186.0	.	DP=25;VDB=0.0280;AF1=1;AC1=2;DP4=0,0,12,12;MQ=24;FQ=-99;EFF=INTERGENIC(MODIFIER|||||||||)	GT:PL:GQ	1/1:219,72,0:99
Chr1	14999084	.	T	C	222.0	.	DP=22;VDB=0.0250;AF1=1;AC1=2;DP4=0,0,15,7;MQ=40;FQ=-93;EFF=DOWNSTREAM(MODIFIER|||||AT1G40087|||AT1G40087.1|),DOWNSTREAM(MODIFIER|||||Exon_1_15001745_15001868|||AT1G40087.1-Protein|),INTERGENIC(MODIFIER|||||||||),UPSTREAM(MODIFIER|||||Gene_AT1G40089|||AT1G40089.1|),UPSTREAM(MODIFIER|||||Gene_AT1G40089|||AT1G40089|)	GT:PL:GQ	1/1:255,66,0:99
Chr1	15036547	.	G	T	222.0	.	DP=29;VDB=0.0280;AF1=1;AC1=2;DP4=0,0,18,10;MQ=44;FQ=-111;EFF=DOWNSTREAM(MODIFIER|||||Exon_1_15038153_15041098|||AT1G40093.1|),INTERGENIC(MODIFIER|||||||||)	GT:PL:GQ	1/1:255,84,0:99
Chr1	15071535	.	T	A	222.0	.	DP=25;VDB=0.0250;AF1=1;AC1=2;DP4=0,0,13,12;MQ=45;FQ=-102;EFF=SYNONYMOUS_CODING(LOW|SILENT|ggA/ggT|G1654||Exon_1_15063543_15076496|||AT1G40101.1|)	GT:PL:GQ	1/1:255,75,0:99
Chr1	15092146	.	G	T	222.0	.	DP=22;VDB=0.0251;AF1=1;AC1=2;DP4=0,0,11,11;MQ=41;FQ=-93;EFF=INTERGENIC(MODIFIER|||||||||)	GT:PL:GQ	1/1:255,66,0:99
Chr1	15113688	.	A	T	95.0	.	DP=18;VDB=0.0259;AF1=1;AC1=2;DP4=0,0,10,8;MQ=15;FQ=-81;EFF=INTERGENIC(MODIFIER|||||||||)	GT:PL:GQ	1/1:128,54,0:99
Chr1	15195912	.	T	A	159.0	.	DP=20;VDB=0.0222;AF1=1;AC1=2;DP4=0,0,19,1;MQ=31;FQ=-87;EFF=DOWNSTREAM(MODIFIER|||||Exon_1_15190972_15191991|||AT1G40121.1|),INTERGENIC(MODIFIER|||||||||)	GT:PL:GQ	1/1:192,60,0:99
Chr1	15206694	.	A	T	222.0	.	DP=46;VDB=0.0277;AF1=1;AC1=2;DP4=0,0,21,24;MQ=42;FQ=-162;EFF=INTERGENIC(MODIFIER|||||||||),UPSTREAM(MODIFIER|||||Exon_1_15209959_15213729|||AT1G40123.1|)	GT:PL:GQ	1/1:255,135,0:99
Chr1	15417627	.	G	T	222.0	.	DP=19;VDB=0.0269;AF1=1;AC1=2;DP4=0,0,9,7;MQ=45;FQ=-75;EFF=DOWNSTREAM(MODIFIER|||||Exon_1_15412720_15414517|||AT1G40150.1|),DOWNSTREAM(MODIFIER|||||Exon_1_15414895_15415806|||AT1G40230.1|),SYNONYMOUS_CODING(LOW|SILENT|gcG/gcT|A560||Exon_1_15415948_15417870|||AT1G40310.1|),UPSTREAM(MODIFIER|||||Exon_1_15422187_15422672|||AT1G40076.1|)	GT:PL:GQ	1/1:255,48,0:93
Chr1	15424246	.	G	C	73.0	.	DP=9;VDB=0.0012;AF1=1;AC1=2;DP4=0,0,1,8;MQ=21;FQ=-54;EFF=DOWNSTREAM(MODIFIER|||||Exon_1_15422187_15422672|||AT1G40076.1|),INTERGENIC(MODIFIER|||||||||)	GT:PL:GQ	1/1:106,27,0:51
Chr1	15424294	.	T	C	84.3	.	DP=5;VDB=0.0007;AF1=1;AC1=2;DP4=0,0,1,4;MQ=29;FQ=-42;EFF=DOWNSTREAM(MODIFIER|||||Exon_1_15422187_15422672|||AT1G40076.1|),INTERGENIC(MODIFIER|||||||||)	GT:PL:GQ	1/1:117,15,0:27
Chr1	15424317	.	C	T	140.0	.	DP=9;VDB=0.0010;AF1=1;AC1=2;DP4=0,0,2,6;MQ=30;FQ=-51;EFF=DOWNSTREAM(MODIFIER|||||Exon_1_15422187_15422672|||AT1G40076.1|),INTERGENIC(MODIFIER|||||||||)	GT:PL:GQ	1/1:173,24,0:45
Chr1	15424324	.	T	A	171.0	.	DP=10;VDB=0.0018;AF1=1;AC1=2;DP4=0,0,3,7;MQ=32;FQ=-57;EFF=DOWNSTREAM(MODIFIER|||||Exon_1_15422187_15422672|||AT1G40076.1|),INTERGENIC(MODIFIER|||||||||)	GT:PL:GQ	1/1:204,30,0:57
Chr1	15430033	.	T	C	222.0	.	DP=29;VDB=0.0245;AF1=1;AC1=2;DP4=0,0,18,10;MQ=46;FQ=-111;EFF=DOWNSTREAM(MODIFIER|||||AT1G40390|||AT1G40390.1|),DOWNSTREAM(MODIFIER|||||Exon_1_15434391_15434674|||AT1G40390.1-Protein|),INTERGENIC(MODIFIER|||||||||)	GT:PL:GQ	1/1:255,84,0:99
Chr1	15430601	.	A	T	222.0	.	DP=26;VDB=0.0280;AF1=1;AC1=2;DP4=0,0,6,16;MQ=38;FQ=-93;EFF=DOWNSTREAM(MODIFIER|||||AT1G40390|||AT1G40390.1|),DOWNSTREAM(MODIFIER|||||Exon_1_15434391_15434674|||AT1G40390.1-Protein|),INTERGENIC(MODIFIER|||||||||)	GT:PL:GQ	1/1:255,66,0:99
Chr1	15430651	.	T	C	216.0	.	DP=14;VDB=0.0081;AF1=1;AC1=2;DP4=0,0,7,7;MQ=30;FQ=-69;EFF=DOWNSTREAM(MODIFIER|||||AT1G40390|||AT1G40390.1|),DOWNSTREAM(MODIFIER|||||Exon_1_15434391_15434674|||AT1G40390.1-Protein|),INTERGENIC(MODIFIER|||||||||)	GT:PL:GQ	1/1:249,42,0:81
Chr1	15430833	.	T	A	222.0	.	DP=15;VDB=0.0179;AF1=1;AC1=2;DP4=0,0,11,4;MQ=35;FQ=-72;EFF=DOWNSTREAM(MODIFIER|||||AT1G40390|||AT1G40390.1|),DOWNSTREAM(MODIFIER|||||Exon_1_15434391_15434674|||AT1G40390.1-Protein|),INTERGENIC(MODIFIER|||||||||)	GT:PL:GQ	1/1:255,45,0:87
Chr1	15430836	.	A	C	222.0	.	DP=16;VDB=0.0187;AF1=1;AC1=2;DP4=0,0,12,4;MQ=36;FQ=-75;EFF=DOWNSTREAM(MODIFIER|||||AT1G40390|||AT1G40390.1|),DOWNSTREAM(MODIFIER|||||Exon_1_15434391_15434674|||AT1G40390.1-Protein|),INTERGENIC(MODIFIER|||||||||)	GT:PL:GQ	1/1:255,48,0:93
Chr1	15431562	.	T	A	222.0	.	DP=32;VDB=0.0269;AF1=1;AC1=2;DP4=0,0,24,8;MQ=40;FQ=-123;EFF=DOWNSTREAM(MODIFIER|||||AT1G40390|||AT1G40390.1|),DOWNSTREAM(MODIFIER|||||Exon_1_15434391_15434674|||AT1G40390.1-Protein|),INTERGENIC(MODIFIER|||||||||)	GT:PL:GQ	1/1:255,96,0:99
Chr1	15436401	.	T	A	222.0	.	DP=18;VDB=0.0275;AF1=1;AC1=2;DP4=0,0,11,7;MQ=32;FQ=-81;EFF=INTERGENIC(MODIFIER|||||||||),UPSTREAM(MODIFIER|||||AT1G40390|||AT1G40390.1|),UPSTREAM(MODIFIER|||||Exon_1_15434391_15434674|||AT1G40390.1-Protein|),UPSTREAM(MODIFIER|||||Exon_1_15438170_15441167|||AT1G40470.1|)	GT:PL:GQ	1/1:255,54,0:99
Chr1	15436424	.	A	G	222.0	.	DP=22;VDB=0.0265;AF1=1;AC1=2;DP4=0,0,12,9;MQ=30;FQ=-90;EFF=INTERGENIC(MODIFIER|||||||||),UPSTREAM(MODIFIER|||||AT1G40390|||AT1G40390.1|),UPSTREAM(MODIFIER|||||Exon_1_15434391_15434674|||AT1G40390.1-Protein|),UPSTREAM(MODIFIER|||||Exon_1_15438170_15441167|||AT1G40470.1|)	GT:PL:GQ	1/1:255,63,0:99
Chr1	15436426	.	T	A	222.0	.	DP=21;VDB=0.0281;AF1=1;AC1=2;DP4=0,0,12,9;MQ=30;FQ=-90;EFF=INTERGENIC(MODIFIER|||||||||),UPSTREAM(MODIFIER|||||AT1G40390|||AT1G40390.1|),UPSTREAM(MODIFIER|||||Exon_1_15434391_15434674|||AT1G40390.1-Protein|),UPSTREAM(MODIFIER|||||Exon_1_15438170_15441167|||AT1G40470.1|)	GT:PL:GQ	1/1:255,63,0:99
Chr1	15436591	.	G	A	141.0	.	DP=21;VDB=0.0157;AF1=1;AC1=2;DP4=0,0,7,10;MQ=20;FQ=-78;EFF=INTERGENIC(MODIFIER|||||||||),UPSTREAM(MODIFIER|||||AT1G40390|||AT1G40390.1|),UPSTREAM(MODIFIER|||||Exon_1_15434391_15434674|||AT1G40390.1-Protein|),UPSTREAM(MODIFIER|||||Exon_1_15438170_15441167|||AT1G40470.1|)	GT:PL:GQ	1/1:174,51,0:99
Chr1	15436592	.	A	T	153.0	.	DP=21;VDB=0.0157;AF1=1;AC1=2;DP4=0,0,9,12;MQ=20;FQ=-90;EFF=INTERGENIC(MODIFIER|||||||||),UPSTREAM(MODIFIER|||||AT1G40390|||AT1G40390.1|),UPSTREAM(MODIFIER|||||Exon_1_15434391_15434674|||AT1G40390.1-Protein|),UPSTREAM(MODIFIER|||||Exon_1_15438170_15441167|||AT1G40470.1|)	GT:PL:GQ	1/1:186,63,0:99
Chr1	15436624	.	T	A	94.0	.	DP=17;VDB=0.0130;AF1=1;AC1=2;DP4=0,0,5,12;MQ=17;FQ=-78;EFF=INTERGENIC(MODIFIER|||||||||),UPSTREAM(MODIFIER|||||AT1G40390|||AT1G40390.1|),UPSTREAM(MODIFIER|||||Exon_1_15434391_15434674|||AT1G40390.1-Protein|),UPSTREAM(MODIFIER|||||Exon_1_15438170_15441167|||AT1G40470.1|)	GT:PL:GQ	1/1:127,51,0:99
Chr1	15436625	.	A	G	93.0	.	DP=17;VDB=0.0130;AF1=1;AC1=2;DP4=0,0,5,12;MQ=17;FQ=-78;EFF=INTERGENIC(MODIFIER|||||||||),UPSTREAM(MODIFIER|||||AT1G40390|||AT1G40390.1|),UPSTREAM(MODIFIER|||||Exon_1_15434391_15434674|||AT1G40390.1-Protein|),UPSTREAM(MODIFIER|||||Exon_1_15438170_15441167|||AT1G40470.1|)	GT:PL:GQ	1/1:126,51,0:99
Chr1	15436804	.	T	G	222.0	.	DP=19;VDB=0.0161;AF1=1;AC1=2;DP4=0,0,9,9;MQ=37;FQ=-81;EFF=INTERGENIC(MODIFIER|||||||||),UPSTREAM(MODIFIER|||||AT1G40390|||AT1G40390.1|),UPSTREAM(MODIFIER|||||Exon_1_15434391_15434674|||AT1G40390.1-Protein|),UPSTREAM(MODIFIER|||||Exon_1_15438170_15441167|||AT1G40470.1|)	GT:PL:GQ	1/1:255,54,0:99
Chr1	15436900	.	T	A	222.0	.	DP=25;VDB=0.0249;AF1=1;AC1=2;DP4=0,0,12,12;MQ=37;FQ=-99;EFF=INTERGENIC(MODIFIER|||||||||),UPSTREAM(MODIFIER|||||AT1G40390|||AT1G40390.1|),UPSTREAM(MODIFIER|||||Exon_1_15434391_15434674|||AT1G40390.1-Protein|),UPSTREAM(MODIFIER|||||Exon_1_15438170_15441167|||AT1G40470.1|)	GT:PL:GQ	1/1:255,72,0:99
Chr1	15437308	.	A	G	218.0	.	DP=24;VDB=0.0178;AF1=1;AC1=2;DP4=0,0,12,12;MQ=25;FQ=-96;EFF=INTERGENIC(MODIFIER|||||||||),UPSTREAM(MODIFIER|||||AT1G40390|||AT1G40390.1|),UPSTREAM(MODIFIER|||||Exon_1_15434391_15434674|||AT1G40390.1-Protein|),UPSTREAM(MODIFIER|||||Exon_1_15438170_15441167|||AT1G40470.1|)	GT:PL:GQ	1/1:251,69,0:99
Chr1	15437915	.	T	A	222.0	.	DP=59;VDB=0.0148;AF1=1;AC1=2;DP4=0,0,27,30;MQ=24;FQ=-199;EFF=INTERGENIC(MODIFIER|||||||||),UPSTREAM(MODIFIER|||||AT1G40390|||AT1G40390.1|),UPSTREAM(MODIFIER|||||Exon_1_15434391_15434674|||AT1G40390.1-Protein|),UPSTREAM(MODIFIER|||||Exon_1_15438170_15441167|||AT1G40470.1|)	GT:PL:GQ	1/1:255,172,0:99
Chr1	15437969	.	A	C	108.0	.	DP=14;VDB=0.0131;AF1=1;AC1=2;DP4=0,0,5,6;MQ=19;FQ=-60;EFF=INTERGENIC(MODIFIER|||||||||),UPSTREAM(MODIFIER|||||AT1G40390|||AT1G40390.1|),UPSTREAM(MODIFIER|||||Exon_1_15434391_15434674|||AT1G40390.1-Protein|),UPSTREAM(MODIFIER|||||Exon_1_15438170_15441167|||AT1G40470.1|)	GT:PL:GQ	1/1:141,33,0:63
Chr1	15437972	.	T	G	96.0	.	DP=12;VDB=0.0074;AF1=1;AC1=2;DP4=0,0,5,5;MQ=19;FQ=-57;EFF=INTERGENIC(MODIFIER|||||||||),UPSTREAM(MODIFIER|||||AT1G40390|||AT1G40390.1|),UPSTREAM(MODIFIER|||||Exon_1_15434391_15434674|||AT1G40390.1-Protein|),UPSTREAM(MODIFIER|||||Exon_1_15438170_15441167|||AT1G40470.1|)	GT:PL:GQ	1/1:129,30,0:57
Chr1	15437993	.	A	T	36.5	.	DP=5;VDB=0.0099;AF1=1;AC1=2;DP4=0,0,3,1;MQ=21;FQ=-39;EFF=INTERGENIC(MODIFIER|||||||||),UPSTREAM(MODIFIER|||||AT1G40390|||AT1G40390.1|),UPSTREAM(MODIFIER|||||Exon_1_15434391_15434674|||AT1G40390.1-Protein|),UPSTREAM(MODIFIER|||||Exon_1_15438170_15441167|||AT1G40470.1|)	GT:PL:GQ	1/1:69,12,0:21
Chr1	15438095	.	A	T	59.1	.	DP=8;VDB=0.0002;AF1=1;AC1=2;DP4=0,0,1,5;MQ=21;FQ=-45;EFF=INTERGENIC(MODIFIER|||||||||),UPSTREAM(MODIFIER|||||AT1G40390|||AT1G40390.1|),UPSTREAM(MODIFIER|||||Exon_1_15434391_15434674|||AT1G40390.1-Protein|),UPSTREAM(MODIFIER|||||Exon_1_15438170_15441167|||AT1G40470.1|)	GT:PL:GQ	1/1:92,18,0:33
Chr1	15487017	.	A	G	222.0	.	DP=44;VDB=0.0274;AF1=1;AC1=2;DP4=0,0,25,19;MQ=44;FQ=-159;EFF=DOWNSTREAM(MODIFIER|||||Exon_1_15482852_15484057|||AT1G41680.1|),DOWNSTREAM(MODIFIER|||||Exon_1_15485350_15486558|||AT1G41690.1|),DOWNSTREAM(MODIFIER|||||Exon_1_15488097_15491832|||AT1G41700.1|),INTERGENIC(MODIFIER|||||||||),UPSTREAM(MODIFIER|||||Exon_1_15491953_15492534|||AT1G41723.1|)	GT:PL:GQ	1/1:255,132,0:99
Chr1	15507179	.	G	T	222.0	.	DP=22;VDB=0.0265;AF1=1;AC1=2;DP4=0,0,12,9;MQ=41;FQ=-90;EFF=DOWNSTREAM(MODIFIER|||||Exon_1_15500528_15502597|||AT1G41720.1|),DOWNSTREAM(MODIFIER|||||Exon_1_15503360_15503986|||AT1G41726.1|),DOWNSTREAM(MODIFIER|||||Exon_1_15508897_15512095|||AT1G41740.1|),NON_SYNONYMOUS_CODING(MODERATE|MISSENSE|gCc/gAc|A99D||Exon_1_15504918_15507474|||AT1G41730.1|)	GT:PL:GQ	1/1:255,63,0:99
Chr1	15507201	.	G	C	222.0	.	DP=25;VDB=0.0267;AF1=1;AC1=2;DP4=0,0,14,9;MQ=41;FQ=-96;EFF=DOWNSTREAM(MODIFIER|||||Exon_1_15500528_15502597|||AT1G41720.1|),DOWNSTREAM(MODIFIER|||||Exon_1_15503360_15503986|||AT1G41726.1|),DOWNSTREAM(MODIFIER|||||Exon_1_15508897_15512095|||AT1G41740.1|),NON_SYNONYMOUS_CODING(MODERATE|MISSENSE|Cag/Gag|Q92E||Exon_1_15504918_15507474|||AT1G41730.1|)	GT:PL:GQ	1/1:255,69,0:99
Chr1	15564077	.	C	A	222.0	.	DP=24;VDB=0.0200;AF1=1;AC1=2;DP4=0,0,12,12;MQ=43;FQ=-99;EFF=DOWNSTREAM(MODIFIER|||||Exon_1_15567003_15567812|||AT1G41798.1|),INTERGENIC(MODIFIER|||||||||),UPSTREAM(MODIFIER|||||Exon_1_15560039_15563509|||AT1G41797.1|)	GT:PL:GQ	1/1:255,72,0:99
Chr1	15596196	.	T	C	222.0	.	DP=27;VDB=0.0253;AF1=1;AC1=2;DP4=0,0,13,13;MQ=42;FQ=-105;EFF=DOWNSTREAM(MODIFIER|||||Exon_1_15590929_15594141|||AT1G41825.1|),NON_SYNONYMOUS_CODING(MODERATE|MISSENSE|gTa/gCa|V41A||Exon_1_15596075_15596434|||AT1G41827.1|)	GT:PL:GQ	1/1:255,78,0:99
Chr1	15656727	.	A	C	222.0	.	DP=15;VDB=0.0174;AF1=1;AC1=2;DP4=0,0,9,5;MQ=47;FQ=-69;EFF=DOWNSTREAM(MODIFIER|||||Gene_AT1G41890|||AT1G41890.1|),DOWNSTREAM(MODIFIER|||||Gene_AT1G41890|||AT1G41890|),INTERGENIC(MODIFIER|||||||||),UPSTREAM(MODIFIER|||||AT1G41880|||AT1G41880.1|),UPSTREAM(MODIFIER|||||Exon_1_15652399_15652427|||AT1G41880.1-Protein|),UPSTREAM(MODIFIER|||||Exon_1_15657492_15660261|||AT1G41893.1|)	GT:PL:GQ	1/1:255,42,0:81
Chr1	15670349	.	C	A	222.0	.	DP=32;VDB=0.0269;AF1=1;AC1=2;DP4=0,0,18,14;MQ=46;FQ=-123;EFF=DOWNSTREAM(MODIFIER|||||Exon_1_15665040_15669938|||AT1G41896.1|),DOWNSTREAM(MODIFIER|||||Exon_1_15672767_15673358|||AT1G41900.1|),INTERGENIC(MODIFIER|||||||||)	GT:PL:GQ	1/1:255,96,0:99
Chr1	15738320	.	G	T	222.0	.	DP=23;VDB=0.0265;AF1=1;AC1=2;DP4=0,0,7,13;MQ=46;FQ=-87;EFF=DOWNSTREAM(MODIFIER|||||Exon_1_15733169_15735656|||AT1G42130.1|),NON_SYNONYMOUS_CODING(MODERATE|MISSENSE|Cct/Act|P928T||Exon_1_15736521_15741101|||AT1G42140.1|),UPSTREAM(MODIFIER|||||Exon_1_15742399_15746446|||AT1G42150.1|)	GT:PL:GQ	1/1:255,60,0:99
Chr1	15739799	.	G	T	222.0	.	DP=21;VDB=0.0214;AF1=1;AC1=2;DP4=0,0,11,10;MQ=47;FQ=-90;EFF=DOWNSTREAM(MODIFIER|||||Exon_1_15733169_15735656|||AT1G42130.1|),NON_SYNONYMOUS_CODING(MODERATE|MISSENSE|Cca/Aca|P435T||Exon_1_15736521_15741101|||AT1G42140.1|),UPSTREAM(MODIFIER|||||Exon_1_15742399_15746446|||AT1G42150.1|)	GT:PL:GQ	1/1:255,63,0:99
Chr1	15747379	.	C	G	222.0	.	DP=37;VDB=0.0277;AF1=1;AC1=2;DP4=0,0,12,24;MQ=45;FQ=-135;EFF=DOWNSTREAM(MODIFIER|||||Exon_1_15742399_15746446|||AT1G42150.1|),INTERGENIC(MODIFIER|||||||||),UPSTREAM(MODIFIER|||||Exon_1_15751580_15753070|||AT1G42160.1|)	GT:PL:GQ	1/1:255,108,0:99
Chr1	15972403	.	A	T	222.0	.	DP=31;VDB=0.0275;AF1=1;AC1=2;DP4=0,0,15,13;MQ=46;FQ=-111;EFF=DOWNSTREAM(MODIFIER|||||AT1G42525|||AT1G42525.1|),DOWNSTREAM(MODIFIER|||||AT1G42525|||AT1G42525.2|),DOWNSTREAM(MODIFIER|||||Exon_1_15966381_15966590|||AT1G42525.1-Protein|),DOWNSTREAM(MODIFIER|||||Exon_1_15966381_15966590|||AT1G42525.2-Protein|),INTERGENIC(MODIFIER|||||||||),UPSTREAM(MODIFIER|||||AT1G42540|||AT1G42540.1|),UPSTREAM(MODIFIER|||||AT1G42550|||AT1G42550.1|),UPSTREAM(MODIFIER|||||Exon_1_15968806_15971112|||AT1G42530.1|),UPSTREAM(MODIFIER|||||Exon_1_15973489_15973744|||AT1G42540.1-Protein|),UPSTREAM(MODIFIER|||||Exon_1_15977131_15978816|||AT1G42550.1-Protein|)	GT:PL:GQ	1/1:255,84,0:99
Chr1	16096853	.	A	T	222.0	.	DP=33;VDB=0.0279;AF1=1;AC1=2;DP4=0,0,14,18;MQ=41;FQ=-123;EFF=DOWNSTREAM(MODIFIER|||||Exon_1_16097270_16099306|||AT1G42745.1|),DOWNSTREAM(MODIFIER|||||Exon_1_16100290_16102965|||AT1G42780.1|),INTERGENIC(MODIFIER|||||||||),UPSTREAM(MODIFIER|||||Exon_1_16093198_16093839|||AT1G42740.1|)	GT:PL:GQ	1/1:255,96,0:99
Chr1	16218702	.	T	A	222.0	.	DP=24;VDB=0.0198;AF1=1;AC1=2;DP4=0,0,15,9;MQ=28;FQ=-99;EFF=DOWNSTREAM(MODIFIER|||||AT1G43100|||AT1G43100.1|),DOWNSTREAM(MODIFIER|||||Exon_1_16222330_16222473|||AT1G43100.1-Protein|),INTRON(MODIFIER|||||AT1G43090|||AT1G43090.1|1),INTRON(MODIFIER|||||Exon_1_16219007_16219150|||AT1G43090.1-Protein|1),UPSTREAM(MODIFIER|||||AT1G43080|||AT1G43080.1|),UPSTREAM(MODIFIER|||||Exon_1_16215685_16215828|||AT1G43080.1-Protein|)	GT:PL:GQ	1/1:255,72,0:99
Chr1	16362993	.	C	A	222.0	.	DP=26;VDB=0.0273;AF1=1;AC1=2;DP4=0,0,12,11;MQ=46;FQ=-96;EFF=DOWNSTREAM(MODIFIER|||||AT1G43330|||AT1G43330.1|),DOWNSTREAM(MODIFIER|||||Exon_1_16359029_16359139|||AT1G43330.1-Protein|),INTERGENIC(MODIFIER|||||||||)	GT:PL:GQ	1/1:255,69,0:99
Chr1	16601794	.	G	A	222.0	.	DP=22;VDB=0.0258;AF1=1;AC1=2;DP4=0,0,13,8;MQ=45;FQ=-90;EFF=INTERGENIC(MODIFIER|||||||||),UPSTREAM(MODIFIER|||||Exon_1_16606612_16607394|||AT1G43835.1|)	GT:PL:GQ	1/1:255,63,0:99
Chr1	16692849	.	G	T	222.0	.	DP=19;VDB=0.0241;AF1=1;AC1=2;DP4=0,0,11,8;MQ=46;FQ=-84;EFF=DOWNSTREAM(MODIFIER|||||Exon_1_16694926_16698219|||AT1G43990.1|),INTERGENIC(MODIFIER|||||||||),UPSTREAM(MODIFIER|||||AT1G43980|||AT1G43980.1|),UPSTREAM(MODIFIER|||||Exon_1_16687637_16689502|||AT1G43980.1-Protein|)	GT:PL:GQ	1/1:255,57,0:99
Chr1	16770606	.	C	T	222.0	.	DP=34;VDB=0.0261;AF1=1;AC1=2;DP4=0,0,21,12;MQ=46;FQ=-126;EFF=DOWNSTREAM(MODIFIER|||||AT1G44110|||AT1G44110.1|),DOWNSTREAM(MODIFIER|||||Exon_1_16776994_16777182|||AT1G44110.1-Protein|),INTERGENIC(MODIFIER|||||||||),UPSTREAM(MODIFIER|||||AT1G44100|||AT1G44100.1|),UPSTREAM(MODIFIER|||||Exon_1_16767136_16767223|||AT1G44100.1-Protein|)	GT:PL:GQ	1/1:255,99,0:99
Chr1	17624941	.	C	T	222.0	.	DP=22;VDB=0.0238;AF1=1;AC1=2;DP4=0,0,8,10;MQ=44;FQ=-81;EFF=NON_SYNONYMOUS_CODING(MODERATE|MISSENSE|tGc/tAc|C1777Y||Exon_1_17620677_17630270|||AT1G47860.1|)	GT:PL:GQ	1/1:255,54,0:99
Chr1	17714129	.	C	A	222.0	.	DP=23;VDB=0.0190;AF1=1;AC1=2;DP4=0,0,7,15;MQ=46;FQ=-93;EFF=DOWNSTREAM(MODIFIER|||||AT1G48020|||AT1G48020.1|),DOWNSTREAM(MODIFIER|||||AT1G48030|||AT1G48030.1|),DOWNSTREAM(MODIFIER|||||AT1G48030|||AT1G48030.2|),DOWNSTREAM(MODIFIER|||||Exon_1_17716234_17716764|||AT1G48020.1-Protein|),DOWNSTREAM(MODIFIER|||||Exon_1_17718869_17719141|||AT1G48030.1-Protein|),DOWNSTREAM(MODIFIER|||||Exon_1_17718869_17719141|||AT1G48030.2-Protein|),INTERGENIC(MODIFIER|||||||||),UPSTREAM(MODIFIER|||||AT1G48010|||AT1G48010.1|),UPSTREAM(MODIFIER|||||Exon_1_17712517_17712660|||AT1G48010.1-Protein|)	GT:PL:GQ	1/1:255,66,0:99
Chr1	18396142	.	C	T	137.0	.	DP=7;VDB=0.0035;AF1=1;AC1=2;DP4=0,0,3,4;MQ=33;FQ=-48;EFF=DOWNSTREAM(MODIFIER|||||AT1G49715|||AT1G49715.1|),DOWNSTREAM(MODIFIER|||||Exon_1_18397279_18397339|||AT1G49715.1-Protein|),INTERGENIC(MODIFIER|||||||||),UPSTREAM(MODIFIER|||||AT1G49710|||AT1G49710.1|),UPSTREAM(MODIFIER|||||AT1G49720|||AT1G49720.1|),UPSTREAM(MODIFIER|||||AT1G49720|||AT1G49720.2|),UPSTREAM(MODIFIER|||||Exon_1_18393380_18393769|||AT1G49710.1-Protein|),UPSTREAM(MODIFIER|||||Exon_1_18400826_18401824|||AT1G49720.1-Protein|),UPSTREAM(MODIFIER|||||Exon_1_18400826_18401824|||AT1G49720.2-Protein|)	GT:PL:GQ	1/1:170,21,0:39
Chr1	18396146	.	G	C	89.3	.	DP=5;VDB=0.0033;AF1=1;AC1=2;DP4=0,0,3,2;MQ=28;FQ=-42;EFF=DOWNSTREAM(MODIFIER|||||AT1G49715|||AT1G49715.1|),DOWNSTREAM(MODIFIER|||||Exon_1_18397279_18397339|||AT1G49715.1-Protein|),INTERGENIC(MODIFIER|||||||||),UPSTREAM(MODIFIER|||||AT1G49710|||AT1G49710.1|),UPSTREAM(MODIFIER|||||AT1G49720|||AT1G49720.1|),UPSTREAM(MODIFIER|||||AT1G49720|||AT1G49720.2|),UPSTREAM(MODIFIER|||||Exon_1_18393380_18393769|||AT1G49710.1-Protein|),UPSTREAM(MODIFIER|||||Exon_1_18400826_18401824|||AT1G49720.1-Protein|),UPSTREAM(MODIFIER|||||Exon_1_18400826_18401824|||AT1G49720.2-Protein|)	GT:PL:GQ	1/1:122,15,0:27
Chr1	18396153	.	C	T	70.5	.	DP=4;VDB=0.0051;AF1=1;AC1=2;DP4=0,0,2,2;MQ=28;FQ=-39;EFF=DOWNSTREAM(MODIFIER|||||AT1G49715|||AT1G49715.1|),DOWNSTREAM(MODIFIER|||||Exon_1_18397279_18397339|||AT1G49715.1-Protein|),INTERGENIC(MODIFIER|||||||||),UPSTREAM(MODIFIER|||||AT1G49710|||AT1G49710.1|),UPSTREAM(MODIFIER|||||AT1G49720|||AT1G49720.1|),UPSTREAM(MODIFIER|||||AT1G49720|||AT1G49720.2|),UPSTREAM(MODIFIER|||||Exon_1_18393380_18393769|||AT1G49710.1-Protein|),UPSTREAM(MODIFIER|||||Exon_1_18400826_18401824|||AT1G49720.1-Protein|),UPSTREAM(MODIFIER|||||Exon_1_18400826_18401824|||AT1G49720.2-Protein|)	GT:PL:GQ	1/1:103,12,0:21
Chr1	18396188	.	C	A	56.1	.	DP=6;VDB=0.0001;AF1=1;AC1=2;DP4=0,0,2,4;MQ=22;FQ=-45;EFF=DOWNSTREAM(MODIFIER|||||AT1G49715|||AT1G49715.1|),DOWNSTREAM(MODIFIER|||||Exon_1_18397279_18397339|||AT1G49715.1-Protein|),INTERGENIC(MODIFIER|||||||||),UPSTREAM(MODIFIER|||||AT1G49710|||AT1G49710.1|),UPSTREAM(MODIFIER|||||AT1G49720|||AT1G49720.1|),UPSTREAM(MODIFIER|||||AT1G49720|||AT1G49720.2|),UPSTREAM(MODIFIER|||||Exon_1_18393380_18393769|||AT1G49710.1-Protein|),UPSTREAM(MODIFIER|||||Exon_1_18400826_18401824|||AT1G49720.1-Protein|),UPSTREAM(MODIFIER|||||Exon_1_18400826_18401824|||AT1G49720.2-Protein|)	GT:PL:GQ	1/1:89,18,0:33
Chr1	18396191	.	T	A	39.3	.	DP=6;VDB=0.0001;AF1=1;AC1=2;DP4=0,0,2,3;MQ=18;FQ=-42;EFF=DOWNSTREAM(MODIFIER|||||AT1G49715|||AT1G49715.1|),DOWNSTREAM(MODIFIER|||||Exon_1_18397279_18397339|||AT1G49715.1-Protein|),INTERGENIC(MODIFIER|||||||||),UPSTREAM(MODIFIER|||||AT1G49710|||AT1G49710.1|),UPSTREAM(MODIFIER|||||AT1G49720|||AT1G49720.1|),UPSTREAM(MODIFIER|||||AT1G49720|||AT1G49720.2|),UPSTREAM(MODIFIER|||||Exon_1_18393380_18393769|||AT1G49710.1-Protein|),UPSTREAM(MODIFIER|||||Exon_1_18400826_18401824|||AT1G49720.1-Protein|),UPSTREAM(MODIFIER|||||Exon_1_18400826_18401824|||AT1G49720.2-Protein|)	GT:PL:GQ	1/1:72,15,0:27
Chr1	18396195	.	T	A	56.1	.	DP=6;VDB=0.0001;AF1=1;AC1=2;DP4=0,0,2,4;MQ=22;FQ=-45;EFF=DOWNSTREAM(MODIFIER|||||AT1G49715|||AT1G49715.1|),DOWNSTREAM(MODIFIER|||||Exon_1_18397279_18397339|||AT1G49715.1-Protein|),INTERGENIC(MODIFIER|||||||||),UPSTREAM(MODIFIER|||||AT1G49710|||AT1G49710.1|),UPSTREAM(MODIFIER|||||AT1G49720|||AT1G49720.1|),UPSTREAM(MODIFIER|||||AT1G49720|||AT1G49720.2|),UPSTREAM(MODIFIER|||||Exon_1_18393380_18393769|||AT1G49710.1-Protein|),UPSTREAM(MODIFIER|||||Exon_1_18400826_18401824|||AT1G49720.1-Protein|),UPSTREAM(MODIFIER|||||Exon_1_18400826_18401824|||AT1G49720.2-Protein|)	GT:PL:GQ	1/1:89,18,0:33
Chr1	18398160	.	G	A	101.0	.	DP=7;VDB=0.0240;AF1=1;AC1=2;DP4=0,0,5,2;MQ=30;FQ=-48;EFF=DOWNSTREAM(MODIFIER|||||AT1G49730|||AT1G49730.1|),DOWNSTREAM(MODIFIER|||||AT1G49730|||AT1G49730.2|),DOWNSTREAM(MODIFIER|||||AT1G49730|||AT1G49730.3|),DOWNSTREAM(MODIFIER|||||AT1G49730|||AT1G49730.4|),DOWNSTREAM(MODIFIER|||||Exon_1_18405470_18405548|||AT1G49730.4-Protein|),DOWNSTREAM(MODIFIER|||||Exon_1_18405470_18405638|||AT1G49730.1-Protein|),INTERGENIC(MODIFIER|||||||||),UPSTREAM(MODIFIER|||||AT1G49710|||AT1G49710.1|),UPSTREAM(MODIFIER|||||AT1G49715|||AT1G49715.1|),UPSTREAM(MODIFIER|||||AT1G49720|||AT1G49720.1|),UPSTREAM(MODIFIER|||||AT1G49720|||AT1G49720.2|),UPSTREAM(MODIFIER|||||Exon_1_18393380_18393769|||AT1G49710.1-Protein|),UPSTREAM(MODIFIER|||||Exon_1_18397279_18397339|||AT1G49715.1-Protein|),UPSTREAM(MODIFIER|||||Exon_1_18400826_18401824|||AT1G49720.1-Protein|),UPSTREAM(MODIFIER|||||Exon_1_18400826_18401824|||AT1G49720.2-Protein|)	GT:PL:GQ	1/1:134,21,0:39
Chr1	18398175	.	C	G	59.3	.	DP=5;VDB=0.0241;AF1=1;AC1=2;DP4=0,0,4,1;MQ=23;FQ=-42;EFF=DOWNSTREAM(MODIFIER|||||AT1G49730|||AT1G49730.1|),DOWNSTREAM(MODIFIER|||||AT1G49730|||AT1G49730.2|),DOWNSTREAM(MODIFIER|||||AT1G49730|||AT1G49730.3|),DOWNSTREAM(MODIFIER|||||AT1G49730|||AT1G49730.4|),DOWNSTREAM(MODIFIER|||||Exon_1_18405470_18405548|||AT1G49730.4-Protein|),DOWNSTREAM(MODIFIER|||||Exon_1_18405470_18405638|||AT1G49730.1-Protein|),INTERGENIC(MODIFIER|||||||||),UPSTREAM(MODIFIER|||||AT1G49710|||AT1G49710.1|),UPSTREAM(MODIFIER|||||AT1G49715|||AT1G49715.1|),UPSTREAM(MODIFIER|||||AT1G49720|||AT1G49720.1|),UPSTREAM(MODIFIER|||||AT1G49720|||AT1G49720.2|),UPSTREAM(MODIFIER|||||Exon_1_18393380_18393769|||AT1G49710.1-Protein|),UPSTREAM(MODIFIER|||||Exon_1_18397279_18397339|||AT1G49715.1-Protein|),UPSTREAM(MODIFIER|||||Exon_1_18400826_18401824|||AT1G49720.1-Protein|),UPSTREAM(MODIFIER|||||Exon_1_18400826_18401824|||AT1G49720.2-Protein|)	GT:PL:GQ	1/1:92,15,0:27
Chr1	18398179	.	C	T	66.1	.	DP=6;VDB=0.0193;AF1=1;AC1=2;DP4=0,0,5,1;MQ=22;FQ=-45;EFF=DOWNSTREAM(MODIFIER|||||AT1G49730|||AT1G49730.1|),DOWNSTREAM(MODIFIER|||||AT1G49730|||AT1G49730.2|),DOWNSTREAM(MODIFIER|||||AT1G49730|||AT1G49730.3|),DOWNSTREAM(MODIFIER|||||AT1G49730|||AT1G49730.4|),DOWNSTREAM(MODIFIER|||||Exon_1_18405470_18405548|||AT1G49730.4-Protein|),DOWNSTREAM(MODIFIER|||||Exon_1_18405470_18405638|||AT1G49730.1-Protein|),INTERGENIC(MODIFIER|||||||||),UPSTREAM(MODIFIER|||||AT1G49710|||AT1G49710.1|),UPSTREAM(MODIFIER|||||AT1G49715|||AT1G49715.1|),UPSTREAM(MODIFIER|||||AT1G49720|||AT1G49720.1|),UPSTREAM(MODIFIER|||||AT1G49720|||AT1G49720.2|),UPSTREAM(MODIFIER|||||Exon_1_18393380_18393769|||AT1G49710.1-Protein|),UPSTREAM(MODIFIER|||||Exon_1_18397279_18397339|||AT1G49715.1-Protein|),UPSTREAM(MODIFIER|||||Exon_1_18400826_18401824|||AT1G49720.1-Protein|),UPSTREAM(MODIFIER|||||Exon_1_18400826_18401824|||AT1G49720.2-Protein|)	GT:PL:GQ	1/1:99,18,0:33
Chr1	18398187	.	A	T	74.1	.	DP=7;VDB=0.0265;AF1=1;AC1=2;DP4=0,0,5,1;MQ=25;FQ=-45;EFF=DOWNSTREAM(MODIFIER|||||AT1G49730|||AT1G49730.1|),DOWNSTREAM(MODIFIER|||||AT1G49730|||AT1G49730.2|),DOWNSTREAM(MODIFIER|||||AT1G49730|||AT1G49730.3|),DOWNSTREAM(MODIFIER|||||AT1G49730|||AT1G49730.4|),DOWNSTREAM(MODIFIER|||||Exon_1_18405470_18405548|||AT1G49730.4-Protein|),DOWNSTREAM(MODIFIER|||||Exon_1_18405470_18405638|||AT1G49730.1-Protein|),INTERGENIC(MODIFIER|||||||||),UPSTREAM(MODIFIER|||||AT1G49710|||AT1G49710.1|),UPSTREAM(MODIFIER|||||AT1G49715|||AT1G49715.1|),UPSTREAM(MODIFIER|||||AT1G49720|||AT1G49720.1|),UPSTREAM(MODIFIER|||||AT1G49720|||AT1G49720.2|),UPSTREAM(MODIFIER|||||Exon_1_18393380_18393769|||AT1G49710.1-Protein|),UPSTREAM(MODIFIER|||||Exon_1_18397279_18397339|||AT1G49715.1-Protein|),UPSTREAM(MODIFIER|||||Exon_1_18400826_18401824|||AT1G49720.1-Protein|),UPSTREAM(MODIFIER|||||Exon_1_18400826_18401824|||AT1G49720.2-Protein|)	GT:PL:GQ	1/1:107,18,0:33
Chr1	18398190	.	A	T	97.1	.	DP=7;VDB=0.0067;AF1=1;AC1=2;DP4=0,0,4,2;MQ=29;FQ=-45;EFF=DOWNSTREAM(MODIFIER|||||AT1G49730|||AT1G49730.1|),DOWNSTREAM(MODIFIER|||||AT1G49730|||AT1G49730.2|),DOWNSTREAM(MODIFIER|||||AT1G49730|||AT1G49730.3|),DOWNSTREAM(MODIFIER|||||AT1G49730|||AT1G49730.4|),DOWNSTREAM(MODIFIER|||||Exon_1_18405470_18405548|||AT1G49730.4-Protein|),DOWNSTREAM(MODIFIER|||||Exon_1_18405470_18405638|||AT1G49730.1-Protein|),INTERGENIC(MODIFIER|||||||||),UPSTREAM(MODIFIER|||||AT1G49710|||AT1G49710.1|),UPSTREAM(MODIFIER|||||AT1G49715|||AT1G49715.1|),UPSTREAM(MODIFIER|||||AT1G49720|||AT1G49720.1|),UPSTREAM(MODIFIER|||||AT1G49720|||AT1G49720.2|),UPSTREAM(MODIFIER|||||Exon_1_18393380_18393769|||AT1G49710.1-Protein|),UPSTREAM(MODIFIER|||||Exon_1_18397279_18397339|||AT1G49715.1-Protein|),UPSTREAM(MODIFIER|||||Exon_1_18400826_18401824|||AT1G49720.1-Protein|),UPSTREAM(MODIFIER|||||Exon_1_18400826_18401824|||AT1G49720.2-Protein|)	GT:PL:GQ	1/1:130,18,0:33
Chr1	18719574	.	T	A	222.0	.	DP=21;VDB=0.0277;AF1=1;AC1=2;DP4=0,0,9,12;MQ=47;FQ=-90;EFF=DOWNSTREAM(MODIFIER|||||AT1G50510|||AT1G50510.1|),DOWNSTREAM(MODIFIER|||||AT1G50530|||AT1G50530.1|),DOWNSTREAM(MODIFIER|||||Exon_1_18716578_18716652|||AT1G50510.1-Protein|),DOWNSTREAM(MODIFIER|||||Exon_1_18721565_18721729|||AT1G50530.1-Protein|),NON_SYNONYMOUS_CODING(MODERATE|MISSENSE|cTc/cAc|L65H||AT1G50520|||AT1G50520.1|),NON_SYNONYMOUS_CODING(MODERATE|MISSENSE|cTc/cAc|L65H||Exon_1_18719381_18720307|||AT1G50520.1-Protein|),UPSTREAM(MODIFIER|||||AT1G50500|||AT1G50500.1|),UPSTREAM(MODIFIER|||||AT1G50500|||AT1G50500.2|),UPSTREAM(MODIFIER|||||AT1G50560|||AT1G50560.1|),UPSTREAM(MODIFIER|||||Exon_1_18715549_18715597|||AT1G50500.1-Protein|),UPSTREAM(MODIFIER|||||Exon_1_18715549_18715597|||AT1G50500.2-Protein|),UPSTREAM(MODIFIER|||||Exon_1_18724275_18725204|||AT1G50560.1-Protein|),UPSTREAM(MODIFIER|||||Gene_AT1G50550|||AT1G50550.1|),UPSTREAM(MODIFIER|||||Gene_AT1G50550|||AT1G50550|)	GT:PL:GQ	1/1:255,63,0:99
Chr1	20205381	.	G	A	222.0	.	DP=40;VDB=0.0273;AF1=1;AC1=2;DP4=0,0,13,25;MQ=46;FQ=-141;EFF=DOWNSTREAM(MODIFIER|||||AT1G54110|||AT1G54110.1|),DOWNSTREAM(MODIFIER|||||AT1G54115|||AT1G54115.1|),DOWNSTREAM(MODIFIER|||||Exon_1_20199909_20199992|||AT1G54110.1-Protein|),DOWNSTREAM(MODIFIER|||||Exon_1_20202118_20204052|||AT1G54115.1-Protein|),INTERGENIC(MODIFIER|||||||||),UPSTREAM(MODIFIER|||||AT1G54120|||AT1G54120.1|),UPSTREAM(MODIFIER|||||Exon_1_20207078_20207452|||AT1G54120.1-Protein|)	GT:PL:GQ	1/1:255,114,0:99
Chr1	20686422	.	T	C	222.0	.	DP=31;VDB=0.0245;AF1=1;AC1=2;DP4=0,0,19,12;MQ=46;FQ=-120;EFF=INTERGENIC(MODIFIER|||||||||),UPSTREAM(MODIFIER|||||AT1G55390|||AT1G55390.1|),UPSTREAM(MODIFIER|||||Exon_1_20680989_20683043|||AT1G55390.1-Protein|),UPSTREAM(MODIFIER|||||Exon_1_20684233_20684965|||AT1G55400.1|),UPSTREAM(MODIFIER|||||Gene_AT1G55410|||AT1G55410.1|),UPSTREAM(MODIFIER|||||Gene_AT1G55410|||AT1G55410|)	GT:PL:GQ	1/1:255,93,0:99
Chr1	20824639	.	A	T	222.0	.	DP=38;VDB=0.0264;AF1=1;AC1=2;DP4=0,0,9,28;MQ=28;FQ=-138;EFF=DOWNSTREAM(MODIFIER|||||AT1G55700|||AT1G55700.1|),DOWNSTREAM(MODIFIER|||||AT1G55710|||AT1G55710.1|),DOWNSTREAM(MODIFIER|||||AT1G55720|||AT1G55720.1|),DOWNSTREAM(MODIFIER|||||Exon_1_20821601_20823640|||AT1G55700.1-Protein|),DOWNSTREAM(MODIFIER|||||Exon_1_20825924_20826142|||AT1G55710.1-Protein|),DOWNSTREAM(MODIFIER|||||Exon_1_20830506_20830595|||AT1G55720.1-Protein|),INTERGENIC(MODIFIER|||||||||)	GT:PL:GQ	1/1:255,111,0:99
Chr1	21206555	.	G	T	222.0	.	DP=21;VDB=0.0239;AF1=1;AC1=2;DP4=0,0,8,10;MQ=42;FQ=-81;EFF=INTERGENIC(MODIFIER|||||||||),UPSTREAM(MODIFIER|||||AT1G56590|||AT1G56590.1|),UPSTREAM(MODIFIER|||||AT1G56600|||AT1G56600.1|),UPSTREAM(MODIFIER|||||Exon_1_21204663_21204697|||AT1G56590.1-Protein|),UPSTREAM(MODIFIER|||||Exon_1_21207620_21207943|||AT1G56600.1-Protein|),UPSTREAM(MODIFIER|||||Exon_1_21210482_21211008|||AT1G56605.1|)	GT:PL:GQ	1/1:255,54,0:99
Chr1	21744276	.	C	T	222.0	.	DP=28;VDB=0.0221;AF1=1;AC1=2;DP4=0,0,16,10;MQ=46;FQ=-105;EFF=INTERGENIC(MODIFIER|||||||||),UPSTREAM(MODIFIER|||||AT1G58590|||AT1G58590.1|),UPSTREAM(MODIFIER|||||AT1G58590|||AT1G58590.2|),UPSTREAM(MODIFIER|||||AT1G58602|||AT1G58602.1|),UPSTREAM(MODIFIER|||||AT1G58602|||AT1G58602.2|),UPSTREAM(MODIFIER|||||Exon_1_21748675_21753246|||AT1G58561.1|)	GT:PL:GQ	1/1:255,78,0:99
Chr1	21763990	.	T	A	222.0	.	DP=29;VDB=0.0270;AF1=1;AC1=2;DP4=0,0,17,11;MQ=45;FQ=-111;EFF=DOWNSTREAM(MODIFIER|||||Exon_1_21760167_21761055|||AT1G58602.1-Protein|),DOWNSTREAM(MODIFIER|||||Exon_1_21760167_21761055|||AT1G58602.2-Protein|),INTRON(MODIFIER|||||AT1G58602|||AT1G58602.1|7),INTRON(MODIFIER|||||AT1G58602|||AT1G58602.2|7),UPSTREAM(MODIFIER|||||AT1G58643|||AT1G58643.1|),UPSTREAM(MODIFIER|||||Exon_1_21767342_21767551|||AT1G58643.1-Protein|)	GT:PL:GQ	1/1:255,84,0:99
Chr1	21765160	.	G	A	222.0	.	DP=31;VDB=0.0273;AF1=1;AC1=2;DP4=0,0,18,13;MQ=47;FQ=-120;EFF=DOWNSTREAM(MODIFIER|||||AT1G58602|||AT1G58602.1|),DOWNSTREAM(MODIFIER|||||AT1G58684|||AT1G58684.1|),DOWNSTREAM(MODIFIER|||||Exon_1_21760167_21761055|||AT1G58602.1-Protein|),DOWNSTREAM(MODIFIER|||||Exon_1_21760167_21761055|||AT1G58602.2-Protein|),DOWNSTREAM(MODIFIER|||||Exon_1_21770525_21771217|||AT1G58684.1-Protein|),UPSTREAM(MODIFIER|||||AT1G58643|||AT1G58643.1|),UPSTREAM(MODIFIER|||||Exon_1_21767342_21767551|||AT1G58643.1-Protein|),UTR_3_PRIME(MODIFIER|||||AT1G58602|||AT1G58602.2|9)	GT:PL:GQ	1/1:255,93,0:99
Chr1	22112210	.	A	T	222.0	.	DP=15;VDB=0.0266;AF1=1;AC1=2;DP4=0,0,10,5;MQ=38;FQ=-72;EFF=DOWNSTREAM(MODIFIER|||||AT1G60025|||AT1G60025.1|),DOWNSTREAM(MODIFIER|||||AT1G60030|||AT1G60030.1|),DOWNSTREAM(MODIFIER|||||Exon_1_22116522_22116648|||AT1G60030.1-Protein|),INTERGENIC(MODIFIER|||||||||)	GT:PL:GQ	1/1:255,45,0:87
Chr1	22170154	.	G	T	222.0	.	DP=27;VDB=0.0275;AF1=1;AC1=2;DP4=0,0,12,13;MQ=46;FQ=-102;EFF=DOWNSTREAM(MODIFIER|||||Exon_1_22171633_22172685|||AT1G60120.1|),SYNONYMOUS_CODING(LOW|SILENT|ggG/ggT|G459||AT1G60110|||AT1G60110.1|),SYNONYMOUS_CODING(LOW|SILENT|ggG/ggT|G459||Exon_1_22168502_22168708|||AT1G60110.1-Protein|),UPSTREAM(MODIFIER|||||AT1G60130|||AT1G60130.1|),UPSTREAM(MODIFIER|||||Exon_1_22174179_22174415|||AT1G60130.1-Protein|)	GT:PL:GQ	1/1:255,75,0:99
Chr1	22320256	.	A	C	222.0	.	DP=40;VDB=0.0273;AF1=1;AC1=2;DP4=0,0,20,16;MQ=46;FQ=-135;EFF=DOWNSTREAM(MODIFIER|||||AT1G60600|||AT1G60600.1|),DOWNSTREAM(MODIFIER|||||AT1G60600|||AT1G60600.2|),DOWNSTREAM(MODIFIER|||||Exon_1_22326366_22326395|||AT1G60600.1-Protein|),DOWNSTREAM(MODIFIER|||||Exon_1_22326670_22326759|||AT1G60600.2-Protein|),INTERGENIC(MODIFIER|||||||||),UPSTREAM(MODIFIER|||||AT1G60590|||AT1G60590.1|),UPSTREAM(MODIFIER|||||Exon_1_22316448_22316867|||AT1G60590.1-Protein|)	GT:PL:GQ	1/1:255,108,0:99
Chr1	22450407	.	A	T	222.0	.	DP=41;VDB=0.0273;AF1=1;AC1=2;DP4=0,0,14,27;MQ=45;FQ=-150;EFF=INTERGENIC(MODIFIER|||||||||),UPSTREAM(MODIFIER|||||AT1G60960|||AT1G60960.1|),UPSTREAM(MODIFIER|||||AT1G60970|||AT1G60970.1|),UPSTREAM(MODIFIER|||||AT1G60980|||AT1G60980.1|),UPSTREAM(MODIFIER|||||AT1G60983|||AT1G60983.1|),UPSTREAM(MODIFIER|||||Exon_1_22447046_22447060|||AT1G60960.1-Protein|),UPSTREAM(MODIFIER|||||Exon_1_22449385_22449387|||AT1G60970.1-Protein|),UPSTREAM(MODIFIER|||||Exon_1_22452573_22453123|||AT1G60980.1-Protein|),UPSTREAM(MODIFIER|||||Exon_1_22455320_22455589|||AT1G60983.1-Protein|)	GT:PL:GQ	1/1:255,123,0:99
Chr1	22451084	.	T	C	222.0	.	DP=38;VDB=0.0265;AF1=1;AC1=2;DP4=0,0,15,22;MQ=45;FQ=-138;EFF=INTERGENIC(MODIFIER|||||||||),UPSTREAM(MODIFIER|||||AT1G60960|||AT1G60960.1|),UPSTREAM(MODIFIER|||||AT1G60970|||AT1G60970.1|),UPSTREAM(MODIFIER|||||AT1G60980|||AT1G60980.1|),UPSTREAM(MODIFIER|||||AT1G60983|||AT1G60983.1|),UPSTREAM(MODIFIER|||||Exon_1_22447046_22447060|||AT1G60960.1-Protein|),UPSTREAM(MODIFIER|||||Exon_1_22449385_22449387|||AT1G60970.1-Protein|),UPSTREAM(MODIFIER|||||Exon_1_22452573_22453123|||AT1G60980.1-Protein|),UPSTREAM(MODIFIER|||||Exon_1_22455320_22455589|||AT1G60983.1-Protein|)	GT:PL:GQ	1/1:255,111,0:99
Chr1	22615844	.	G	T	222.0	.	DP=28;VDB=0.0274;AF1=1;AC1=2;DP4=0,0,16,12;MQ=44;FQ=-111;EFF=NON_SYNONYMOUS_CODING(MODERATE|MISSENSE|Cag/Aag|Q34K||AT1G61310|||AT1G61310.1|),NON_SYNONYMOUS_CODING(MODERATE|MISSENSE|Cag/Aag|Q34K||Exon_1_22613166_22615943|||AT1G61310.1-Protein|),UPSTREAM(MODIFIER|||||AT1G61320|||AT1G61320.1|),UPSTREAM(MODIFIER|||||Exon_1_22617370_22618278|||AT1G61320.1-Protein|)	GT:PL:GQ	1/1:255,84,0:99
Chr1	23240294	.	T	C	222.0	.	DP=30;VDB=0.0264;AF1=1;AC1=2;DP4=0,0,15,14;MQ=46;FQ=-114;EFF=DOWNSTREAM(MODIFIER|||||Exon_1_23240661_23242889|||AT1G62766.1|),INTERGENIC(MODIFIER|||||||||),UPSTREAM(MODIFIER|||||AT1G62750|||AT1G62750.1|),UPSTREAM(MODIFIER|||||AT1G62760|||AT1G62760.1|),UPSTREAM(MODIFIER|||||Exon_1_23236069_23236321|||AT1G62750.1-Protein|),UPSTREAM(MODIFIER|||||Exon_1_23237574_23238512|||AT1G62760.1-Protein|)	GT:PL:GQ	1/1:255,87,0:99
Chr1	23240467	.	T	A	222.0	.	DP=32;VDB=0.0275;AF1=1;AC1=2;DP4=0,0,16,16;MQ=41;FQ=-123;EFF=DOWNSTREAM(MODIFIER|||||Exon_1_23240661_23242889|||AT1G62766.1|),INTERGENIC(MODIFIER|||||||||),UPSTREAM(MODIFIER|||||AT1G62750|||AT1G62750.1|),UPSTREAM(MODIFIER|||||AT1G62760|||AT1G62760.1|),UPSTREAM(MODIFIER|||||Exon_1_23236069_23236321|||AT1G62750.1-Protein|),UPSTREAM(MODIFIER|||||Exon_1_23237574_23238512|||AT1G62760.1-Protein|)	GT:PL:GQ	1/1:255,96,0:99
Chr1	23927335	.	T	G	222.0	.	DP=36;VDB=0.0281;AF1=1;AC1=2;DP4=0,0,17,16;MQ=45;FQ=-126;EFF=DOWNSTREAM(MODIFIER|||||AT1G64405|||AT1G64405.1|),DOWNSTREAM(MODIFIER|||||Exon_1_23923800_23924156|||AT1G64405.1-Protein|),NON_SYNONYMOUS_CODING(MODERATE|MISSENSE|Acg/Ccg|T1008P||Exon_1_23932057_23932203|||AT1G64410.1|)	GT:PL:GQ	1/1:255,99,0:99
Chr1	24190844	.	A	C	222.0	.	DP=34;VDB=0.0277;AF1=1;AC1=2;DP4=0,0,15,19;MQ=46;FQ=-129;EFF=DOWNSTREAM(MODIFIER|||||AT1G65113|||AT1G65113.1|),DOWNSTREAM(MODIFIER|||||AT1G65120|||AT1G65120.1|),DOWNSTREAM(MODIFIER|||||AT1G65120|||AT1G65120.2|),DOWNSTREAM(MODIFIER|||||Exon_1_24189464_24189533|||AT1G65113.1-Protein|),DOWNSTREAM(MODIFIER|||||Exon_1_24193883_24195907|||AT1G65120.1-Protein|),DOWNSTREAM(MODIFIER|||||Exon_1_24193883_24195907|||AT1G65120.2-Protein|),INTERGENIC(MODIFIER|||||||||),UPSTREAM(MODIFIER|||||AT1G65110|||AT1G65110.1|),UPSTREAM(MODIFIER|||||Exon_1_24187915_24188330|||AT1G65110.1-Protein|)	GT:PL:GQ	1/1:255,102,0:99
Chr1	24553559	.	T	A	222.0	.	DP=31;VDB=0.0284;AF1=1;AC1=2;DP4=0,0,20,8;MQ=46;FQ=-111;EFF=DOWNSTREAM(MODIFIER|||||AT1G65970|||AT1G65970.1|),DOWNSTREAM(MODIFIER|||||Exon_1_24558075_24558229|||AT1G65970.1-Protein|),INTRON(MODIFIER|||||AT1G65960|||AT1G65960.2|2),INTRON(MODIFIER|||||Exon_1_24552094_24552176|||AT1G65960.2-Protein|2),UPSTREAM(MODIFIER|||||AT1G65950|||AT1G65950.1|),UPSTREAM(MODIFIER|||||AT1G65960|||AT1G65960.1|),UPSTREAM(MODIFIER|||||Exon_1_24550925_24551119|||AT1G65950.1-Protein|),UPSTREAM(MODIFIER|||||Exon_1_24555868_24555969|||AT1G65960.1-Protein|)	GT:PL:GQ	1/1:255,84,0:99
Chr1	24831685	.	C	T	222.0	.	DP=26;VDB=0.0235;AF1=1;AC1=2;DP4=0,0,13,10;MQ=42;FQ=-96;EFF=DOWNSTREAM(MODIFIER|||||AT1G66550|||AT1G66550.1|),DOWNSTREAM(MODIFIER|||||AT1G66550|||AT1G66550.2|),DOWNSTREAM(MODIFIER|||||AT1G66553|||AT1G66553.1|),DOWNSTREAM(MODIFIER|||||AT1G66570|||AT1G66570.1|),DOWNSTREAM(MODIFIER|||||AT1G66570|||AT1G66570.2|),DOWNSTREAM(MODIFIER|||||AT1G66570|||AT1G66570.3|),DOWNSTREAM(MODIFIER|||||Exon_1_24828537_24828781|||AT1G66550.1-Protein|),DOWNSTREAM(MODIFIER|||||Exon_1_24828537_24828781|||AT1G66550.2-Protein|),DOWNSTREAM(MODIFIER|||||Exon_1_24831160_24831270|||AT1G66553.1-Protein|),DOWNSTREAM(MODIFIER|||||Exon_1_24836001_24837242|||AT1G66570.1-Protein|),DOWNSTREAM(MODIFIER|||||Exon_1_24836001_24837242|||AT1G66570.2-Protein|),DOWNSTREAM(MODIFIER|||||Exon_1_24836001_24837242|||AT1G66570.3-Protein|),INTERGENIC(MODIFIER|||||||||),UPSTREAM(MODIFIER|||||AT1G66560|||AT1G66560.1|),UPSTREAM(MODIFIER|||||Exon_1_24833579_24833823|||AT1G66560.1-Protein|)	GT:PL:GQ	1/1:255,69,0:99
Chr1	25180655	.	G	T	222.0	.	DP=34;VDB=0.0261;AF1=1;AC1=2;DP4=0,0,15,17;MQ=44;FQ=-123;EFF=DOWNSTREAM(MODIFIER|||||AT1G67270|||AT1G67270.1|),DOWNSTREAM(MODIFIER|||||Exon_1_25185707_25185793|||AT1G67270.1-Protein|),INTERGENIC(MODIFIER|||||||||),UPSTREAM(MODIFIER|||||AT1G67265|||AT1G67265.1|),UPSTREAM(MODIFIER|||||Exon_1_25175982_25176104|||AT1G67265.1-Protein|)	GT:PL:GQ	1/1:255,96,0:99
Chr1	25180968	.	G	A	222.0	.	DP=29;VDB=0.0225;AF1=1;AC1=2;DP4=0,0,14,15;MQ=43;FQ=-114;EFF=DOWNSTREAM(MODIFIER|||||AT1G67270|||AT1G67270.1|),DOWNSTREAM(MODIFIER|||||Exon_1_25185707_25185793|||AT1G67270.1-Protein|),INTERGENIC(MODIFIER|||||||||),UPSTREAM(MODIFIER|||||AT1G67265|||AT1G67265.1|),UPSTREAM(MODIFIER|||||Exon_1_25175982_25176104|||AT1G67265.1-Protein|)	GT:PL:GQ	1/1:255,87,0:99
Chr1	26621549	.	C	T	222.0	.	DP=43;VDB=0.0264;AF1=1;AC1=2;DP4=0,0,21,21;MQ=46;FQ=-153;EFF=DOWNSTREAM(MODIFIER|||||AT1G70581|||AT1G70581.1|),DOWNSTREAM(MODIFIER|||||AT1G70590|||AT1G70590.1|),DOWNSTREAM(MODIFIER|||||Exon_1_26618403_26618961|||AT1G70590.1-Protein|),SYNONYMOUS_CODING(LOW|SILENT|ggG/ggA|G20||AT1G70600|||AT1G70600.1|),SYNONYMOUS_CODING(LOW|SILENT|ggG/ggA|G20||Exon_1_26621168_26621608|||AT1G70600.1-Protein|),UPSTREAM(MODIFIER|||||AT1G70610|||AT1G70610.1|),UPSTREAM(MODIFIER|||||Exon_1_26622086_26622535|||AT1G70610.1-Protein|)	GT:PL:GQ	1/1:255,126,0:99
Chr1	28369259	.	C	A	222.0	.	DP=14;VDB=0.0411;AF1=1;AC1=2;DP4=0,0,6,8;MQ=43;FQ=-69;EFF=DOWNSTREAM(MODIFIER|||||AT1G75540|||AT1G75540.1|),DOWNSTREAM(MODIFIER|||||AT1G75550|||AT1G75550.1|),DOWNSTREAM(MODIFIER|||||AT1G75560|||AT1G75560.1|),DOWNSTREAM(MODIFIER|||||AT1G75560|||AT1G75560.2|),DOWNSTREAM(MODIFIER|||||AT1G75570|||AT1G75570.1|),DOWNSTREAM(MODIFIER|||||Exon_1_28366059_28366250|||AT1G75540.1-Protein|),DOWNSTREAM(MODIFIER|||||Exon_1_28369437_28369940|||AT1G75550.1-Protein|),DOWNSTREAM(MODIFIER|||||Exon_1_28372563_28372717|||AT1G75560.1-Protein|),DOWNSTREAM(MODIFIER|||||Exon_1_28372563_28372717|||AT1G75560.2-Protein|),INTERGENIC(MODIFIER|||||||||)	GT:PL:GQ	1/1:255,42,0:81
Chr1	28504480	.	G	A	222.0	.	DP=30;VDB=0.0270;AF1=1;AC1=2;DP4=0,0,12,18;MQ=47;FQ=-117;EFF=DOWNSTREAM(MODIFIER|||||AT1G75900|||AT1G75900.1|),DOWNSTREAM(MODIFIER|||||AT1G75910|||AT1G75910.1|),DOWNSTREAM(MODIFIER|||||Exon_1_28499179_28499461|||AT1G75900.1-Protein|),DOWNSTREAM(MODIFIER|||||Exon_1_28501511_28501748|||AT1G75910.1-Protein|),UPSTREAM(MODIFIER|||||AT1G75920|||AT1G75920.1|),UPSTREAM(MODIFIER|||||AT1G75920|||AT1G75920.2|),UPSTREAM(MODIFIER|||||AT1G75920|||AT1G75920.3|),UPSTREAM(MODIFIER|||||AT1G75930|||AT1G75930.1|),UPSTREAM(MODIFIER|||||Exon_1_28504612_28504681|||AT1G75920.4-Protein|),UPSTREAM(MODIFIER|||||Exon_1_28505576_28505816|||AT1G75920.2-Protein|),UPSTREAM(MODIFIER|||||Exon_1_28505576_28505816|||AT1G75920.3-Protein|),UPSTREAM(MODIFIER|||||Exon_1_28505591_28505861|||AT1G75920.1-Protein|),UPSTREAM(MODIFIER|||||Exon_1_28508109_28508349|||AT1G75930.1-Protein|),UTR_5_PRIME(MODIFIER|||||AT1G75920|||AT1G75920.4|1)	GT:PL:GQ	1/1:255,90,0:99
Chr1	28815123	.	G	A	222.0	.	DP=42;VDB=0.0278;AF1=1;AC1=2;DP4=0,0,17,22;MQ=46;FQ=-144;EFF=DOWNSTREAM(MODIFIER|||||AT1G76740|||AT1G76740.1|),DOWNSTREAM(MODIFIER|||||AT1G76750|||AT1G76750.1|),DOWNSTREAM(MODIFIER|||||AT1G76770|||AT1G76770.1|),DOWNSTREAM(MODIFIER|||||Exon_1_28805235_28805348|||AT1G76740.1-Protein|),DOWNSTREAM(MODIFIER|||||Exon_1_28811107_28811583|||AT1G76750.1-Protein|),DOWNSTREAM(MODIFIER|||||Exon_1_28813569_28813716|||AT1G76770.1-Protein|),INTERGENIC(MODIFIER|||||||||),UPSTREAM(MODIFIER|||||AT1G76760|||AT1G76760.1|),UPSTREAM(MODIFIER|||||AT1G76780|||AT1G76780.1|),UPSTREAM(MODIFIER|||||Exon_1_28812763_28812948|||AT1G76760.1-Protein|),UPSTREAM(MODIFIER|||||Exon_1_28816641_28822256|||AT1G76780.1-Protein|)	GT:PL:GQ	1/1:255,117,0:99
Chr1	29469816	.	A	C	222.0	.	DP=34;VDB=0.0274;AF1=1;AC1=2;DP4=0,0,18,13;MQ=45;FQ=-120;EFF=DOWNSTREAM(MODIFIER|||||AT1G78340|||AT1G78340.1|),DOWNSTREAM(MODIFIER|||||Exon_1_29473483_29473797|||AT1G78340.1-Protein|),INTERGENIC(MODIFIER|||||||||),UPSTREAM(MODIFIER|||||AT1G78310|||AT1G78310.1|),UPSTREAM(MODIFIER|||||AT1G78320|||AT1G78320.1|),UPSTREAM(MODIFIER|||||Exon_1_29464003_29464938|||AT1G78310.1-Protein|),UPSTREAM(MODIFIER|||||Exon_1_29468044_29468358|||AT1G78320.1-Protein|),UPSTREAM(MODIFIER|||||Gene_AT1G78330|||AT1G78330.1|),UPSTREAM(MODIFIER|||||Gene_AT1G78330|||AT1G78330|)	GT:PL:GQ	1/1:255,93,0:99
Chr2	12746	.	C	T	222.0	.	DP=22;VDB=0.0269;AF1=1;AC1=2;DP4=0,0,14,8;MQ=43;FQ=-93;EFF=DOWNSTREAM(MODIFIER|||||Exon_2_14395_16377|||AT2G01024.1|),DOWNSTREAM(MODIFIER|||||Exon_2_17624_22540|||AT2G01026.1|),NON_SYNONYMOUS_CODING(MODERATE|MISSENSE|gGg/gAg|G39E||Exon_2_10478_12861|||AT2G01022.1|),UPSTREAM(MODIFIER|||||AT2G01023|||AT2G01023.1|),UPSTREAM(MODIFIER|||||Exon_2_9648_9767|||AT2G01023.1-Protein|)	GT:PL:GQ	1/1:255,66,0:99
Chr2	22178	.	G	T	222.0	.	DP=26;VDB=0.0244;AF1=1;AC1=2;DP4=0,0,12,13;MQ=40;FQ=-102;EFF=DOWNSTREAM(MODIFIER|||||Exon_2_23971_26923|||AT2G01028.1|),SYNONYMOUS_CODING(LOW|SILENT|ccC/ccA|P121||Exon_2_17624_22540|||AT2G01026.1|)	GT:PL:GQ	1/1:255,75,0:99
Chr2	52091	.	G	T	119.0	.	DP=24;VDB=0.0275;AF1=1;AC1=2;DP4=0,0,22,1;MQ=26;FQ=-96;EFF=INTERGENIC(MODIFIER|||||||||),UPSTREAM(MODIFIER|||||Exon_2_43427_48350|||AT2G01034.1|)	GT:PL:GQ	1/1:152,69,0:99
Chr2	56257	.	G	T	222.0	.	DP=14;VDB=0.0361;AF1=1;AC1=2;DP4=0,0,8,6;MQ=42;FQ=-69;EFF=DOWNSTREAM(MODIFIER|||||Exon_2_58705_64872|||AT2G01037.1|),INTERGENIC(MODIFIER|||||||||)	GT:PL:GQ	1/1:255,42,0:81
Chr2	708230	.	T	A	222.0	.	DP=33;VDB=0.0281;AF1=1;AC1=2;DP4=0,0,12,21;MQ=45;FQ=-126;EFF=DOWNSTREAM(MODIFIER|||||AT2G02580|||AT2G02580.1|),DOWNSTREAM(MODIFIER|||||AT2G02590|||AT2G02590.1|),DOWNSTREAM(MODIFIER|||||AT2G02600|||AT2G02600.1|),DOWNSTREAM(MODIFIER|||||Exon_2_701985_702291|||AT2G02580.1-Protein|),DOWNSTREAM(MODIFIER|||||Exon_2_704977_705533|||AT2G02590.1-Protein|),INTERGENIC(MODIFIER|||||||||),UPSTREAM(MODIFIER|||||AT2G02610|||AT2G02610.1|),UPSTREAM(MODIFIER|||||Exon_2_710722_712605|||AT2G02610.1-Protein|)	GT:PL:GQ	1/1:255,99,0:99
Chr2	709227	.	A	G	222.0	.	DP=33;VDB=0.0272;AF1=1;AC1=2;DP4=0,0,16,17;MQ=46;FQ=-126;EFF=DOWNSTREAM(MODIFIER|||||AT2G02590|||AT2G02590.1|),DOWNSTREAM(MODIFIER|||||AT2G02600|||AT2G02600.1|),DOWNSTREAM(MODIFIER|||||Exon_2_704977_705533|||AT2G02590.1-Protein|),INTERGENIC(MODIFIER|||||||||),UPSTREAM(MODIFIER|||||AT2G02610|||AT2G02610.1|),UPSTREAM(MODIFIER|||||Exon_2_710722_712605|||AT2G02610.1-Protein|)	GT:PL:GQ	1/1:255,99,0:99
Chr2	885800	.	T	A	69.0	.	DP=17;VDB=0.0174;AF1=1;AC1=2;DP4=0,0,11,6;MQ=15;FQ=-78;EFF=DOWNSTREAM(MODIFIER|||||AT2G03010|||AT2G03010.1|),DOWNSTREAM(MODIFIER|||||Exon_2_879247_879319|||AT2G03010.1-Protein|),INTERGENIC(MODIFIER|||||||||),UPSTREAM(MODIFIER|||||AT2G03020|||AT2G03020.1|),UPSTREAM(MODIFIER|||||AT2G03020|||AT2G03020.2|),UPSTREAM(MODIFIER|||||AT2G03030|||AT2G03030.1|),UPSTREAM(MODIFIER|||||Exon_2_884039_884081|||AT2G03020.1-Protein|),UPSTREAM(MODIFIER|||||Exon_2_884039_884081|||AT2G03020.2-Protein|),UPSTREAM(MODIFIER|||||Exon_2_889764_889969|||AT2G03030.1-Protein|)	GT:PL:GQ	1/1:102,51,0:99
Chr2	1608348	.	A	T	222.0	.	DP=36;VDB=0.0257;AF1=1;AC1=2;DP4=0,0,16,19;MQ=43;FQ=-132;EFF=DOWNSTREAM(MODIFIER|||||AT2G04620|||AT2G04620.1|),DOWNSTREAM(MODIFIER|||||Exon_2_1610506_1612902|||AT2G04620.1-Protein|),NON_SYNONYMOUS_CODING(MODERATE|MISSENSE|aTg/aAg|M337K||Exon_2_1609476_1609758|||AT2G04600.1|),UPSTREAM(MODIFIER|||||Exon_2_1607035_1607683|||AT2G04590.1|),UPSTREAM(MODIFIER|||||Gene_AT2G04610|||AT2G04610.1|),UPSTREAM(MODIFIER|||||Gene_AT2G04610|||AT2G04610|)	GT:PL:GQ	1/1:255,105,0:99
Chr2	1856630	.	C	T	222.0	.	DP=37;VDB=0.0278;AF1=1;AC1=2;DP4=0,0,16,19;MQ=46;FQ=-132;EFF=DOWNSTREAM(MODIFIER|||||AT2G05140|||AT2G05140.1|),DOWNSTREAM(MODIFIER|||||AT2G05160|||AT2G05160.1|),DOWNSTREAM(MODIFIER|||||Exon_2_1853935_1854009|||AT2G05140.1-Protein|),DOWNSTREAM(MODIFIER|||||Exon_2_1860084_1860931|||AT2G05160.1-Protein|),DOWNSTREAM(MODIFIER|||||Gene_AT2G05133|||AT2G05133.1|),DOWNSTREAM(MODIFIER|||||Gene_AT2G05133|||AT2G05133|),INTERGENIC(MODIFIER|||||||||),UPSTREAM(MODIFIER|||||Gene_AT2G05150|||AT2G05150.1|),UPSTREAM(MODIFIER|||||Gene_AT2G05150|||AT2G05150|)	GT:PL:GQ	1/1:255,105,0:99
Chr2	2112678	.	A	C	222.0	.	DP=24;VDB=0.0260;AF1=1;AC1=2;DP4=0,0,9,13;MQ=41;FQ=-93;EFF=STOP_GAINED(HIGH|NONSENSE|taT/taG|Y674*||Exon_2_2108121_2114699|||AT2G05660.1|),UPSTREAM(MODIFIER|||||Gene_AT2G05670|||AT2G05670.1|),UPSTREAM(MODIFIER|||||Gene_AT2G05670|||AT2G05670|)	GT:PL:GQ	1/1:255,66,0:99
Chr2	2227014	.	A	T	222.0	.	DP=19;VDB=0.0278;AF1=1;AC1=2;DP4=0,0,10,9;MQ=46;FQ=-84;EFF=INTERGENIC(MODIFIER|||||||||),UPSTREAM(MODIFIER|||||AT2G05830|||AT2G05830.1|),UPSTREAM(MODIFIER|||||AT2G05830|||AT2G05830.2|),UPSTREAM(MODIFIER|||||AT2G05830|||AT2G05830.3|),UPSTREAM(MODIFIER|||||AT2G05830|||AT2G05830.4|),UPSTREAM(MODIFIER|||||Exon_2_2229759_2229830|||AT2G05830.1-Protein|),UPSTREAM(MODIFIER|||||Exon_2_2229964_2229966|||AT2G05830.4-Protein|),UPSTREAM(MODIFIER|||||Exon_2_2230057_2230199|||AT2G05830.2-Protein|),UPSTREAM(MODIFIER|||||Exon_2_2230057_2230199|||AT2G05830.3-Protein|)	GT:PL:GQ	1/1:255,57,0:99
Chr2	2276319	.	G	T	222.0	.	DP=17;VDB=0.0275;AF1=1;AC1=2;DP4=0,0,9,8;MQ=44;FQ=-78;EFF=NON_SYNONYMOUS_CODING(MODERATE|MISSENSE|Gtg/Ttg|V513L||Exon_2_2274783_2277843|||AT2G05930.1|),UPSTREAM(MODIFIER|||||AT2G05920|||AT2G05920.1|),UPSTREAM(MODIFIER|||||Exon_2_2270608_2272207|||AT2G05920.1-Protein|),UPSTREAM(MODIFIER|||||Exon_2_2278835_2282788|||AT2G05935.1|)	GT:PL:GQ	1/1:255,51,0:99
Chr2	2277877	.	T	G	222.0	.	DP=31;VDB=0.0261;AF1=1;AC1=2;DP4=0,0,15,16;MQ=46;FQ=-120;EFF=DOWNSTREAM(MODIFIER|||||Exon_2_2274783_2277843|||AT2G05930.1|),INTERGENIC(MODIFIER|||||||||),UPSTREAM(MODIFIER|||||Exon_2_2278835_2282788|||AT2G05935.1|)	GT:PL:GQ	1/1:255,93,0:99
Chr2	2296614	.	A	T	222.0	.	DP=43;VDB=0.0266;AF1=1;AC1=2;DP4=0,0,23,15;MQ=41;FQ=-141;EFF=INTERGENIC(MODIFIER|||||||||),UPSTREAM(MODIFIER|||||Exon_2_2297816_2298029|||AT2G05950.1|)	GT:PL:GQ	1/1:255,114,0:99
Chr2	2296621	.	A	G	222.0	.	DP=45;VDB=0.0273;AF1=1;AC1=2;DP4=0,0,24,14;MQ=41;FQ=-141;EFF=INTERGENIC(MODIFIER|||||||||),UPSTREAM(MODIFIER|||||Exon_2_2297816_2298029|||AT2G05950.1|)	GT:PL:GQ	1/1:255,114,0:99
Chr2	2530051	.	A	C	222.0	.	DP=25;VDB=0.0236;AF1=1;AC1=2;DP4=0,0,5,19;MQ=47;FQ=-99;EFF=DOWNSTREAM(MODIFIER|||||Exon_2_2531435_2534389|||AT2G06410.1|),INTERGENIC(MODIFIER|||||||||),UPSTREAM(MODIFIER|||||Exon_2_2523645_2527757|||AT2G06400.1|)	GT:PL:GQ	1/1:255,72,0:99
Chr2	2568811	.	C	T	222.0	.	DP=17;VDB=0.0222;AF1=1;AC1=2;DP4=0,0,7,10;MQ=34;FQ=-78;EFF=DOWNSTREAM(MODIFIER|||||Exon_2_2563267_2564309|||AT2G06460.1|),DOWNSTREAM(MODIFIER|||||Exon_2_2572217_2574502|||AT2G06490.1|),NON_SYNONYMOUS_CODING(MODERATE|MISSENSE|Ggg/Agg|G160R||Exon_2_2564453_2569288|||AT2G06470.1|),UPSTREAM(MODIFIER|||||Exon_2_2570237_2570643|||AT2G06480.1|)	GT:PL:GQ	1/1:255,51,0:99
Chr2	2599960	.	T	G	222.0	.	DP=32;VDB=0.0273;AF1=1;AC1=2;DP4=0,0,13,19;MQ=46;FQ=-123;EFF=DOWNSTREAM(MODIFIER|||||AT2G06555|||AT2G06555.1|),DOWNSTREAM(MODIFIER|||||AT2G06555|||AT2G06555.2|),DOWNSTREAM(MODIFIER|||||Exon_2_2602742_2603484|||AT2G06550.1|),DOWNSTREAM(MODIFIER|||||Exon_2_2604548_2604832|||AT2G06555.2-Protein|),DOWNSTREAM(MODIFIER|||||Exon_2_2604595_2604832|||AT2G06555.1-Protein|),NON_SYNONYMOUS_CODING(MODERATE|MISSENSE|Act/Cct|T123P||AT2G06541|||AT2G06541.1|),NON_SYNONYMOUS_CODING(MODERATE|MISSENSE|Act/Cct|T123P||AT2G06541|||AT2G06541.2|),NON_SYNONYMOUS_CODING(MODERATE|MISSENSE|Act/Cct|T123P||Exon_2_2599267_2600326|||AT2G06541.1-Protein|),NON_SYNONYMOUS_CODING(MODERATE|MISSENSE|Act/Cct|T123P||Exon_2_2599267_2600326|||AT2G06541.2-Protein|),UPSTREAM(MODIFIER|||||Exon_2_2592442_2597780|||AT2G06540.1|)	GT:PL:GQ	1/1:255,96,0:99
Chr2	2644618	.	A	T	222.0	.	DP=20;VDB=0.0281;AF1=1;AC1=2;DP4=0,0,7,10;MQ=44;FQ=-78;EFF=DOWNSTREAM(MODIFIER|||||AT2G06645|||AT2G06645.1|),DOWNSTREAM(MODIFIER|||||Exon_2_2639598_2642549|||AT2G06600.1|),DOWNSTREAM(MODIFIER|||||Exon_2_2642998_2643265|||AT2G06610.1|),DOWNSTREAM(MODIFIER|||||Exon_2_2645688_2646383|||AT2G06630.1|),DOWNSTREAM(MODIFIER|||||Exon_2_2647083_2647769|||AT2G06640.1|),DOWNSTREAM(MODIFIER|||||Exon_2_2648480_2648971|||AT2G06645.1-Protein|),NON_SYNONYMOUS_CODING(MODERATE|MISSENSE|Tcg/Acg|S97T||Exon_2_2644421_2644906|||AT2G06620.1|),UPSTREAM(MODIFIER|||||Exon_2_2649058_2652090|||AT2G06650.1|)	GT:PL:GQ	1/1:255,51,0:99
Chr2	2673209	.	A	G	222.0	.	DP=23;VDB=0.0214;AF1=1;AC1=2;DP4=0,0,12,10;MQ=37;FQ=-93;EFF=DOWNSTREAM(MODIFIER|||||Exon_2_2667277_2669811|||AT2G06680.1|),DOWNSTREAM(MODIFIER|||||Exon_2_2670235_2670375|||AT2G06690.1|),DOWNSTREAM(MODIFIER|||||Exon_2_2675490_2677993|||AT2G06715.1|),SYNONYMOUS_CODING(LOW|SILENT|aaT/aaC|N674||Exon_2_2673155_2675230|||AT2G06710.1|),UPSTREAM(MODIFIER|||||Exon_2_2671718_2672371|||AT2G06700.1|)	GT:PL:GQ	1/1:255,66,0:99
Chr2	2695277	.	T	C	222.0	.	DP=29;VDB=0.0270;AF1=1;AC1=2;DP4=0,0,14,15;MQ=46;FQ=-114;EFF=INTERGENIC(MODIFIER|||||||||),UPSTREAM(MODIFIER|||||Exon_2_2691303_2694916|||AT2G06760.1|)	GT:PL:GQ	1/1:255,87,0:99
Chr2	2707806	.	C	A	220.0	.	DP=26;VDB=0.0264;AF1=1;AC1=2;DP4=0,0,15,8;MQ=28;FQ=-96;EFF=DOWNSTREAM(MODIFIER|||||Exon_2_2709951_2712872|||AT2G06780.1|),INTERGENIC(MODIFIER|||||||||),UPSTREAM(MODIFIER|||||Exon_2_2703902_2704988|||AT2G06770.1|),UPSTREAM(MODIFIER|||||Exon_2_2705826_2706212|||AT2G06775.1|)	GT:PL:GQ	1/1:253,69,0:99
Chr2	2806509	.	A	G	222.0	.	DP=20;VDB=0.0284;AF1=1;AC1=2;DP4=0,0,11,9;MQ=46;FQ=-87;EFF=DOWNSTREAM(MODIFIER|||||AT2G06906|||AT2G06906.1|),DOWNSTREAM(MODIFIER|||||Exon_2_2800668_2802977|||AT2G06900.1|),DOWNSTREAM(MODIFIER|||||Exon_2_2803448_2804634|||AT2G06902.1|),DOWNSTREAM(MODIFIER|||||Exon_2_2807740_2807967|||AT2G06906.1-Protein|),INTERGENIC(MODIFIER|||||||||),UPSTREAM(MODIFIER|||||AT2G06904|||AT2G06904.1|),UPSTREAM(MODIFIER|||||Exon_2_2806625_2806724|||AT2G06904.1-Protein|)	GT:PL:GQ	1/1:255,60,0:99
Chr2	2828465	.	C	T	222.0	.	DP=21;VDB=0.0244;AF1=1;AC1=2;DP4=0,0,11,7;MQ=47;FQ=-81;EFF=DOWNSTREAM(MODIFIER|||||Exon_2_2827624_2828100|||AT2G06914.1|),DOWNSTREAM(MODIFIER|||||Gene_AT2G06912|||AT2G06912.1|),DOWNSTREAM(MODIFIER|||||Gene_AT2G06912|||AT2G06912|),INTERGENIC(MODIFIER|||||||||),UPSTREAM(MODIFIER|||||Exon_2_2829211_2829798|||AT2G06917.1|),UPSTREAM(MODIFIER|||||Exon_2_2832083_2836514|||AT2G06920.1|)	GT:PL:GQ	1/1:255,54,0:99
Chr2	2881909	.	G	A	222.0	.	DP=31;VDB=0.0268;AF1=1;AC1=2;DP4=0,0,12,16;MQ=46;FQ=-111;EFF=DOWNSTREAM(MODIFIER|||||Exon_2_2882424_2882717|||AT2G06973.1|),INTERGENIC(MODIFIER|||||||||),UPSTREAM(MODIFIER|||||Exon_2_2875034_2876983|||AT2G06965.1|),UPSTREAM(MODIFIER|||||Exon_2_2877624_2880656|||AT2G06967.1|),UPSTREAM(MODIFIER|||||Exon_2_2883425_2886166|||AT2G06980.1|)	GT:PL:GQ	1/1:255,84,0:99
Chr2	2902656	.	A	C	222.0	.	DP=24;VDB=0.0249;AF1=1;AC1=2;DP4=0,0,12,12;MQ=39;FQ=-99;EFF=DOWNSTREAM(MODIFIER|||||AT2G06990|||AT2G06990.1|),DOWNSTREAM(MODIFIER|||||Exon_2_2895135_2896121|||AT2G06990.1-Protein|),NON_SYNONYMOUS_CODING(MODERATE|MISSENSE|Aca/Cca|T19P||Exon_2_2902602_2906953|||AT2G07010.1|),UPSTREAM(MODIFIER|||||AT2G07000|||AT2G07000.1|),UPSTREAM(MODIFIER|||||Exon_2_2901920_2902012|||AT2G07000.1-Protein|)	GT:PL:GQ	1/1:255,72,0:99
Chr2	3071372	.	A	C	222.0	.	DP=39;VDB=0.0272;AF1=1;AC1=2;DP4=0,0,22,17;MQ=46;FQ=-144;EFF=DOWNSTREAM(MODIFIER|||||Exon_2_3067148_3067218|||AT2G07390.1|),DOWNSTREAM(MODIFIER|||||Exon_2_3073733_3078367|||AT2G07400.1|),STOP_LOST(HIGH|MISSENSE|Tag/Gag|*639E||Exon_2_3068217_3073286|||AT2G07395.1|)	GT:PL:GQ	1/1:255,117,0:99
Chr2	3071737	.	C	A	222.0	.	DP=27;VDB=0.0240;AF1=1;AC1=2;DP4=0,0,14,12;MQ=47;FQ=-105;EFF=DOWNSTREAM(MODIFIER|||||Exon_2_3067148_3067218|||AT2G07390.1|),DOWNSTREAM(MODIFIER|||||Exon_2_3073733_3078367|||AT2G07400.1|),NON_SYNONYMOUS_CODING(MODERATE|MISSENSE|gGg/gTg|G517V||Exon_2_3068217_3073286|||AT2G07395.1|)	GT:PL:GQ	1/1:255,78,0:99
Chr2	3105817	.	A	C	222.0	.	DP=30;VDB=0.0245;AF1=1;AC1=2;DP4=0,0,6,24;MQ=46;FQ=-117;EFF=DOWNSTREAM(MODIFIER|||||Exon_2_3098331_3101095|||AT2G07450.1|),DOWNSTREAM(MODIFIER|||||Exon_2_3101927_3103849|||AT2G07455.1|),INTERGENIC(MODIFIER|||||||||),UPSTREAM(MODIFIER|||||Exon_2_3107212_3109250|||AT2G07460.1|)	GT:PL:GQ	1/1:255,90,0:99
Chr2	3201598	.	A	T	222.0	.	DP=35;VDB=0.0264;AF1=1;AC1=2;DP4=0,0,18,16;MQ=46;FQ=-129;EFF=NON_SYNONYMOUS_CODING(MODERATE|MISSENSE|gTa/gAa|V1793E||Exon_2_3200466_3206975|||AT2G07620.1|)	GT:PL:GQ	1/1:255,102,0:99
Chr2	3224111	.	C	A	222.0	.	DP=18;VDB=0.0245;AF1=1;AC1=2;DP4=0,0,10,8;MQ=40;FQ=-81;EFF=DOWNSTREAM(MODIFIER|||||AT2G07640|||AT2G07640.1|),DOWNSTREAM(MODIFIER|||||Exon_2_3220739_3220879|||AT2G07640.1-Protein|),DOWNSTREAM(MODIFIER|||||Exon_2_3227034_3231700|||AT2G07660.1|),NON_SYNONYMOUS_CODING(MODERATE|MISSENSE|atG/atT|M531I||Exon_2_3222935_3225703|||AT2G07650.1|)	GT:PL:GQ	1/1:255,54,0:99
Chr2	3266717	.	T	C	24.0	.	DP=3;VDB=0.0091;AF1=1;AC1=2;DP4=0,0,1,2;MQ=24;FQ=-36;EFF=NON_SYNONYMOUS_CODING(MODERATE|MISSENSE|aTg/aCg|M47T||AT2G07673|||AT2G07673.1|),NON_SYNONYMOUS_CODING(MODERATE|MISSENSE|aTg/aCg|M47T||Exon_2_3266578_3266898|||AT2G07673.1-Protein|),UPSTREAM(MODIFIER|||||AT2G07674|||AT2G07674.1|),UPSTREAM(MODIFIER|||||AT2G07675|||AT2G07675.1|),UPSTREAM(MODIFIER|||||AT2G07684|||AT2G07684.1|),UPSTREAM(MODIFIER|||||AT2G07745|||AT2G07745.1|),UPSTREAM(MODIFIER|||||AT2G07751|||AT2G07751.1|),UPSTREAM(MODIFIER|||||Exon_2_3262235_3262345|||AT2G07684.1-Protein|),UPSTREAM(MODIFIER|||||Exon_2_3269151_3269906|||AT2G07674.1-Protein|),UPSTREAM(MODIFIER|||||Exon_2_3270008_3270364|||AT2G07751.1-Protein|),UPSTREAM(MODIFIER|||||Exon_2_3270410_3270787|||AT2G07675.1-Protein|)	GT:PL:GQ	1/1:56,9,0:15
Chr2	3614845	.	T	C	31.0	.	DP=3;VDB=0.0055;AF1=1;AC1=2;DP4=0,0,1,2;MQ=27;FQ=-36;EFF=INTERGENIC(MODIFIER|||||||||),UPSTREAM(MODIFIER|||||AT2G07981|||AT2G07981.1|),UPSTREAM(MODIFIER|||||AT2G08986|||AT2G08986.1|),UPSTREAM(MODIFIER|||||Exon_2_3614986_3615034|||AT2G07981.1-Protein|),UPSTREAM(MODIFIER|||||Exon_2_3618058_3618102|||AT2G08986.1-Protein|)	GT:PL:GQ	1/1:63,9,0:16
Chr2	3693702	.	C	T	222.0	.	DP=33;VDB=0.0248;AF1=1;AC1=2;DP4=0,0,17,14;MQ=46;FQ=-120;EFF=INTERGENIC(MODIFIER|||||||||),UPSTREAM(MODIFIER|||||Exon_2_3687672_3691747|||AT2G09830.1|)	GT:PL:GQ	1/1:255,93,0:99
Chr2	3736639	.	T	C	222.0	.	DP=28;VDB=0.0230;AF1=1;AC1=2;DP4=0,0,14,14;MQ=46;FQ=-111;EFF=SYNONYMOUS_CODING(LOW|SILENT|ttT/ttC|F1156||Exon_2_3733172_3738079|||AT2G09870.1|),UPSTREAM(MODIFIER|||||Exon_2_3739143_3739647|||AT2G09880.1|)	GT:PL:GQ	1/1:255,84,0:99
Chr2	3776563	.	A	C	222.0	.	DP=27;VDB=0.0265;AF1=1;AC1=2;DP4=0,0,16,10;MQ=46;FQ=-105;EFF=DOWNSTREAM(MODIFIER|||||AT2G09970|||AT2G09970.1|),DOWNSTREAM(MODIFIER|||||Exon_2_3780172_3780672|||AT2G09970.1-Protein|),NON_SYNONYMOUS_CODING(MODERATE|MISSENSE|Ttt/Gtt|F800V||Exon_2_3775766_3778960|||AT2G09960.1|),UPSTREAM(MODIFIER|||||AT2G09990|||AT2G09990.1|),UPSTREAM(MODIFIER|||||Exon_2_3772665_3773282|||AT2G09953.1|),UPSTREAM(MODIFIER|||||Exon_2_3773824_3775059|||AT2G09956.1|),UPSTREAM(MODIFIER|||||Exon_2_3781442_3781882|||AT2G09990.1-Protein|)	GT:PL:GQ	1/1:255,78,0:99
Chr2	3786997	.	A	T	222.0	.	DP=38;VDB=0.0270;AF1=1;AC1=2;DP4=0,0,21,15;MQ=45;FQ=-135;EFF=DOWNSTREAM(MODIFIER|||||AT2G09990|||AT2G09990.1|),DOWNSTREAM(MODIFIER|||||Exon_2_3789439_3792943|||AT2G10010.1|),DOWNSTREAM(MODIFIER|||||Gene_AT2G09992|||AT2G09992.1|),DOWNSTREAM(MODIFIER|||||Gene_AT2G09992|||AT2G09992|),DOWNSTREAM(MODIFIER|||||Gene_AT2G09994|||AT2G09994.1|),DOWNSTREAM(MODIFIER|||||Gene_AT2G09994|||AT2G09994|),NON_SYNONYMOUS_CODING(MODERATE|MISSENSE|Tta/Ata|L620I||Exon_2_3786133_3788854|||AT2G10000.1|)	GT:PL:GQ	1/1:255,108,0:99
Chr2	3845391	.	C	T	222.0	.	DP=20;VDB=0.0277;AF1=1;AC1=2;DP4=0,0,7,13;MQ=46;FQ=-87;EFF=DOWNSTREAM(MODIFIER|||||Exon_2_3838422_3840953|||AT2G10140.1|),DOWNSTREAM(MODIFIER|||||Exon_2_3849328_3852601|||AT2G10160.1|),INTERGENIC(MODIFIER|||||||||),UPSTREAM(MODIFIER|||||Exon_2_3842808_3844396|||AT2G10150.1|)	GT:PL:GQ	1/1:255,60,0:99
Chr2	3858401	.	A	T	222.0	.	DP=25;VDB=0.0275;AF1=1;AC1=2;DP4=0,0,9,15;MQ=46;FQ=-99;EFF=DOWNSTREAM(MODIFIER|||||Exon_2_3858670_3861660|||AT2G10170.1|),DOWNSTREAM(MODIFIER|||||Exon_2_3863447_3863553|||AT2G10175.1|),INTERGENIC(MODIFIER|||||||||),UPSTREAM(MODIFIER|||||Exon_2_3854086_3854814|||AT2G10165.1|)	GT:PL:GQ	1/1:255,72,0:99
Chr2	3862151	.	C	A	222.0	.	DP=25;VDB=0.0265;AF1=1;AC1=2;DP4=0,0,11,12;MQ=48;FQ=-96;EFF=DOWNSTREAM(MODIFIER|||||Exon_2_3863447_3863553|||AT2G10175.1|),DOWNSTREAM(MODIFIER|||||Exon_2_3866573_3872675|||AT2G10180.1|),INTERGENIC(MODIFIER|||||||||),UPSTREAM(MODIFIER|||||Exon_2_3858670_3861660|||AT2G10170.1|)	GT:PL:GQ	1/1:255,69,0:99
Chr2	3906229	.	A	C	222.0	.	DP=30;VDB=0.0267;AF1=1;AC1=2;DP4=0,0,11,17;MQ=45;FQ=-111;EFF=DOWNSTREAM(MODIFIER|||||Exon_2_3902798_3903640|||AT2G10226.1|),NON_SYNONYMOUS_CODING(MODERATE|MISSENSE|aAa/aCa|K711T||Exon_2_3904098_3906674|||AT2G10230.1|),UPSTREAM(MODIFIER|||||Exon_2_3908589_3909740|||AT2G10232.1|),UPSTREAM(MODIFIER|||||Exon_2_3910473_3911711|||AT2G10234.1|)	GT:PL:GQ	1/1:255,84,0:99
Chr2	3987289	.	T	G	222.0	.	DP=32;VDB=0.0277;AF1=1;AC1=2;DP4=0,0,17,15;MQ=46;FQ=-123;EFF=INTERGENIC(MODIFIER|||||||||),UPSTREAM(MODIFIER|||||AT2G10340|||AT2G10340.1|),UPSTREAM(MODIFIER|||||Exon_2_3977961_3983783|||AT2G10330.1|),UPSTREAM(MODIFIER|||||Exon_2_3984031_3984288|||AT2G10340.1-Protein|),UPSTREAM(MODIFIER|||||Exon_2_3988685_3989437|||AT2G10350.1|)	GT:PL:GQ	1/1:255,96,0:99
Chr2	4176040	.	T	A	222.0	.	DP=18;VDB=0.0275;AF1=1;AC1=2;DP4=0,0,7,9;MQ=46;FQ=-75;EFF=INTERGENIC(MODIFIER|||||||||),UPSTREAM(MODIFIER|||||Exon_2_4169151_4172678|||AT2G10650.1|),UPSTREAM(MODIFIER|||||Exon_2_4177220_4182769|||AT2G10660.1|)	GT:PL:GQ	1/1:255,48,0:93
Chr2	4189687	.	T	A	222.0	.	DP=33;VDB=0.0226;AF1=1;AC1=2;DP4=0,0,15,16;MQ=37;FQ=-120;EFF=DOWNSTREAM(MODIFIER|||||Exon_2_4190009_4192940|||AT2G10670.1|),INTERGENIC(MODIFIER|||||||||)	GT:PL:GQ	1/1:255,93,0:99
Chr2	4380000	.	T	C	222.0	.	DP=31;VDB=0.0275;AF1=1;AC1=2;DP4=0,0,18,13;MQ=46;FQ=-120;EFF=SYNONYMOUS_CODING(LOW|SILENT|ttT/ttC|F85||Exon_2_4379746_4385431|||AT2G11050.1|),UPSTREAM(MODIFIER|||||Exon_2_4375864_4379651|||AT2G11040.1|)	GT:PL:GQ	1/1:255,93,0:99
Chr2	4380316	.	A	C	219.0	.	DP=12;VDB=0.0152;AF1=1;AC1=2;DP4=0,0,7,3;MQ=46;FQ=-57;EFF=NON_SYNONYMOUS_CODING(MODERATE|MISSENSE|Aca/Cca|T191P||Exon_2_4379746_4385431|||AT2G11050.1|),UPSTREAM(MODIFIER|||||Exon_2_4375864_4379651|||AT2G11040.1|)	GT:PL:GQ	1/1:252,30,0:57
Chr2	4396736	.	C	A	222.0	.	DP=26;VDB=0.0277;AF1=1;AC1=2;DP4=0,0,14,12;MQ=46;FQ=-105;EFF=DOWNSTREAM(MODIFIER|||||Exon_2_4399935_4399960|||AT2G11090.1|),INTERGENIC(MODIFIER|||||||||),UPSTREAM(MODIFIER|||||Exon_2_4389579_4393073|||AT2G11070.1|),UPSTREAM(MODIFIER|||||Exon_2_4397840_4398442|||AT2G11080.1|),UPSTREAM(MODIFIER|||||Exon_2_4400057_4402144|||AT2G11100.1|)	GT:PL:GQ	1/1:255,78,0:99
Chr2	4528830	.	A	T	222.0	.	DP=35;VDB=0.0257;AF1=1;AC1=2;DP4=0,0,18,16;MQ=47;FQ=-129;EFF=DOWNSTREAM(MODIFIER|||||Exon_2_4531366_4531503|||AT2G11360.1|),SYNONYMOUS_CODING(LOW|SILENT|ggA/ggT|G617||Exon_2_4526980_4529724|||AT2G11350.1|),UPSTREAM(MODIFIER|||||Exon_2_4531705_4531781|||AT2G11370.1|)	GT:PL:GQ	1/1:255,102,0:99
Chr2	4779325	.	T	A	222.0	.	DP=27;VDB=0.0262;AF1=1;AC1=2;DP4=0,0,17,8;MQ=46;FQ=-102;EFF=NON_SYNONYMOUS_CODING(MODERATE|MISSENSE|gAg/gTg|E94V||Exon_2_4776446_4779605|||AT2G11840.1|)	GT:PL:GQ	1/1:255,75,0:99
Chr2	4849247	.	G	C	222.0	.	DP=21;VDB=0.0265;AF1=1;AC1=2;DP4=0,0,14,7;MQ=46;FQ=-90;EFF=DOWNSTREAM(MODIFIER|||||Exon_2_4842128_4845947|||AT2G12020.1|),DOWNSTREAM(MODIFIER|||||Exon_2_4849946_4852150|||AT2G12025.1|),INTERGENIC(MODIFIER|||||||||)	GT:PL:GQ	1/1:255,63,0:99
Chr2	4853370	.	A	G	222.0	.	DP=34;VDB=0.0275;AF1=1;AC1=2;DP4=0,0,12,19;MQ=46;FQ=-120;EFF=INTERGENIC(MODIFIER|||||||||),UPSTREAM(MODIFIER|||||Exon_2_4849946_4852150|||AT2G12025.1|),UPSTREAM(MODIFIER|||||Exon_2_4855657_4856532|||AT2G12040.1|),UPSTREAM(MODIFIER|||||Gene_AT2G12050|||AT2G12050.1|),UPSTREAM(MODIFIER|||||Gene_AT2G12050|||AT2G12050|)	GT:PL:GQ	1/1:255,93,0:99
Chr2	4906415	.	A	T	222.0	.	DP=64;VDB=0.0273;AF1=1;AC1=2;DP4=0,0,25,38;MQ=38;FQ=-217;EFF=DOWNSTREAM(MODIFIER|||||Exon_2_4911109_4912425|||AT2G12240.1|),NON_SYNONYMOUS_CODING(MODERATE|MISSENSE|gAt/gTt|D1418V||Exon_2_4902163_4908827|||AT2G12210.1|),UPSTREAM(MODIFIER|||||Gene_AT2G12230|||AT2G12230.1|),UPSTREAM(MODIFIER|||||Gene_AT2G12230|||AT2G12230|)	GT:PL:GQ	1/1:255,190,0:99
Chr2	4923157	.	C	T	173.0	.	DP=17;VDB=0.0270;AF1=1;AC1=2;DP4=0,0,13,4;MQ=28;FQ=-78;EFF=DOWNSTREAM(MODIFIER|||||AT2G12280|||AT2G12280.1|),DOWNSTREAM(MODIFIER|||||AT2G12290|||AT2G12290.1|),DOWNSTREAM(MODIFIER|||||Exon_2_4922324_4922596|||AT2G12280.1-Protein|),DOWNSTREAM(MODIFIER|||||Exon_2_4924100_4924501|||AT2G12290.1-Protein|),DOWNSTREAM(MODIFIER|||||Exon_2_4926146_4928532|||AT2G12300.1|),INTERGENIC(MODIFIER|||||||||),UPSTREAM(MODIFIER|||||Exon_2_4914735_4918581|||AT2G12260.1|),UPSTREAM(MODIFIER|||||Exon_2_4919062_4920410|||AT2G12270.1|)	GT:PL:GQ	1/1:206,51,0:99
Chr2	4973819	.	C	T	222.0	.	DP=18;VDB=0.0190;AF1=1;AC1=2;DP4=0,0,8,10;MQ=46;FQ=-81;EFF=DOWNSTREAM(MODIFIER|||||Exon_2_4974482_4977426|||AT2G12360.1|),NON_SYNONYMOUS_CODING(MODERATE|MISSENSE|Gcg/Acg|A6T||Exon_2_4973325_4973834|||AT2G12345.1|),UPSTREAM(MODIFIER|||||Exon_2_4967128_4972105|||AT2G12340.1|)	GT:PL:GQ	1/1:255,54,0:99
Chr2	5105646	.	C	A	222.0	.	DP=18;VDB=0.0195;AF1=1;AC1=2;DP4=0,0,8,10;MQ=46;FQ=-81;EFF=DOWNSTREAM(MODIFIER|||||Exon_2_5100105_5103592|||AT2G12510.1|),DOWNSTREAM(MODIFIER|||||Exon_2_5106678_5106974|||AT2G12530.1|),DOWNSTREAM(MODIFIER|||||Exon_2_5108873_5110827|||AT2G12540.1|),SYNONYMOUS_CODING(LOW|SILENT|gtG/gtT|V57||Exon_2_5105540_5105816|||AT2G12520.1|)	GT:PL:GQ	1/1:255,54,0:99
Chr2	5224176	.	G	T	34.0	.	DP=8;VDB=0.0109;AF1=1;AC1=2;DP4=0,0,4,4;MQ=13;FQ=-51;EFF=DOWNSTREAM(MODIFIER|||||Exon_2_5228220_5230996|||AT2G12750.1|),NON_SYNONYMOUS_CODING(MODERATE|MISSENSE|caC/caA|H564Q||Exon_2_5221309_5225867|||AT2G12740.1|),UPSTREAM(MODIFIER|||||Exon_2_5218464_5220468|||AT2G12730.1|)	GT:PL:GQ	1/1:67,24,0:45
Chr2	5277241	.	T	G	222.0	.	DP=26;VDB=0.0266;AF1=1;AC1=2;DP4=0,0,12,14;MQ=33;FQ=-105;EFF=DOWNSTREAM(MODIFIER|||||Exon_2_5272006_5273463|||AT2G12840.1|),DOWNSTREAM(MODIFIER|||||Exon_2_5274327_5274890|||AT2G12845.1|),DOWNSTREAM(MODIFIER|||||Exon_2_5280411_5282901|||AT2G12860.1|),NON_SYNONYMOUS_CODING(MODERATE|MISSENSE|Ttt/Gtt|F447V||Exon_2_5275903_5278679|||AT2G12850.1|),UPSTREAM(MODIFIER|||||Exon_2_5279891_5280526|||AT2G12855.1|)	GT:PL:GQ	1/1:255,78,0:99
Chr2	5341378	.	A	T	222.0	.	DP=21;VDB=0.0286;AF1=1;AC1=2;DP4=0,0,11,10;MQ=46;FQ=-90;EFF=DOWNSTREAM(MODIFIER|||||AT2G12977|||AT2G12977.1|),DOWNSTREAM(MODIFIER|||||Exon_2_5337865_5338029|||AT2G12977.1-Protein|),DOWNSTREAM(MODIFIER|||||Exon_2_5341984_5342694|||AT2G12990.1|),DOWNSTREAM(MODIFIER|||||Exon_2_5342940_5346917|||AT2G13000.1|),INTERGENIC(MODIFIER|||||||||),UPSTREAM(MODIFIER|||||Exon_2_5338748_5340868|||AT2G12980.1|)	GT:PL:GQ	1/1:255,63,0:99
Chr2	5342127	.	G	A	222.0	.	DP=20;VDB=0.0269;AF1=1;AC1=2;DP4=0,0,12,8;MQ=45;FQ=-87;EFF=DOWNSTREAM(MODIFIER|||||AT2G12977|||AT2G12977.1|),DOWNSTREAM(MODIFIER|||||Exon_2_5337865_5338029|||AT2G12977.1-Protein|),DOWNSTREAM(MODIFIER|||||Exon_2_5342940_5346917|||AT2G13000.1|),STOP_GAINED(HIGH|NONSENSE|Cag/Tag|Q190*||Exon_2_5341984_5342694|||AT2G12990.1|),UPSTREAM(MODIFIER|||||Exon_2_5338748_5340868|||AT2G12980.1|)	GT:PL:GQ	1/1:255,60,0:99
Chr2	5344979	.	T	A	222.0	.	DP=34;VDB=0.0281;AF1=1;AC1=2;DP4=0,0,19,13;MQ=44;FQ=-123;EFF=STOP_GAINED(HIGH|NONSENSE|Aga/Tga|R647*||Exon_2_5342940_5346917|||AT2G13000.1|),UPSTREAM(MODIFIER|||||Exon_2_5338748_5340868|||AT2G12980.1|),UPSTREAM(MODIFIER|||||Exon_2_5341984_5342694|||AT2G12990.1|)	GT:PL:GQ	1/1:255,96,0:99
Chr2	5350207	.	T	C	222.0	.	DP=29;VDB=0.0268;AF1=1;AC1=2;DP4=0,0,17,9;MQ=46;FQ=-105;EFF=DOWNSTREAM(MODIFIER|||||Exon_2_5352838_5353735|||AT2G13010.1|),INTERGENIC(MODIFIER|||||||||),UPSTREAM(MODIFIER|||||Exon_2_5342940_5346917|||AT2G13000.1|)	GT:PL:GQ	1/1:255,78,0:99
Chr2	5354149	.	T	A	222.0	.	DP=22;VDB=0.0280;AF1=1;AC1=2;DP4=0,0,15,7;MQ=45;FQ=-93;EFF=DOWNSTREAM(MODIFIER|||||Exon_2_5356304_5362180|||AT2G13020.1|),INTERGENIC(MODIFIER|||||||||),UPSTREAM(MODIFIER|||||Exon_2_5352838_5353735|||AT2G13010.1|)	GT:PL:GQ	1/1:255,66,0:99
Chr2	5494228	.	A	C	222.0	.	DP=25;VDB=0.0275;AF1=1;AC1=2;DP4=0,0,6,19;MQ=46;FQ=-102;EFF=DOWNSTREAM(MODIFIER|||||Exon_2_5492653_5493258|||AT2G13270.1|),INTERGENIC(MODIFIER|||||||||),UPSTREAM(MODIFIER|||||AT2G13272|||AT2G13272.1|),UPSTREAM(MODIFIER|||||AT2G13273|||AT2G13273.1|),UPSTREAM(MODIFIER|||||Exon_2_5497132_5497389|||AT2G13272.1-Protein|),UPSTREAM(MODIFIER|||||Exon_2_5498542_5498667|||AT2G13273.1-Protein|)	GT:PL:GQ	1/1:255,75,0:99
Chr2	5568592	.	C	T	189.0	.	DP=16;VDB=0.0264;AF1=1;AC1=2;DP4=0,0,10,5;MQ=32;FQ=-72;EFF=DOWNSTREAM(MODIFIER|||||Exon_2_5560013_5565080|||AT2G13380.1|),NON_SYNONYMOUS_CODING(MODERATE|MISSENSE|cCc/cTc|P532L||Exon_2_5566998_5575786|||AT2G13390.1|)	GT:PL:GQ	1/1:222,45,0:87
Chr2	5781771	.	C	A	222.0	.	DP=24;VDB=0.0281;AF1=1;AC1=2;DP4=0,0,11,11;MQ=46;FQ=-93;EFF=DOWNSTREAM(MODIFIER|||||Exon_2_5782178_5786746|||AT2G13830.1|),INTERGENIC(MODIFIER|||||||||)	GT:PL:GQ	1/1:255,66,0:99
Chr2	5812637	.	C	A	222.0	.	DP=24;VDB=0.0271;AF1=1;AC1=2;DP4=0,0,9,14;MQ=42;FQ=-96;EFF=SYNONYMOUS_CODING(LOW|SILENT|ctG/ctT|L282||Exon_2_5809672_5813482|||AT2G13860.1|),UPSTREAM(MODIFIER|||||Exon_2_5817230_5817565|||AT2G13865.1|)	GT:PL:GQ	1/1:255,69,0:99
Chr2	5963235	.	A	T	202.0	.	DP=23;VDB=0.0265;AF1=1;AC1=2;DP4=0,0,12,10;MQ=24;FQ=-93;EFF=NON_SYNONYMOUS_CODING(MODERATE|MISSENSE|Aat/Tat|N451Y||Exon_2_5960800_5961142|||AT2G14130.1|),UPSTREAM(MODIFIER|||||AT2G14120|||AT2G14120.1|),UPSTREAM(MODIFIER|||||AT2G14120|||AT2G14120.2|),UPSTREAM(MODIFIER|||||AT2G14120|||AT2G14120.3|),UPSTREAM(MODIFIER|||||Exon_2_5959647_5960015|||AT2G14120.1-Protein|),UPSTREAM(MODIFIER|||||Exon_2_5959647_5960015|||AT2G14120.2-Protein|),UPSTREAM(MODIFIER|||||Exon_2_5959647_5960015|||AT2G14120.3-Protein|),UPSTREAM(MODIFIER|||||Exon_2_5967178_5968071|||AT2G14140.1|)	GT:PL:GQ	1/1:235,66,0:99
Chr2	6054492	.	A	G	222.0	.	DP=23;VDB=0.0272;AF1=1;AC1=2;DP4=0,0,9,13;MQ=46;FQ=-93;EFF=DOWNSTREAM(MODIFIER|||||AT2G14288|||AT2G14288.1|),DOWNSTREAM(MODIFIER|||||AT2G14289|||AT2G14289.1|),DOWNSTREAM(MODIFIER|||||AT2G14290|||AT2G14290.1|),DOWNSTREAM(MODIFIER|||||Exon_2_6049000_6049775|||AT2G14280.1|),DOWNSTREAM(MODIFIER|||||Exon_2_6056038_6056778|||AT2G14288.1-Protein|),DOWNSTREAM(MODIFIER|||||Exon_2_6056913_6057020|||AT2G14289.1-Protein|),DOWNSTREAM(MODIFIER|||||Exon_2_6057439_6058500|||AT2G14290.1-Protein|),INTERGENIC(MODIFIER|||||||||),UPSTREAM(MODIFIER|||||AT2G14282|||AT2G14282.1|),UPSTREAM(MODIFIER|||||AT2G14285|||AT2G14285.1|),UPSTREAM(MODIFIER|||||Exon_2_6050327_6050393|||AT2G14282.1-Protein|),UPSTREAM(MODIFIER|||||Exon_2_6053488_6053500|||AT2G14285.1-Protein|)	GT:PL:GQ	1/1:255,66,0:99
Chr2	6124711	.	A	C	222.0	.	DP=20;VDB=0.0268;AF1=1;AC1=2;DP4=0,0,8,10;MQ=46;FQ=-81;EFF=DOWNSTREAM(MODIFIER|||||Exon_2_6126673_6127692|||AT2G14415.1|),DOWNSTREAM(MODIFIER|||||Gene_AT2G14405|||AT2G14405.1|),DOWNSTREAM(MODIFIER|||||Gene_AT2G14405|||AT2G14405|),DOWNSTREAM(MODIFIER|||||Gene_AT2G14410|||AT2G14410.1|),DOWNSTREAM(MODIFIER|||||Gene_AT2G14410|||AT2G14410|),INTERGENIC(MODIFIER|||||||||),UPSTREAM(MODIFIER|||||Exon_2_6129677_6130479|||AT2G14420.1|)	GT:PL:GQ	1/1:255,54,0:99
Chr2	6125453	.	C	A	222.0	.	DP=20;VDB=0.0190;AF1=1;AC1=2;DP4=0,0,8,12;MQ=47;FQ=-87;EFF=DOWNSTREAM(MODIFIER|||||Exon_2_6126673_6127692|||AT2G14415.1|),DOWNSTREAM(MODIFIER|||||Gene_AT2G14405|||AT2G14405.1|),DOWNSTREAM(MODIFIER|||||Gene_AT2G14405|||AT2G14405|),DOWNSTREAM(MODIFIER|||||Gene_AT2G14410|||AT2G14410.1|),DOWNSTREAM(MODIFIER|||||Gene_AT2G14410|||AT2G14410|),INTERGENIC(MODIFIER|||||||||),UPSTREAM(MODIFIER|||||Exon_2_6129677_6130479|||AT2G14420.1|)	GT:PL:GQ	1/1:255,60,0:99
Chr2	6341089	.	C	A	222.0	.	DP=34;VDB=0.0260;AF1=1;AC1=2;DP4=0,0,22,11;MQ=43;FQ=-126;EFF=DOWNSTREAM(MODIFIER|||||Exon_2_6337066_6337758|||AT2G14774.1|),DOWNSTREAM(MODIFIER|||||Exon_2_6338513_6339189|||AT2G14777.1|),DOWNSTREAM(MODIFIER|||||Exon_2_6341268_6344219|||AT2G14790.1|),INTERGENIC(MODIFIER|||||||||),UPSTREAM(MODIFIER|||||Exon_2_6340560_6340697|||AT2G14780.1|)	GT:PL:GQ	1/1:255,99,0:99
Chr2	6422633	.	A	G	222.0	.	DP=16;VDB=0.0275;AF1=1;AC1=2;DP4=0,0,6,10;MQ=37;FQ=-75;EFF=DOWNSTREAM(MODIFIER|||||AT2G14920|||AT2G14920.1|),DOWNSTREAM(MODIFIER|||||Exon_2_6418199_6418733|||AT2G14920.1-Protein|),DOWNSTREAM(MODIFIER|||||Exon_2_6422634_6426899|||AT2G14930.1|),INTERGENIC(MODIFIER|||||||||)	GT:PL:GQ	1/1:255,48,0:93
Chr2	6448931	.	A	T	222.0	.	DP=35;VDB=0.0265;AF1=1;AC1=2;DP4=0,0,13,22;MQ=44;FQ=-132;EFF=DOWNSTREAM(MODIFIER|||||AT2G14960|||AT2G14960.1|),DOWNSTREAM(MODIFIER|||||Exon_2_6453351_6453670|||AT2G14960.1-Protein|),SYNONYMOUS_CODING(LOW|SILENT|ccA/ccT|P517||Exon_2_6447381_6449633|||AT2G14950.1|)	GT:PL:GQ	1/1:255,105,0:99
Chr2	6455731	.	A	T	222.0	.	DP=20;VDB=0.0270;AF1=1;AC1=2;DP4=0,0,12,8;MQ=46;FQ=-87;EFF=DOWNSTREAM(MODIFIER|||||Exon_2_6457721_6461341|||AT2G14970.1|),INTERGENIC(MODIFIER|||||||||),UPSTREAM(MODIFIER|||||AT2G14960|||AT2G14960.1|),UPSTREAM(MODIFIER|||||Exon_2_6453351_6453670|||AT2G14960.1-Protein|)	GT:PL:GQ	1/1:255,60,0:99
Chr2	6597506	.	A	G	222.0	.	DP=36;VDB=0.0262;AF1=1;AC1=2;DP4=0,0,15,21;MQ=40;FQ=-135;EFF=SYNONYMOUS_STOP(LOW|SILENT|taA/taG|*1533||Exon_2_6592908_6597558|||AT2G15190.1|),UPSTREAM(MODIFIER|||||Exon_2_6599310_6603242|||AT2G15200.1|)	GT:PL:GQ	1/1:255,108,0:99
Chr2	6923598	.	A	T	222.0	.	DP=29;VDB=0.0274;AF1=1;AC1=2;DP4=0,0,12,16;MQ=45;FQ=-111;EFF=INTERGENIC(MODIFIER|||||||||),UPSTREAM(MODIFIER|||||AT2G15880|||AT2G15880.1|),UPSTREAM(MODIFIER|||||AT2G15890|||AT2G15890.1|),UPSTREAM(MODIFIER|||||AT2G15890|||AT2G15890.2|),UPSTREAM(MODIFIER|||||AT2G15900|||AT2G15900.1|),UPSTREAM(MODIFIER|||||Exon_2_6920268_6920319|||AT2G15880.1-Protein|),UPSTREAM(MODIFIER|||||Exon_2_6921762_6921978|||AT2G15890.1-Protein|),UPSTREAM(MODIFIER|||||Exon_2_6921762_6921978|||AT2G15890.2-Protein|),UPSTREAM(MODIFIER|||||Exon_2_6927390_6927489|||AT2G15900.1-Protein|)	GT:PL:GQ	1/1:255,84,0:99
Chr2	7059434	.	A	C	222.0	.	DP=19;VDB=0.0200;AF1=1;AC1=2;DP4=0,0,10,9;MQ=42;FQ=-84;EFF=DOWNSTREAM(MODIFIER|||||AT2G16300|||AT2G16300.1|),DOWNSTREAM(MODIFIER|||||Exon_2_7062930_7063367|||AT2G16300.1-Protein|),SYNONYMOUS_CODING(LOW|SILENT|cgT/cgG|R248||AT2G16290|||AT2G16290.1|),SYNONYMOUS_CODING(LOW|SILENT|cgT/cgG|R248||Exon_2_7060124_7060573|||AT2G16290.1-Protein|)	GT:PL:GQ	1/1:255,57,0:99
Chr2	7736630	.	T	A	222.0	.	DP=22;VDB=0.0267;AF1=1;AC1=2;DP4=0,0,12,8;MQ=46;FQ=-87;EFF=DOWNSTREAM(MODIFIER|||||AT2G17787|||AT2G17787.1|),DOWNSTREAM(MODIFIER|||||Exon_2_7731374_7731442|||AT2G17787.1-Protein|),INTRON(MODIFIER|||||AT2G17790|||AT2G17790.1|10),INTRON(MODIFIER|||||Exon_2_7733685_7733777|||AT2G17790.1-Protein|10),UPSTREAM(MODIFIER|||||AT2G17800|||AT2G17800.1|),UPSTREAM(MODIFIER|||||AT2G17800|||AT2G17800.2|),UPSTREAM(MODIFIER|||||Exon_2_7740313_7740411|||AT2G17800.1-Protein|),UPSTREAM(MODIFIER|||||Exon_2_7740313_7740411|||AT2G17800.2-Protein|)	GT:PL:GQ	1/1:255,60,0:99
Chr2	8687834	.	G	T	222.0	.	DP=26;VDB=0.0257;AF1=1;AC1=2;DP4=0,0,11,15;MQ=45;FQ=-105;EFF=DOWNSTREAM(MODIFIER|||||AT2G20110|||AT2G20110.1|),DOWNSTREAM(MODIFIER|||||AT2G20110|||AT2G20110.2|),DOWNSTREAM(MODIFIER|||||AT2G20130|||AT2G20130.1|),DOWNSTREAM(MODIFIER|||||Exon_2_8684496_8684779|||AT2G20110.1-Protein|),DOWNSTREAM(MODIFIER|||||Exon_2_8684496_8684779|||AT2G20110.2-Protein|),DOWNSTREAM(MODIFIER|||||Exon_2_8692106_8692234|||AT2G20130.1-Protein|),NON_SYNONYMOUS_CODING(MODERATE|MISSENSE|Cta/Ata|L219I||AT2G20120|||AT2G20120.1|),NON_SYNONYMOUS_CODING(MODERATE|MISSENSE|Cta/Ata|L219I||Exon_2_8689163_8689321|||AT2G20120.1-Protein|),UPSTREAM(MODIFIER|||||AT2G20140|||AT2G20140.1|),UPSTREAM(MODIFIER|||||Exon_2_8692736_8693209|||AT2G20140.1-Protein|)	GT:PL:GQ	1/1:255,78,0:99
Chr2	10019560	.	A	C	222.0	.	DP=39;VDB=0.0278;AF1=1;AC1=2;DP4=0,0,20,18;MQ=35;FQ=-141;EFF=DOWNSTREAM(MODIFIER|||||AT2G23530|||AT2G23530.1|),DOWNSTREAM(MODIFIER|||||Exon_2_10022536_10022804|||AT2G23530.1-Protein|),INTERGENIC(MODIFIER|||||||||),UPSTREAM(MODIFIER|||||AT2G23520|||AT2G23520.1|),UPSTREAM(MODIFIER|||||AT2G23540|||AT2G23540.1|),UPSTREAM(MODIFIER|||||Exon_2_10014256_10016943|||AT2G23520.1-Protein|),UPSTREAM(MODIFIER|||||Exon_2_10024366_10024669|||AT2G23540.1-Protein|)	GT:PL:GQ	1/1:255,114,0:99
Chr2	11162058	.	C	A	222.0	.	DP=21;VDB=0.0287;AF1=1;AC1=2;DP4=0,0,9,10;MQ=46;FQ=-84;EFF=DOWNSTREAM(MODIFIER|||||AT2G26210|||AT2G26210.1|),DOWNSTREAM(MODIFIER|||||AT2G26210|||AT2G26210.2|),DOWNSTREAM(MODIFIER|||||AT2G26210|||AT2G26210.3|),DOWNSTREAM(MODIFIER|||||AT2G26211|||AT2G26211.1|),DOWNSTREAM(MODIFIER|||||Exon_2_11157654_11157821|||AT2G26210.1-Protein|),DOWNSTREAM(MODIFIER|||||Exon_2_11157723_11157821|||AT2G26210.2-Protein|),DOWNSTREAM(MODIFIER|||||Exon_2_11157723_11157821|||AT2G26210.3-Protein|),INTRAGENIC(MODIFIER|||||Gene_AT2G26220||||),UPSTREAM(MODIFIER|||||AT2G26230|||AT2G26230.1|),UPSTREAM(MODIFIER|||||Exon_2_11161399_11161443|||AT2G26215.1|),UPSTREAM(MODIFIER|||||Exon_2_11164956_11165162|||AT2G26230.1-Protein|)	GT:PL:GQ	1/1:255,57,0:99
Chr2	11434437	.	A	C	222.0	.	DP=43;VDB=0.0264;AF1=1;AC1=2;DP4=0,0,16,26;MQ=46;FQ=-153;EFF=NON_SYNONYMOUS_CODING(MODERATE|MISSENSE|gaT/gaG|D170E||AT2G26810|||AT2G26810.1|),NON_SYNONYMOUS_CODING(MODERATE|MISSENSE|gaT/gaG|D170E||AT2G26810|||AT2G26810.2|),NON_SYNONYMOUS_CODING(MODERATE|MISSENSE|gaT/gaG|D170E||AT2G26810|||AT2G26810.3|),NON_SYNONYMOUS_CODING(MODERATE|MISSENSE|gaT/gaG|D170E||Exon_2_11435987_11436078|||AT2G26810.1-Protein|),NON_SYNONYMOUS_CODING(MODERATE|MISSENSE|gaT/gaG|D170E||Exon_2_11435987_11436078|||AT2G26810.2-Protein|),NON_SYNONYMOUS_CODING(MODERATE|MISSENSE|gaT/gaG|D170E||Exon_2_11435987_11436078|||AT2G26810.3-Protein|),UPSTREAM(MODIFIER|||||AT2G26800|||AT2G26800.1|),UPSTREAM(MODIFIER|||||AT2G26800|||AT2G26800.2|),UPSTREAM(MODIFIER|||||AT2G26800|||AT2G26800.3|),UPSTREAM(MODIFIER|||||AT2G26820|||AT2G26820.1|),UPSTREAM(MODIFIER|||||Exon_2_11432022_11432185|||AT2G26800.1-Protein|),UPSTREAM(MODIFIER|||||Exon_2_11432022_11432290|||AT2G26800.2-Protein|),UPSTREAM(MODIFIER|||||Exon_2_11432022_11432290|||AT2G26800.3-Protein|),UPSTREAM(MODIFIER|||||Exon_2_11437808_11437997|||AT2G26820.1-Protein|)	GT:PL:GQ	1/1:255,126,0:99
Chr2	12286078	.	T	C	222.0	.	DP=32;VDB=0.0275;AF1=1;AC1=2;DP4=0,0,19,12;MQ=46;FQ=-120;EFF=DOWNSTREAM(MODIFIER|||||AT2G28650|||AT2G28650.1|),DOWNSTREAM(MODIFIER|||||Exon_2_12289260_12290981|||AT2G28650.1-Protein|),NON_SYNONYMOUS_CODING(MODERATE|MISSENSE|Aaa/Gaa|K190E||AT2G28640|||AT2G28640.1|),NON_SYNONYMOUS_CODING(MODERATE|MISSENSE|Aaa/Gaa|K190E||Exon_2_12285579_12286645|||AT2G28640.1-Protein|)	GT:PL:GQ	1/1:255,93,0:99
Chr2	12743229	.	C	T	222.0	.	DP=29;VDB=0.0235;AF1=1;AC1=2;DP4=0,0,15,14;MQ=46;FQ=-114;EFF=DOWNSTREAM(MODIFIER|||||AT2G29870|||AT2G29870.1|),DOWNSTREAM(MODIFIER|||||Exon_2_12741192_12741332|||AT2G29870.1-Protein|),NON_SYNONYMOUS_CODING(MODERATE|MISSENSE|aCt/aTt|T204I||AT2G29880|||AT2G29880.1|),NON_SYNONYMOUS_CODING(MODERATE|MISSENSE|aCt/aTt|T204I||Exon_2_12742536_12742895|||AT2G29880.1-Protein|),UPSTREAM(MODIFIER|||||AT2G29860|||AT2G29860.1|),UPSTREAM(MODIFIER|||||AT2G29890|||AT2G29890.1|),UPSTREAM(MODIFIER|||||AT2G29890|||AT2G29890.2|),UPSTREAM(MODIFIER|||||AT2G29890|||AT2G29890.3|),UPSTREAM(MODIFIER|||||Exon_2_12737666_12738388|||AT2G29860.1-Protein|),UPSTREAM(MODIFIER|||||Exon_2_12744597_12744652|||AT2G29890.1-Protein|),UPSTREAM(MODIFIER|||||Exon_2_12744597_12744652|||AT2G29890.2-Protein|),UPSTREAM(MODIFIER|||||Exon_2_12744597_12744652|||AT2G29890.3-Protein|)	GT:PL:GQ	1/1:255,87,0:99
Chr2	13445136	.	A	T	222.0	.	DP=38;VDB=0.0230;AF1=1;AC1=2;DP4=0,0,13,24;MQ=46;FQ=-138;EFF=DOWNSTREAM(MODIFIER|||||AT2G31590|||AT2G31590.1|),DOWNSTREAM(MODIFIER|||||AT2G31600|||AT2G31600.1|),DOWNSTREAM(MODIFIER|||||AT2G31600|||AT2G31600.2|),DOWNSTREAM(MODIFIER|||||Exon_2_13448037_13448133|||AT2G31590.1-Protein|),DOWNSTREAM(MODIFIER|||||Exon_2_13449443_13450083|||AT2G31600.1-Protein|),DOWNSTREAM(MODIFIER|||||Exon_2_13449443_13450083|||AT2G31600.2-Protein|),INTRON(MODIFIER|||||AT2G31580|||AT2G31580.1|1),INTRON(MODIFIER|||||Exon_2_13445780_13445837|||AT2G31580.1-Protein|1),UPSTREAM(MODIFIER|||||AT2G31585|||AT2G31585.1|),UPSTREAM(MODIFIER|||||AT2G31585|||AT2G31585.2|)	GT:PL:GQ	1/1:255,111,0:99
Chr2	14622897	.	G	A	222.0	.	DP=25;VDB=0.0261;AF1=1;AC1=2;DP4=0,0,12,11;MQ=46;FQ=-96;EFF=INTRON(MODIFIER|||||AT2G34680|||AT2G34680.1|17),INTRON(MODIFIER|||||Exon_2_14627488_14628300|||AT2G34680.1-Protein|16)	GT:PL:GQ	1/1:255,69,0:99
Chr2	16009718	.	A	T	222.0	.	DP=25;VDB=0.0271;AF1=1;AC1=2;DP4=0,0,11,14;MQ=32;FQ=-102;EFF=DOWNSTREAM(MODIFIER|||||AT2G38195|||AT2G38195.1|),DOWNSTREAM(MODIFIER|||||AT2G38195|||AT2G38195.2|),DOWNSTREAM(MODIFIER|||||AT2G38210|||AT2G38210.1|),DOWNSTREAM(MODIFIER|||||AT2G38240|||AT2G38240.1|),DOWNSTREAM(MODIFIER|||||Exon_2_16002654_16002695|||AT2G38195.2-Protein|),DOWNSTREAM(MODIFIER|||||Exon_2_16003836_16003989|||AT2G38195.1-Protein|),DOWNSTREAM(MODIFIER|||||Exon_2_16007198_16007437|||AT2G38210.1-Protein|),DOWNSTREAM(MODIFIER|||||Exon_2_16014188_16014666|||AT2G38240.1-Protein|),NON_SYNONYMOUS_CODING(MODERATE|MISSENSE|Aca/Tca|T237S||AT2G38220|||AT2G38220.1|),NON_SYNONYMOUS_CODING(MODERATE|MISSENSE|Aca/Tca|T237S||Exon_2_16008112_16008265|||AT2G38220.1-Protein|),UPSTREAM(MODIFIER|||||AT2G38230|||AT2G38230.1|),UPSTREAM(MODIFIER|||||Exon_2_16011475_16012404|||AT2G38230.1-Protein|)	GT:PL:GQ	1/1:255,75,0:99
Chr2	16875951	.	C	T	222.0	.	DP=20;VDB=0.0270;AF1=1;AC1=2;DP4=0,0,9,8;MQ=45;FQ=-78;EFF=DOWNSTREAM(MODIFIER|||||AT2G40400|||AT2G40400.1|),DOWNSTREAM(MODIFIER|||||AT2G40400|||AT2G40400.2|),DOWNSTREAM(MODIFIER|||||AT2G40410|||AT2G40410.1|),DOWNSTREAM(MODIFIER|||||AT2G40410|||AT2G40410.2|),DOWNSTREAM(MODIFIER|||||AT2G40430|||AT2G40430.1|),DOWNSTREAM(MODIFIER|||||AT2G40430|||AT2G40430.2|),DOWNSTREAM(MODIFIER|||||AT2G40430|||AT2G40430.3|),DOWNSTREAM(MODIFIER|||||Exon_2_16869363_16869991|||AT2G40400.1-Protein|),DOWNSTREAM(MODIFIER|||||Exon_2_16869363_16869991|||AT2G40400.2-Protein|),DOWNSTREAM(MODIFIER|||||Exon_2_16873509_16873655|||AT2G40410.1-Protein|),DOWNSTREAM(MODIFIER|||||Exon_2_16873509_16873655|||AT2G40410.2-Protein|),DOWNSTREAM(MODIFIER|||||Exon_2_16882197_16882365|||AT2G40430.1-Protein|),DOWNSTREAM(MODIFIER|||||Exon_2_16882197_16882365|||AT2G40430.2-Protein|),DOWNSTREAM(MODIFIER|||||Exon_2_16882197_16882365|||AT2G40430.3-Protein|),INTERGENIC(MODIFIER|||||||||),UPSTREAM(MODIFIER|||||AT2G40420|||AT2G40420.1|),UPSTREAM(MODIFIER|||||Exon_2_16877300_16877666|||AT2G40420.1-Protein|)	GT:PL:GQ	1/1:255,51,0:99
Chr2	17995589	.	A	C	222.0	.	DP=24;VDB=0.0270;AF1=1;AC1=2;DP4=0,0,14,9;MQ=46;FQ=-96;EFF=DOWNSTREAM(MODIFIER|||||AT2G43280|||AT2G43280.1|),DOWNSTREAM(MODIFIER|||||AT2G43320|||AT2G43320.1|),DOWNSTREAM(MODIFIER|||||AT2G43320|||AT2G43320.2|),DOWNSTREAM(MODIFIER|||||Exon_2_17989739_17989739|||AT2G43280.1-Protein|),DOWNSTREAM(MODIFIER|||||Exon_2_17999030_17999158|||AT2G43320.1-Protein|),DOWNSTREAM(MODIFIER|||||Exon_2_17999030_17999158|||AT2G43320.2-Protein|),NON_SYNONYMOUS_CODING(MODERATE|MISSENSE|cTa/cGa|L19R||AT2G43300|||AT2G43300.1|),UPSTREAM(MODIFIER|||||AT2G43290|||AT2G43290.1|),UPSTREAM(MODIFIER|||||AT2G43310|||AT2G43310.1|),UPSTREAM(MODIFIER|||||Exon_2_17991308_17991955|||AT2G43290.1-Protein|),UPSTREAM(MODIFIER|||||Exon_2_17996106_17996507|||AT2G43310.1-Protein|)	GT:PL:GQ	1/1:255,69,0:99
Chr2	18563458	.	G	T	222.0	.	DP=33;VDB=0.0267;AF1=1;AC1=2;DP4=0,0,12,20;MQ=36;FQ=-123;EFF=DOWNSTREAM(MODIFIER|||||AT2G44990|||AT2G44990.1|),DOWNSTREAM(MODIFIER|||||Exon_2_18558938_18559697|||AT2G44990.1-Protein|),NON_SYNONYMOUS_CODING(MODERATE|MISSENSE|tGc/tTc|C134F||AT2G44995|||AT2G44995.1|),UPSTREAM(MODIFIER|||||AT2G45000|||AT2G45000.1|),UPSTREAM(MODIFIER|||||AT2G45010|||AT2G45010.1|),UPSTREAM(MODIFIER|||||AT2G45010|||AT2G45010.2|),UPSTREAM(MODIFIER|||||Exon_2_18564156_18565626|||AT2G45000.1-Protein|),UPSTREAM(MODIFIER|||||Exon_2_18568045_18568155|||AT2G45010.1-Protein|)	GT:PL:GQ	1/1:255,96,0:99
Chr2	19000020	.	A	T	156.0	.	DP=8;VDB=0.0279;AF1=1;AC1=2;DP4=0,0,4,4;MQ=36;FQ=-51;EFF=DOWNSTREAM(MODIFIER|||||AT2G46260|||AT2G46260.1|),DOWNSTREAM(MODIFIER|||||AT2G46280|||AT2G46280.1|),DOWNSTREAM(MODIFIER|||||AT2G46280|||AT2G46280.2|),DOWNSTREAM(MODIFIER|||||AT2G46280|||AT2G46280.3|),DOWNSTREAM(MODIFIER|||||Exon_2_18996111_18996366|||AT2G46260.1-Protein|),DOWNSTREAM(MODIFIER|||||Exon_2_19005210_19005393|||AT2G46280.1-Protein|),DOWNSTREAM(MODIFIER|||||Exon_2_19005210_19005393|||AT2G46280.2-Protein|),DOWNSTREAM(MODIFIER|||||Exon_2_19005210_19005393|||AT2G46280.3-Protein|),INTERGENIC(MODIFIER|||||||||),UPSTREAM(MODIFIER|||||AT2G46270|||AT2G46270.1|),UPSTREAM(MODIFIER|||||AT2G46270|||AT2G46270.2|),UPSTREAM(MODIFIER|||||Exon_2_19000859_19000924|||AT2G46270.1-Protein|),UPSTREAM(MODIFIER|||||Exon_2_19000859_19000924|||AT2G46270.2-Protein|)	GT:PL:GQ	1/1:189,24,0:45
Chr2	19000022	.	A	G	138.0	.	DP=7;VDB=0.0284;AF1=1;AC1=2;DP4=0,0,4,3;MQ=35;FQ=-48;EFF=DOWNSTREAM(MODIFIER|||||AT2G46260|||AT2G46260.1|),DOWNSTREAM(MODIFIER|||||AT2G46280|||AT2G46280.1|),DOWNSTREAM(MODIFIER|||||AT2G46280|||AT2G46280.2|),DOWNSTREAM(MODIFIER|||||AT2G46280|||AT2G46280.3|),DOWNSTREAM(MODIFIER|||||Exon_2_18996111_18996366|||AT2G46260.1-Protein|),DOWNSTREAM(MODIFIER|||||Exon_2_19005210_19005393|||AT2G46280.1-Protein|),DOWNSTREAM(MODIFIER|||||Exon_2_19005210_19005393|||AT2G46280.2-Protein|),DOWNSTREAM(MODIFIER|||||Exon_2_19005210_19005393|||AT2G46280.3-Protein|),INTERGENIC(MODIFIER|||||||||),UPSTREAM(MODIFIER|||||AT2G46270|||AT2G46270.1|),UPSTREAM(MODIFIER|||||AT2G46270|||AT2G46270.2|),UPSTREAM(MODIFIER|||||Exon_2_19000859_19000924|||AT2G46270.1-Protein|),UPSTREAM(MODIFIER|||||Exon_2_19000859_19000924|||AT2G46270.2-Protein|)	GT:PL:GQ	1/1:171,21,0:39
Chr2	19375291	.	T	A	222.0	.	DP=40;VDB=0.0261;AF1=1;AC1=2;DP4=0,0,18,22;MQ=39;FQ=-147;EFF=DOWNSTREAM(MODIFIER|||||AT2G47200|||AT2G47200.1|),DOWNSTREAM(MODIFIER|||||Exon_2_19377884_19378150|||AT2G47200.1-Protein|),INTERGENIC(MODIFIER|||||||||),UPSTREAM(MODIFIER|||||AT2G47180|||AT2G47180.1|),UPSTREAM(MODIFIER|||||AT2G47190|||AT2G47190.1|),UPSTREAM(MODIFIER|||||AT2G47210|||AT2G47210.1|),UPSTREAM(MODIFIER|||||Exon_2_19370025_19370372|||AT2G47180.1-Protein|),UPSTREAM(MODIFIER|||||Exon_2_19376284_19376440|||AT2G47190.1-Protein|),UPSTREAM(MODIFIER|||||Exon_2_19379039_19379161|||AT2G47210.1-Protein|)	GT:PL:GQ	1/1:255,120,0:99
Chr2	19375298	.	T	A	222.0	.	DP=42;VDB=0.0275;AF1=1;AC1=2;DP4=0,0,18,24;MQ=40;FQ=-153;EFF=DOWNSTREAM(MODIFIER|||||AT2G47200|||AT2G47200.1|),DOWNSTREAM(MODIFIER|||||Exon_2_19377884_19378150|||AT2G47200.1-Protein|),INTERGENIC(MODIFIER|||||||||),UPSTREAM(MODIFIER|||||AT2G47180|||AT2G47180.1|),UPSTREAM(MODIFIER|||||AT2G47190|||AT2G47190.1|),UPSTREAM(MODIFIER|||||AT2G47210|||AT2G47210.1|),UPSTREAM(MODIFIER|||||Exon_2_19370025_19370372|||AT2G47180.1-Protein|),UPSTREAM(MODIFIER|||||Exon_2_19376284_19376440|||AT2G47190.1-Protein|),UPSTREAM(MODIFIER|||||Exon_2_19379039_19379161|||AT2G47210.1-Protein|)	GT:PL:GQ	1/1:255,126,0:99
Chr2	19696553	.	C	T	222.0	.	DP=19;VDB=0.0275;AF1=1;AC1=2;DP4=0,0,7,12;MQ=47;FQ=-84;EFF=NON_SYNONYMOUS_CODING(MODERATE|MISSENSE|aGg/aAg|R11K||AT2G48160|||AT2G48160.1|),NON_SYNONYMOUS_CODING(MODERATE|MISSENSE|aGg/aAg|R11K||Exon_2_19696462_19696584|||AT2G48160.1-Protein|)	GT:PL:GQ	1/1:255,57,0:99
Chr2	19697574	.	T	A	75.1	.	DP=8;VDB=0.0002;AF1=1;AC1=2;DP4=0,0,4,2;MQ=25;FQ=-45;EFF=UPSTREAM(MODIFIER|||||AT2G48160|||AT2G48160.1|),UPSTREAM(MODIFIER|||||Exon_2_19696462_19696584|||AT2G48160.1-Protein|)	GT:PL:GQ	1/1:108,18,0:33
Chr2	19697575	.	T	C	96.1	.	DP=8;VDB=0.0002;AF1=1;AC1=2;DP4=0,0,4,3;MQ=25;FQ=-48;EFF=UPSTREAM(MODIFIER|||||AT2G48160|||AT2G48160.1|),UPSTREAM(MODIFIER|||||Exon_2_19696462_19696584|||AT2G48160.1-Protein|)	GT:PL:GQ	1/1:129,21,0:39
Chr3	293451	.	T	G	222.0	.	DP=38;VDB=0.0249;AF1=1;AC1=2;DP4=0,0,21,14;MQ=46;FQ=-132;EFF=DOWNSTREAM(MODIFIER|||||AT3G01810|||AT3G01810.1|),DOWNSTREAM(MODIFIER|||||AT3G01810|||AT3G01810.2|),DOWNSTREAM(MODIFIER|||||AT3G01810|||AT3G01810.3|),DOWNSTREAM(MODIFIER|||||AT3G01820|||AT3G01820.1|),DOWNSTREAM(MODIFIER|||||AT3G01840|||AT3G01840.1|),DOWNSTREAM(MODIFIER|||||Exon_3_289218_289916|||AT3G01810.1-Protein|),DOWNSTREAM(MODIFIER|||||Exon_3_289218_289916|||AT3G01810.2-Protein|),DOWNSTREAM(MODIFIER|||||Exon_3_289218_289916|||AT3G01810.3-Protein|),DOWNSTREAM(MODIFIER|||||Exon_3_295028_295357|||AT3G01820.1-Protein|),DOWNSTREAM(MODIFIER|||||Exon_3_298231_298634|||AT3G01840.1-Protein|),INTERGENIC(MODIFIER|||||||||),UPSTREAM(MODIFIER|||||AT3G01830|||AT3G01830.1|),UPSTREAM(MODIFIER|||||AT3G01830|||AT3G01830.2|),UPSTREAM(MODIFIER|||||Exon_3_296114_296450|||AT3G01830.2-Protein|),UPSTREAM(MODIFIER|||||Exon_3_296114_296554|||AT3G01830.1-Protein|)	GT:PL:GQ	1/1:255,105,0:99
Chr3	526256	.	C	A	204.0	.	DP=11;VDB=0.0336;AF1=1;AC1=2;DP4=0,0,4,6;MQ=44;FQ=-57;EFF=DOWNSTREAM(MODIFIER|||||AT3G02500|||AT3G02500.1|),DOWNSTREAM(MODIFIER|||||AT3G02520|||AT3G02520.1|),DOWNSTREAM(MODIFIER|||||AT3G02530|||AT3G02530.1|),DOWNSTREAM(MODIFIER|||||Exon_3_519364_519556|||AT3G02500.1-Protein|),DOWNSTREAM(MODIFIER|||||Exon_3_525370_526255|||AT3G02515.1|),DOWNSTREAM(MODIFIER|||||Exon_3_527439_527915|||AT3G02520.1-Protein|),DOWNSTREAM(MODIFIER|||||Exon_3_532324_532457|||AT3G02530.1-Protein|),INTERGENIC(MODIFIER|||||||||),UPSTREAM(MODIFIER|||||AT3G02510|||AT3G02510.1|),UPSTREAM(MODIFIER|||||AT3G02510|||AT3G02510.2|),UPSTREAM(MODIFIER|||||Exon_3_524508_524536|||AT3G02510.1-Protein|),UPSTREAM(MODIFIER|||||Exon_3_524508_524536|||AT3G02510.2-Protein|)	GT:PL:GQ	1/1:237,30,0:57
Chr3	1843368	.	T	A	222.0	.	DP=25;VDB=0.0278;AF1=1;AC1=2;DP4=0,0,14,11;MQ=47;FQ=-102;EFF=DOWNSTREAM(MODIFIER|||||AT3G06090|||AT3G06090.1|),DOWNSTREAM(MODIFIER|||||Exon_3_1840773_1841012|||AT3G06090.1-Protein|),NON_SYNONYMOUS_CODING(MODERATE|MISSENSE|agA/agT|R9S||AT3G06105|||AT3G06105.1|),UPSTREAM(MODIFIER|||||AT3G06100|||AT3G06100.1|),UPSTREAM(MODIFIER|||||AT3G06110|||AT3G06110.1|),UPSTREAM(MODIFIER|||||AT3G06110|||AT3G06110.2|),UPSTREAM(MODIFIER|||||AT3G06110|||AT3G06110.3|),UPSTREAM(MODIFIER|||||AT3G06120|||AT3G06120.1|),UPSTREAM(MODIFIER|||||Exon_3_1842794_1842934|||AT3G06100.1-Protein|),UPSTREAM(MODIFIER|||||Exon_3_1843517_1843606|||AT3G06110.1-Protein|),UPSTREAM(MODIFIER|||||Exon_3_1843517_1843606|||AT3G06110.2-Protein|),UPSTREAM(MODIFIER|||||Exon_3_1843517_1843606|||AT3G06110.3-Protein|),UPSTREAM(MODIFIER|||||Exon_3_1846531_1846626|||AT3G06120.1-Protein|)	GT:PL:GQ	1/1:255,75,0:99
Chr3	1952490	.	G	C	222.0	.	DP=29;VDB=0.0178;AF1=1;AC1=2;DP4=0,0,17,11;MQ=46;FQ=-111;EFF=DOWNSTREAM(MODIFIER|||||AT3G06420|||AT3G06420.1|),DOWNSTREAM(MODIFIER|||||AT3G06430|||AT3G06430.1|),DOWNSTREAM(MODIFIER|||||Exon_3_1956232_1956274|||AT3G06420.1-Protein|),DOWNSTREAM(MODIFIER|||||Exon_3_1957914_1958240|||AT3G06430.1-Protein|),INTERGENIC(MODIFIER|||||||||),UPSTREAM(MODIFIER|||||AT3G06410|||AT3G06410.1|),UPSTREAM(MODIFIER|||||Exon_3_1949438_1949528|||AT3G06410.1-Protein|)	GT:PL:GQ	1/1:255,84,0:99
Chr3	2849685	.	A	C	222.0	.	DP=26;VDB=0.0270;AF1=1;AC1=2;DP4=0,0,14,12;MQ=47;FQ=-105;EFF=DOWNSTREAM(MODIFIER|||||AT3G09280|||AT3G09280.1|),DOWNSTREAM(MODIFIER|||||Exon_3_2850920_2851258|||AT3G09280.1-Protein|),INTERGENIC(MODIFIER|||||||||),UPSTREAM(MODIFIER|||||AT3G09270|||AT3G09270.1|),UPSTREAM(MODIFIER|||||AT3G09285|||AT3G09285.1|),UPSTREAM(MODIFIER|||||Exon_3_2848903_2849226|||AT3G09270.1-Protein|)	GT:PL:GQ	1/1:255,78,0:99
Chr3	3007742	.	C	G	222.0	.	DP=43;VDB=0.0270;AF1=1;AC1=2;DP4=0,0,24,17;MQ=46;FQ=-150;EFF=NON_SYNONYMOUS_CODING(MODERATE|MISSENSE|aaG/aaC|K11N||AT3G09800|||AT3G09800.1|),NON_SYNONYMOUS_CODING(MODERATE|MISSENSE|aaG/aaC|K11N||Exon_3_3007908_3007916|||AT3G09800.1-Protein|),UPSTREAM(MODIFIER|||||AT3G09780|||AT3G09780.1|),UPSTREAM(MODIFIER|||||AT3G09790|||AT3G09790.1|),UPSTREAM(MODIFIER|||||AT3G09810|||AT3G09810.1|),UPSTREAM(MODIFIER|||||AT3G09820|||AT3G09820.1|),UPSTREAM(MODIFIER|||||AT3G09820|||AT3G09820.2|),UPSTREAM(MODIFIER|||||Exon_3_3000838_3003165|||AT3G09780.1-Protein|),UPSTREAM(MODIFIER|||||Exon_3_3004111_3006006|||AT3G09790.1-Protein|),UPSTREAM(MODIFIER|||||Exon_3_3008753_3008944|||AT3G09810.1-Protein|),UPSTREAM(MODIFIER|||||Exon_3_3012122_3012213|||AT3G09820.1-Protein|),UPSTREAM(MODIFIER|||||Exon_3_3012645_3012711|||AT3G09820.2-Protein|)	GT:PL:GQ	1/1:255,123,0:99
Chr3	3114003	.	G	T	222.0	.	DP=17;VDB=0.0137;AF1=1;AC1=2;DP4=0,0,8,8;MQ=46;FQ=-75;EFF=DOWNSTREAM(MODIFIER|||||AT3G10113|||AT3G10113.1|),DOWNSTREAM(MODIFIER|||||Exon_3_3119230_3119391|||AT3G10113.1-Protein|),NON_SYNONYMOUS_CODING(MODERATE|MISSENSE|Gat/Tat|D693Y||Exon_3_3111778_3112648|||AT3G10100.1|),UPSTREAM(MODIFIER|||||AT3G10090|||AT3G10090.1|),UPSTREAM(MODIFIER|||||AT3G10110|||AT3G10110.1|),UPSTREAM(MODIFIER|||||Exon_3_3108960_3109154|||AT3G10090.1-Protein|),UPSTREAM(MODIFIER|||||Exon_3_3116225_3116396|||AT3G10110.1-Protein|)	GT:PL:GQ	1/1:255,48,0:93
Chr3	4885275	.	A	C	214.0	.	DP=13;VDB=0.0261;AF1=1;AC1=2;DP4=0,0,11,2;MQ=46;FQ=-66;EFF=NON_SYNONYMOUS_CODING(MODERATE|MISSENSE|Ttt/Gtt|F188V||AT3G14550|||AT3G14550.1|),NON_SYNONYMOUS_CODING(MODERATE|MISSENSE|Ttt/Gtt|F188V||Exon_3_4885454_4885945|||AT3G14550.1-Protein|),UPSTREAM(MODIFIER|||||AT3G14530|||AT3G14530.1|),UPSTREAM(MODIFIER|||||AT3G14540|||AT3G14540.1|),UPSTREAM(MODIFIER|||||AT3G14560|||AT3G14560.1|),UPSTREAM(MODIFIER|||||Exon_3_4879957_4880448|||AT3G14530.1-Protein|),UPSTREAM(MODIFIER|||||Exon_3_4883691_4883936|||AT3G14540.1-Protein|),UPSTREAM(MODIFIER|||||Exon_3_4889368_4889832|||AT3G14560.1-Protein|)	GT:PL:GQ	1/1:247,39,0:75
Chr3	5025121	.	G	A	222.0	.	DP=23;VDB=0.0281;AF1=1;AC1=2;DP4=0,0,11,12;MQ=46;FQ=-96;EFF=DOWNSTREAM(MODIFIER|||||AT3G14920|||AT3G14920.1|),DOWNSTREAM(MODIFIER|||||AT3G14930|||AT3G14930.1|),DOWNSTREAM(MODIFIER|||||AT3G14930|||AT3G14930.2|),DOWNSTREAM(MODIFIER|||||AT3G14930|||AT3G14930.3|),DOWNSTREAM(MODIFIER|||||Exon_3_5020675_5020697|||AT3G14930.1-Protein|),DOWNSTREAM(MODIFIER|||||Exon_3_5020675_5020697|||AT3G14930.2-Protein|),DOWNSTREAM(MODIFIER|||||Exon_3_5021290_5021616|||AT3G14930.3-Protein|),INTERGENIC(MODIFIER|||||||||),UPSTREAM(MODIFIER|||||AT3G14940|||AT3G14940.1|),UPSTREAM(MODIFIER|||||Exon_3_5025584_5025751|||AT3G14940.1-Protein|)	GT:PL:GQ	1/1:255,69,0:99
Chr3	7786375	.	C	A	222.0	.	DP=46;VDB=0.0257;AF1=1;AC1=2;DP4=0,0,20,25;MQ=39;FQ=-162;EFF=DOWNSTREAM(MODIFIER|||||AT3G22090|||AT3G22090.1|),DOWNSTREAM(MODIFIER|||||Exon_3_7782956_7783121|||AT3G22090.1-Protein|),INTERGENIC(MODIFIER|||||||||),UPSTREAM(MODIFIER|||||AT3G22080|||AT3G22080.1|),UPSTREAM(MODIFIER|||||AT3G22100|||AT3G22100.1|),UPSTREAM(MODIFIER|||||AT3G22104|||AT3G22104.1|),UPSTREAM(MODIFIER|||||Exon_3_7781576_7781718|||AT3G22080.1-Protein|),UPSTREAM(MODIFIER|||||Exon_3_7783711_7784469|||AT3G22100.1-Protein|),UPSTREAM(MODIFIER|||||Exon_3_7789814_7789879|||AT3G22104.1-Protein|)	GT:PL:GQ	1/1:255,135,0:99
Chr3	7896480	.	T	A	222.0	.	DP=36;VDB=0.0265;AF1=1;AC1=2;DP4=0,0,18,17;MQ=42;FQ=-132;EFF=DOWNSTREAM(MODIFIER|||||AT3G22330|||AT3G22330.1|),DOWNSTREAM(MODIFIER|||||Exon_3_7892641_7893033|||AT3G22330.1-Protein|),INTERGENIC(MODIFIER|||||||||),UPSTREAM(MODIFIER|||||AT3G22320|||AT3G22320.1|),UPSTREAM(MODIFIER|||||AT3G22345|||AT3G22345.1|),UPSTREAM(MODIFIER|||||Exon_3_7891897_7892094|||AT3G22320.1-Protein|),UPSTREAM(MODIFIER|||||Exon_3_7897484_7898398|||AT3G22340.1|),UPSTREAM(MODIFIER|||||Exon_3_7899215_7900219|||AT3G22345.1-Protein|)	GT:PL:GQ	1/1:255,105,0:99
Chr3	9608861	.	T	A	150.0	.	DP=29;VDB=0.0275;AF1=1;AC1=2;DP4=0,0,13,16;MQ=17;FQ=-114;EFF=DOWNSTREAM(MODIFIER|||||AT3G26250|||AT3G26250.1|),DOWNSTREAM(MODIFIER|||||Exon_3_9611696_9613168|||AT3G26250.1-Protein|),INTERGENIC(MODIFIER|||||||||),UPSTREAM(MODIFIER|||||AT3G26240|||AT3G26240.1|),UPSTREAM(MODIFIER|||||Exon_3_9604335_9607103|||AT3G26240.1-Protein|),UPSTREAM(MODIFIER|||||Exon_3_9613765_9614622|||AT3G26260.1|)	GT:PL:GQ	1/1:183,87,0:99
Chr3	10200575	.	T	A	222.0	.	DP=31;VDB=0.0257;AF1=1;AC1=2;DP4=0,0,16,14;MQ=47;FQ=-117;EFF=INTERGENIC(MODIFIER|||||||||),UPSTREAM(MODIFIER|||||AT3G27530|||AT3G27530.1|),UPSTREAM(MODIFIER|||||AT3G27540|||AT3G27540.1|),UPSTREAM(MODIFIER|||||Exon_3_10199636_10199659|||AT3G27530.1-Protein|),UPSTREAM(MODIFIER|||||Exon_3_10205489_10205551|||AT3G27540.1-Protein|)	GT:PL:GQ	1/1:255,90,0:99
Chr3	10496355	.	C	A	222.0	.	DP=27;VDB=0.0257;AF1=1;AC1=2;DP4=0,0,14,11;MQ=45;FQ=-102;EFF=DOWNSTREAM(MODIFIER|||||Exon_3_10493154_10493681|||AT3G28157.1|),NON_SYNONYMOUS_CODING(MODERATE|MISSENSE|cCc/cAc|P567H||Exon_3_10494656_10496791|||AT3G28160.1|),UPSTREAM(MODIFIER|||||AT3G28170|||AT3G28170.1|),UPSTREAM(MODIFIER|||||Exon_3_10498361_10498487|||AT3G28170.1-Protein|)	GT:PL:GQ	1/1:255,75,0:99
Chr3	10713769	.	C	T	222.0	.	DP=34;VDB=0.0270;AF1=1;AC1=2;DP4=0,0,16,18;MQ=45;FQ=-129;EFF=DOWNSTREAM(MODIFIER|||||AT3G28570|||AT3G28570.1|),DOWNSTREAM(MODIFIER|||||Exon_3_10710534_10711889|||AT3G28570.1-Protein|),INTERGENIC(MODIFIER|||||||||),UPSTREAM(MODIFIER|||||AT3G28580|||AT3G28580.1|),UPSTREAM(MODIFIER|||||AT3G28590|||AT3G28590.1|),UPSTREAM(MODIFIER|||||Exon_3_10715736_10717238|||AT3G28580.1-Protein|),UPSTREAM(MODIFIER|||||Exon_3_10718320_10718333|||AT3G28590.1-Protein|)	GT:PL:GQ	1/1:255,102,0:99
Chr3	10819439	.	C	T	222.0	.	DP=31;VDB=0.0273;AF1=1;AC1=2;DP4=0,0,14,16;MQ=46;FQ=-117;EFF=DOWNSTREAM(MODIFIER|||||AT3G28810|||AT3G28810.1|),DOWNSTREAM(MODIFIER|||||Exon_3_10823591_10823941|||AT3G28810.1-Protein|),INTERGENIC(MODIFIER|||||||||),UPSTREAM(MODIFIER|||||AT3G28790|||AT3G28790.1|),UPSTREAM(MODIFIER|||||Exon_3_10815232_10815588|||AT3G28790.1-Protein|),UPSTREAM(MODIFIER|||||Exon_3_10817053_10818113|||AT3G28800.1|)	GT:PL:GQ	1/1:255,90,0:99
Chr3	11324585	.	T	C	222.0	.	DP=32;VDB=0.0273;AF1=1;AC1=2;DP4=0,0,15,17;MQ=45;FQ=-123;EFF=DOWNSTREAM(MODIFIER|||||AT3G29450|||AT3G29450.1|),DOWNSTREAM(MODIFIER|||||Exon_3_11322669_11322787|||AT3G29450.1-Protein|),DOWNSTREAM(MODIFIER|||||Exon_3_11324941_11326338|||AT3G29460.1|),DOWNSTREAM(MODIFIER|||||Exon_3_11327141_11327360|||AT3G29470.1|),INTERGENIC(MODIFIER|||||||||),UPSTREAM(MODIFIER|||||Exon_3_11321695_11322100|||AT3G29440.1|)	GT:PL:GQ	1/1:255,96,0:99
Chr3	11370026	.	A	C	222.0	.	DP=26;VDB=0.0269;AF1=1;AC1=2;DP4=0,0,11,13;MQ=40;FQ=-99;EFF=DOWNSTREAM(MODIFIER|||||Exon_3_11371117_11372459|||AT3G29572.1|),INTERGENIC(MODIFIER|||||||||)	GT:PL:GQ	1/1:255,72,0:99
Chr3	11851888	.	A	G	222.0	.	DP=29;VDB=0.0243;AF1=1;AC1=2;DP4=0,0,18,10;MQ=46;FQ=-111;EFF=DOWNSTREAM(MODIFIER|||||Exon_3_11845992_11847428|||AT3G30212.1|),INTERGENIC(MODIFIER|||||||||),UPSTREAM(MODIFIER|||||Exon_3_11854479_11857261|||AT3G30213.1|)	GT:PL:GQ	1/1:255,84,0:99
Chr3	12049286	.	G	T	222.0	.	DP=22;VDB=0.0265;AF1=1;AC1=2;DP4=0,0,11,9;MQ=46;FQ=-87;EFF=DOWNSTREAM(MODIFIER|||||Exon_3_12043707_12049221|||AT3G30416.1|),DOWNSTREAM(MODIFIER|||||Exon_3_12050702_12056135|||AT3G30418.1|),INTERGENIC(MODIFIER|||||||||)	GT:PL:GQ	1/1:255,60,0:99
Chr3	12224698	.	A	G	222.0	.	DP=27;VDB=0.0275;AF1=1;AC1=2;DP4=0,0,9,17;MQ=32;FQ=-105;EFF=DOWNSTREAM(MODIFIER|||||Exon_3_12227921_12227956|||AT3G30670.1|),DOWNSTREAM(MODIFIER|||||Exon_3_12228316_12232218|||AT3G30680.1|),INTERGENIC(MODIFIER|||||||||),UPSTREAM(MODIFIER|||||Exon_3_12215244_12223941|||AT3G30668.1|)	GT:PL:GQ	1/1:255,78,0:99
Chr3	12306670	.	A	C	222.0	.	DP=20;VDB=0.0271;AF1=1;AC1=2;DP4=0,0,11,9;MQ=45;FQ=-87;EFF=NON_SYNONYMOUS_CODING(MODERATE|MISSENSE|tTg/tGg|L638W||Exon_3_12305273_12308582|||AT3G30713.1|),UPSTREAM(MODIFIER|||||Exon_3_12309891_12311169|||AT3G30715.1|)	GT:PL:GQ	1/1:255,60,0:99
Chr3	12471140	.	T	C	222.0	.	DP=13;VDB=0.0252;AF1=1;AC1=2;DP4=0,0,7,6;MQ=46;FQ=-66;EFF=NON_SYNONYMOUS_CODING(MODERATE|MISSENSE|Atg/Gtg|M242V||Exon_3_12467942_12471863|||AT3G30790.1|)	GT:PL:GQ	1/1:255,39,0:75
Chr3	12777980	.	A	T	222.0	.	DP=27;VDB=0.0268;AF1=1;AC1=2;DP4=0,0,7,18;MQ=46;FQ=-102;EFF=DOWNSTREAM(MODIFIER|||||Exon_3_12783371_12783581|||AT3G31410.1|),NON_SYNONYMOUS_CODING(MODERATE|MISSENSE|Agt/Tgt|S470C||Exon_3_12776573_12778649|||AT3G31403.1|),UPSTREAM(MODIFIER|||||AT3G31402|||AT3G31402.1|),UPSTREAM(MODIFIER|||||AT3G31402|||AT3G31402.2|),UPSTREAM(MODIFIER|||||Exon_3_12773535_12773539|||AT3G31402.1-Protein|),UPSTREAM(MODIFIER|||||Exon_3_12773535_12773539|||AT3G31402.2-Protein|),UPSTREAM(MODIFIER|||||Exon_3_12779538_12779708|||AT3G31406.1|)	GT:PL:GQ	1/1:255,75,0:99
Chr3	12856414	.	T	C	222.0	.	DP=19;VDB=0.0249;AF1=1;AC1=2;DP4=0,0,8,10;MQ=44;FQ=-81;EFF=NON_SYNONYMOUS_CODING(MODERATE|MISSENSE|Ttt/Ctt|F1305L||Exon_3_12852502_12859789|||AT3G31630.1|)	GT:PL:GQ	1/1:255,54,0:99
Chr3	13075708	.	A	C	222.0	.	DP=30;VDB=0.0274;AF1=1;AC1=2;DP4=0,0,21,9;MQ=44;FQ=-117;EFF=DOWNSTREAM(MODIFIER|||||Exon_3_13073033_13074690|||AT3G32060.1|),DOWNSTREAM(MODIFIER|||||Exon_3_13077950_13078338|||AT3G32080.1|),INTERGENIC(MODIFIER|||||||||),UPSTREAM(MODIFIER|||||AT3G32090|||AT3G32090.1|),UPSTREAM(MODIFIER|||||Exon_3_13075710_13075889|||AT3G32070.1|),UPSTREAM(MODIFIER|||||Exon_3_13078956_13079189|||AT3G32090.1-Protein|),UPSTREAM(MODIFIER|||||Exon_3_13080593_13088056|||AT3G32091.1|)	GT:PL:GQ	1/1:255,90,0:99
Chr3	13077754	.	A	C	222.0	.	DP=21;VDB=0.0267;AF1=1;AC1=2;DP4=0,0,14,7;MQ=43;FQ=-90;EFF=DOWNSTREAM(MODIFIER|||||Exon_3_13073033_13074690|||AT3G32060.1|),DOWNSTREAM(MODIFIER|||||Exon_3_13075710_13075889|||AT3G32070.1|),NON_SYNONYMOUS_CODING(MODERATE|MISSENSE|tTt/tGt|F138C||Exon_3_13077950_13078338|||AT3G32080.1|),UPSTREAM(MODIFIER|||||AT3G32090|||AT3G32090.1|),UPSTREAM(MODIFIER|||||Exon_3_13078956_13079189|||AT3G32090.1-Protein|),UPSTREAM(MODIFIER|||||Exon_3_13080593_13088056|||AT3G32091.1|)	GT:PL:GQ	1/1:255,63,0:99
Chr3	13092297	.	T	C	222.0	.	DP=30;VDB=0.0253;AF1=1;AC1=2;DP4=0,0,13,15;MQ=42;FQ=-111;EFF=DOWNSTREAM(MODIFIER|||||Exon_3_13080593_13088056|||AT3G32091.1|),INTERGENIC(MODIFIER|||||||||),UPSTREAM(MODIFIER|||||AT3G32100|||AT3G32100.1|),UPSTREAM(MODIFIER|||||Exon_3_13088116_13091973|||AT3G32092.1|),UPSTREAM(MODIFIER|||||Exon_3_13092825_13093479|||AT3G32093.1|),UPSTREAM(MODIFIER|||||Exon_3_13094381_13095857|||AT3G32095.1|),UPSTREAM(MODIFIER|||||Exon_3_13096971_13097020|||AT3G32100.1-Protein|)	GT:PL:GQ	1/1:255,84,0:99
Chr3	13114154	.	G	T	222.0	.	DP=38;VDB=0.0250;AF1=1;AC1=2;DP4=0,0,23,14;MQ=46;FQ=-138;EFF=DOWNSTREAM(MODIFIER|||||Exon_3_13109258_13113938|||AT3G32115.1|),INTERGENIC(MODIFIER|||||||||),UPSTREAM(MODIFIER|||||Exon_3_13116266_13118455|||AT3G32116.1|)	GT:PL:GQ	1/1:255,111,0:99
Chr3	13235046	.	A	G	222.0	.	DP=47;VDB=0.0273;AF1=1;AC1=2;DP4=0,0,18,28;MQ=46;FQ=-165;EFF=DOWNSTREAM(MODIFIER|||||Exon_3_13231439_13233121|||AT3G32275.1|),INTRON(MODIFIER|||||AT3G32280|||AT3G32280.1|2),INTRON(MODIFIER|||||Exon_3_13233832_13234026|||AT3G32280.1-Protein|2)	GT:PL:GQ	1/1:255,138,0:99
Chr3	13289129	.	G	T	222.0	.	DP=32;VDB=0.0169;AF1=1;AC1=2;DP4=0,0,15,17;MQ=46;FQ=-123;EFF=INTERGENIC(MODIFIER|||||||||),UPSTREAM(MODIFIER|||||Exon_3_13282356_13287540|||AT3G32360.1|),UPSTREAM(MODIFIER|||||Gene_AT3G32370|||AT3G32370.1|),UPSTREAM(MODIFIER|||||Gene_AT3G32370|||AT3G32370|),UPSTREAM(MODIFIER|||||Gene_AT3G32371|||AT3G32371.1|),UPSTREAM(MODIFIER|||||Gene_AT3G32371|||AT3G32371|)	GT:PL:GQ	1/1:255,96,0:99
Chr3	13300375	.	C	T	222.0	.	DP=22;VDB=0.0277;AF1=1;AC1=2;DP4=0,0,12,10;MQ=46;FQ=-93;EFF=NON_SYNONYMOUS_CODING(MODERATE|MISSENSE|cGa/cAa|R795Q||Exon_3_13297852_13302758|||AT3G32373.1|),UPSTREAM(MODIFIER|||||Gene_AT3G32375|||AT3G32375.1|),UPSTREAM(MODIFIER|||||Gene_AT3G32375|||AT3G32375|)	GT:PL:GQ	1/1:255,66,0:99
Chr3	13308323	.	T	A	222.0	.	DP=23;VDB=0.0273;AF1=1;AC1=2;DP4=0,0,8,15;MQ=45;FQ=-96;EFF=DOWNSTREAM(MODIFIER|||||Gene_AT3G32375|||AT3G32375.1|),DOWNSTREAM(MODIFIER|||||Gene_AT3G32375|||AT3G32375|),INTERGENIC(MODIFIER|||||||||),UPSTREAM(MODIFIER|||||Gene_AT3G32377|||AT3G32377.1|),UPSTREAM(MODIFIER|||||Gene_AT3G32377|||AT3G32377|)	GT:PL:GQ	1/1:255,69,0:99
Chr3	13353642	.	T	A	222.0	.	DP=24;VDB=0.0261;AF1=1;AC1=2;DP4=0,0,14,10;MQ=40;FQ=-99;EFF=DOWNSTREAM(MODIFIER|||||AT3G32400|||AT3G32400.1|),DOWNSTREAM(MODIFIER|||||Exon_3_13344240_13349880|||AT3G32393.1|),DOWNSTREAM(MODIFIER|||||Exon_3_13350684_13351154|||AT3G32394.1|),DOWNSTREAM(MODIFIER|||||Exon_3_13360562_13360572|||AT3G32400.1-Protein|),NON_SYNONYMOUS_CODING(MODERATE|MISSENSE|gAg/gTg|E694V||Exon_3_13353209_13355722|||AT3G32397.1|),UPSTREAM(MODIFIER|||||Exon_3_13351859_13352788|||AT3G32395.1|)	GT:PL:GQ	1/1:255,72,0:99
Chr3	13368899	.	C	A	222.0	.	DP=30;VDB=0.0267;AF1=1;AC1=2;DP4=0,0,17,13;MQ=46;FQ=-117;EFF=NON_SYNONYMOUS_CODING(MODERATE|MISSENSE|Gcg/Tcg|A79S||AT3G32410|||AT3G32410.1|),NON_SYNONYMOUS_CODING(MODERATE|MISSENSE|Gcg/Tcg|A79S||Exon_3_13368435_13369133|||AT3G32410.1-Protein|),UPSTREAM(MODIFIER|||||Exon_3_13361797_13367722|||AT3G32405.1|),UPSTREAM(MODIFIER|||||Exon_3_13369797_13373676|||AT3G32415.1|)	GT:PL:GQ	1/1:255,90,0:99
Chr3	13421618	.	A	G	222.0	.	DP=31;VDB=0.0273;AF1=1;AC1=2;DP4=0,0,18,11;MQ=46;FQ=-114;EFF=DOWNSTREAM(MODIFIER|||||AT3G32905|||AT3G32905.1|),DOWNSTREAM(MODIFIER|||||Exon_3_13424037_13424294|||AT3G32905.1-Protein|),SYNONYMOUS_CODING(LOW|SILENT|Ttg/Ctg|L74||Exon_3_13416371_13421837|||AT3G32894.1|),UPSTREAM(MODIFIER|||||AT3G32896|||AT3G32896.1|),UPSTREAM(MODIFIER|||||Exon_3_13424905_13425045|||AT3G32896.1-Protein|)	GT:PL:GQ	1/1:255,87,0:99
Chr3	13427373	.	A	C	222.0	.	DP=43;VDB=0.0266;AF1=1;AC1=2;DP4=0,0,20,22;MQ=46;FQ=-153;EFF=DOWNSTREAM(MODIFIER|||||AT3G32896|||AT3G32896.1|),DOWNSTREAM(MODIFIER|||||Exon_3_13424905_13425045|||AT3G32896.1-Protein|),DOWNSTREAM(MODIFIER|||||Exon_3_13428245_13428501|||AT3G32902.1|),INTERGENIC(MODIFIER|||||||||),UPSTREAM(MODIFIER|||||AT3G32905|||AT3G32905.1|),UPSTREAM(MODIFIER|||||Exon_3_13424037_13424294|||AT3G32905.1-Protein|),UPSTREAM(MODIFIER|||||Exon_3_13429387_13429465|||AT3G32903.1|),UPSTREAM(MODIFIER|||||Exon_3_13431016_13435542|||AT3G32895.1|)	GT:PL:GQ	1/1:255,126,0:99
Chr3	13480584	.	T	A	222.0	.	DP=23;VDB=0.0280;AF1=1;AC1=2;DP4=0,0,11,12;MQ=46;FQ=-96;EFF=DOWNSTREAM(MODIFIER|||||AT3G32920|||AT3G32920.1|),DOWNSTREAM(MODIFIER|||||AT3G32920|||AT3G32920.2|),DOWNSTREAM(MODIFIER|||||Exon_3_13486615_13486713|||AT3G32920.1-Protein|),DOWNSTREAM(MODIFIER|||||Exon_3_13486615_13486713|||AT3G32920.2-Protein|),INTERGENIC(MODIFIER|||||||||),UPSTREAM(MODIFIER|||||Exon_3_13476577_13479549|||AT3G32917.1|)	GT:PL:GQ	1/1:255,69,0:99
Chr3	13498259	.	A	C	222.0	.	DP=37;VDB=0.0277;AF1=1;AC1=2;DP4=0,0,24,11;MQ=44;FQ=-132;EFF=NON_SYNONYMOUS_CODING(MODERATE|MISSENSE|gTt/gGt|V125G||Exon_3_13495365_13498632|||AT3G32950.1|),UPSTREAM(MODIFIER|||||AT3G32940|||AT3G32940.1|),UPSTREAM(MODIFIER|||||AT3G32960|||AT3G32960.1|),UPSTREAM(MODIFIER|||||Exon_3_13493391_13493630|||AT3G32940.1-Protein|),UPSTREAM(MODIFIER|||||Exon_3_13499677_13500222|||AT3G32960.1-Protein|),UPSTREAM(MODIFIER|||||Exon_3_13502564_13503104|||AT3G32962.1|)	GT:PL:GQ	1/1:255,105,0:99
Chr3	13595645	.	A	G	222.0	.	DP=22;VDB=0.0279;AF1=1;AC1=2;DP4=0,0,12,10;MQ=39;FQ=-93;EFF=INTERGENIC(MODIFIER|||||||||)	GT:PL:GQ	1/1:255,66,0:99
Chr3	13595653	.	A	G	222.0	.	DP=22;VDB=0.0284;AF1=1;AC1=2;DP4=0,0,13,9;MQ=39;FQ=-93;EFF=INTERGENIC(MODIFIER|||||||||)	GT:PL:GQ	1/1:255,66,0:99
Chr3	13624436	.	C	A	222.0	.	DP=19;VDB=0.0284;AF1=1;AC1=2;DP4=0,0,9,9;MQ=46;FQ=-81;EFF=DOWNSTREAM(MODIFIER|||||Exon_3_13620209_13620358|||AT3G33064.1|),NON_SYNONYMOUS_CODING(MODERATE|MISSENSE|cGg/cTg|R1493L||Exon_3_13624114_13628913|||AT3G33066.1|),UPSTREAM(MODIFIER|||||Exon_3_13617214_13619474|||AT3G33079.1|)	GT:PL:GQ	1/1:255,54,0:99
Chr3	13732598	.	T	C	222.0	.	DP=21;VDB=0.0235;AF1=1;AC1=2;DP4=0,0,9,11;MQ=33;FQ=-87;EFF=INTERGENIC(MODIFIER|||||||||)	GT:PL:GQ	1/1:255,60,0:99
Chr3	13778800	.	C	T	222.0	.	DP=29;VDB=0.0262;AF1=1;AC1=2;DP4=0,0,15,14;MQ=32;FQ=-114;EFF=INTERGENIC(MODIFIER|||||||||)	GT:PL:GQ	1/1:255,87,0:99
Chr3	13787050	.	T	C	40.0	.	DP=26;VDB=0.0270;AF1=1;AC1=2;DP4=0,0,18,6;MQ=11;FQ=-99;EFF=INTERGENIC(MODIFIER|||||||||)	GT:PL:GQ	1/1:73,72,0:99
Chr3	13813633	.	G	A	222.0	.	DP=23;VDB=0.0289;AF1=1;AC1=2;DP4=0,0,10,11;MQ=46;FQ=-90;EFF=DOWNSTREAM(MODIFIER|||||Exon_3_13817031_13817171|||AT3G33080.1|),INTERGENIC(MODIFIER|||||||||)	GT:PL:GQ	1/1:255,63,0:99
Chr3	13834204	.	A	T	222.0	.	DP=39;VDB=0.0270;AF1=1;AC1=2;DP4=0,0,20,17;MQ=46;FQ=-138;EFF=INTERGENIC(MODIFIER|||||||||),UPSTREAM(MODIFIER|||||Exon_3_13830490_13833069|||AT3G33100.1|)	GT:PL:GQ	1/1:255,111,0:99
Chr3	13838137	.	T	A	124.0	.	DP=14;VDB=0.0195;AF1=1;AC1=2;DP4=0,0,10,3;MQ=22;FQ=-66;EFF=INTERGENIC(MODIFIER|||||||||),UPSTREAM(MODIFIER|||||Gene_AT3G33103|||AT3G33103.1|),UPSTREAM(MODIFIER|||||Gene_AT3G33103|||AT3G33103|)	GT:PL:GQ	1/1:157,39,0:75
Chr3	13838142	.	C	A	116.0	.	DP=16;VDB=0.0275;AF1=1;AC1=2;DP4=0,0,12,3;MQ=20;FQ=-72;EFF=INTERGENIC(MODIFIER|||||||||),UPSTREAM(MODIFIER|||||Gene_AT3G33103|||AT3G33103.1|),UPSTREAM(MODIFIER|||||Gene_AT3G33103|||AT3G33103|)	GT:PL:GQ	1/1:149,45,0:87
Chr3	13838146	.	A	T	138.0	.	DP=17;VDB=0.0274;AF1=1;AC1=2;DP4=0,0,14,3;MQ=23;FQ=-78;EFF=INTERGENIC(MODIFIER|||||||||),UPSTREAM(MODIFIER|||||Gene_AT3G33103|||AT3G33103.1|),UPSTREAM(MODIFIER|||||Gene_AT3G33103|||AT3G33103|)	GT:PL:GQ	1/1:171,51,0:99
Chr3	13876620	.	T	C	222.0	.	DP=27;VDB=0.0178;AF1=1;AC1=2;DP4=0,0,11,16;MQ=46;FQ=-108;EFF=DOWNSTREAM(MODIFIER|||||Exon_3_13871109_13873859|||AT3G33106.1|),DOWNSTREAM(MODIFIER|||||Exon_3_13874589_13876252|||AT3G33109.1|),INTERGENIC(MODIFIER|||||||||),UPSTREAM(MODIFIER|||||Exon_3_13878668_13881307|||AT3G33112.1|)	GT:PL:GQ	1/1:255,81,0:99
Chr3	13913107	.	G	T	222.0	.	DP=28;VDB=0.0190;AF1=1;AC1=2;DP4=0,0,10,17;MQ=46;FQ=-108;EFF=DOWNSTREAM(MODIFIER|||||Exon_3_13904219_13909256|||AT3G33124.1|),DOWNSTREAM(MODIFIER|||||Exon_3_13910237_13912297|||AT3G33127.1|),INTERGENIC(MODIFIER|||||||||)	GT:PL:GQ	1/1:255,81,0:99
Chr3	13914342	.	T	C	222.0	.	DP=24;VDB=0.0275;AF1=1;AC1=2;DP4=0,0,11,13;MQ=46;FQ=-99;EFF=DOWNSTREAM(MODIFIER|||||Exon_3_13910237_13912297|||AT3G33127.1|),INTERGENIC(MODIFIER|||||||||),UPSTREAM(MODIFIER|||||Exon_3_13919325_13922822|||AT3G33130.1|)	GT:PL:GQ	1/1:255,72,0:99
Chr3	13915012	.	C	A	222.0	.	DP=24;VDB=0.0274;AF1=1;AC1=2;DP4=0,0,11,10;MQ=44;FQ=-90;EFF=DOWNSTREAM(MODIFIER|||||Exon_3_13910237_13912297|||AT3G33127.1|),INTERGENIC(MODIFIER|||||||||),UPSTREAM(MODIFIER|||||Exon_3_13919325_13922822|||AT3G33130.1|)	GT:PL:GQ	1/1:255,63,0:99
Chr3	13980898	.	C	T	222.0	.	DP=29;VDB=0.0205;AF1=1;AC1=2;DP4=0,0,17,12;MQ=46;FQ=-114;EFF=DOWNSTREAM(MODIFIER|||||Exon_3_13974397_13976208|||AT3G33160.1|),DOWNSTREAM(MODIFIER|||||Exon_3_13976809_13978162|||AT3G33163.1|),DOWNSTREAM(MODIFIER|||||Exon_3_13983888_13987724|||AT3G33169.1|),NON_SYNONYMOUS_CODING(MODERATE|MISSENSE|Gtg/Atg|V658M||Exon_3_13980394_13982869|||AT3G33166.1|)	GT:PL:GQ	1/1:255,87,0:99
Chr3	13995064	.	G	A	222.0	.	DP=25;VDB=0.0269;AF1=1;AC1=2;DP4=0,0,12,12;MQ=46;FQ=-99;EFF=DOWNSTREAM(MODIFIER|||||Exon_3_13997644_14000072|||AT3G33172.1|),INTERGENIC(MODIFIER|||||||||)	GT:PL:GQ	1/1:255,72,0:99
Chr3	14099217	.	A	G	222.0	.	DP=18;VDB=0.0226;AF1=1;AC1=2;DP4=0,0,7,10;MQ=35;FQ=-78;EFF=DOWNSTREAM(MODIFIER|||||Exon_3_14097799_14097853|||AT3G33448.1|),INTERGENIC(MODIFIER|||||||||),UPSTREAM(MODIFIER|||||AT3G33520|||AT3G33520.1|),UPSTREAM(MODIFIER|||||Exon_3_14094604_14095476|||AT3G33520.1-Protein|),UPSTREAM(MODIFIER|||||Exon_3_14100407_14102277|||AT3G33377.1|),UPSTREAM(MODIFIER|||||Exon_3_14102699_14105290|||AT3G33235.1|)	GT:PL:GQ	1/1:255,51,0:99
Chr3	14110148	.	G	T	222.0	.	DP=22;VDB=0.0268;AF1=1;AC1=2;DP4=0,0,9,12;MQ=36;FQ=-90;EFF=DOWNSTREAM(MODIFIER|||||Exon_3_14102699_14105290|||AT3G33235.1|),DOWNSTREAM(MODIFIER|||||Exon_3_14106869_14107021|||AT3G33230.1|),SYNONYMOUS_CODING(LOW|SILENT|ccC/ccA|P325||Exon_3_14108280_14111122|||AT3G33225.1|),UPSTREAM(MODIFIER|||||Exon_3_14105722_14106276|||AT3G35003.1|),UPSTREAM(MODIFIER|||||Exon_3_14113040_14114246|||AT3G33215.1|)	GT:PL:GQ	1/1:255,63,0:99
Chr3	14189769	.	A	C	122.0	.	DP=8;VDB=0.0001;AF1=1;AC1=2;DP4=0,0,5,3;MQ=31;FQ=-51;EFF=INTERGENIC(MODIFIER|||||||||)	GT:PL:GQ	1/1:155,24,0:45
Chr3	14189995	.	G	A	222.0	.	DP=41;VDB=0.0257;AF1=1;AC1=2;DP4=0,0,29,10;MQ=31;FQ=-144;EFF=INTERGENIC(MODIFIER|||||||||)	GT:PL:GQ	1/1:255,117,0:99
Chr3	14190080	.	T	G	222.0	.	DP=41;VDB=0.0281;AF1=1;AC1=2;DP4=0,0,27,13;MQ=26;FQ=-147;EFF=INTERGENIC(MODIFIER|||||||||)	GT:PL:GQ	1/1:255,120,0:99
Chr3	14219825	.	C	T	70.0	.	DP=17;VDB=0.0204;AF1=1;AC1=2;DP4=0,0,12,5;MQ=17;FQ=-78;EFF=INTERGENIC(MODIFIER|||||||||)	GT:PL:GQ	1/1:103,51,0:99
Chr3	14291891	.	A	G	222.0	.	DP=23;VDB=0.0260;AF1=1;AC1=2;DP4=0,0,7,15;MQ=47;FQ=-93;EFF=NON_SYNONYMOUS_CODING(MODERATE|MISSENSE|Ttc/Ctc|F814L||Exon_3_14290248_14294330|||AT3G42115.1|),UPSTREAM(MODIFIER|||||Exon_3_14295721_14296950|||AT3G42120.1|)	GT:PL:GQ	1/1:255,66,0:99
Chr3	14358132	.	T	G	222.0	.	DP=28;VDB=0.0236;AF1=1;AC1=2;DP4=0,0,17,11;MQ=47;FQ=-111;EFF=NON_SYNONYMOUS_CODING(MODERATE|MISSENSE|tAc/tCc|Y464S||Exon_3_14356952_14359522|||AT3G42186.1|),UPSTREAM(MODIFIER|||||Exon_3_14352785_14356741|||AT3G42182.1|)	GT:PL:GQ	1/1:255,84,0:99
Chr3	14421235	.	A	C	222.0	.	DP=31;VDB=0.0278;AF1=1;AC1=2;DP4=0,0,18,12;MQ=46;FQ=-117;EFF=DOWNSTREAM(MODIFIER|||||Exon_3_14416062_14419442|||AT3G42255.1|),DOWNSTREAM(MODIFIER|||||Exon_3_14423424_14432589|||AT3G42256.1|),INTERGENIC(MODIFIER|||||||||)	GT:PL:GQ	1/1:255,90,0:99
Chr3	14476557	.	T	A	222.0	.	DP=19;VDB=0.0134;AF1=1;AC1=2;DP4=0,0,11,8;MQ=46;FQ=-84;EFF=DOWNSTREAM(MODIFIER|||||Exon_3_14482324_14482649|||AT3G42320.1|),INTERGENIC(MODIFIER|||||||||)	GT:PL:GQ	1/1:255,57,0:99
Chr3	14551994	.	A	G	222.0	.	DP=29;VDB=0.0210;AF1=1;AC1=2;DP4=0,0,17,12;MQ=46;FQ=-114;EFF=DOWNSTREAM(MODIFIER|||||Exon_3_14556920_14558482|||AT3G42432.1|),SYNONYMOUS_CODING(LOW|SILENT|aaA/aaG|K1869||Exon_3_14546388_14553611|||AT3G42431.1|)	GT:PL:GQ	1/1:255,87,0:99
Chr3	14603444	.	A	T	222.0	.	DP=24;VDB=0.0278;AF1=1;AC1=2;DP4=0,0,11,9;MQ=42;FQ=-87;EFF=INTRAGENIC(MODIFIER|||||Gene_AT3G42466||||),UPSTREAM(MODIFIER|||||AT3G42473|||AT3G42473.1|),UPSTREAM(MODIFIER|||||Exon_3_14594163_14599355|||AT3G42470.1|),UPSTREAM(MODIFIER|||||Exon_3_14607143_14607221|||AT3G42473.1-Protein|)	GT:PL:GQ	1/1:255,60,0:99
Chr3	14612706	.	A	G	222.0	.	DP=34;VDB=0.0269;AF1=1;AC1=2;DP4=0,0,17,15;MQ=46;FQ=-123;EFF=DOWNSTREAM(MODIFIER|||||AT3G42473|||AT3G42473.1|),DOWNSTREAM(MODIFIER|||||Exon_3_14607143_14607221|||AT3G42473.1-Protein|),NON_SYNONYMOUS_CODING(MODERATE|MISSENSE|Tca/Cca|S284P||Exon_3_14610379_14613555|||AT3G42471.1|),UPSTREAM(MODIFIER|||||AT3G42475|||AT3G42475.1|),UPSTREAM(MODIFIER|||||Exon_3_14609702_14609824|||AT3G42475.1-Protein|),UPSTREAM(MODIFIER|||||Exon_3_14616954_14617834|||AT3G42472.1|)	GT:PL:GQ	1/1:255,96,0:99
Chr3	14626463	.	C	T	222.0	.	DP=27;VDB=0.0280;AF1=1;AC1=2;DP4=0,0,14,13;MQ=46;FQ=-108;EFF=DOWNSTREAM(MODIFIER|||||Exon_3_14620897_14621554|||AT3G42476.1|),DOWNSTREAM(MODIFIER|||||Exon_3_14628219_14628635|||AT3G42480.1|),DOWNSTREAM(MODIFIER|||||Exon_3_14630242_14630400|||AT3G42490.1|),DOWNSTREAM(MODIFIER|||||Exon_3_14631814_14631925|||AT3G42500.1|),NON_SYNONYMOUS_CODING(MODERATE|MISSENSE|aCt/aTt|T719I||Exon_3_14624308_14627037|||AT3G42478.1|)	GT:PL:GQ	1/1:255,81,0:99
Chr3	14628486	.	A	G	222.0	.	DP=34;VDB=0.0253;AF1=1;AC1=2;DP4=0,0,18,16;MQ=46;FQ=-129;EFF=DOWNSTREAM(MODIFIER|||||Exon_3_14624308_14627037|||AT3G42478.1|),DOWNSTREAM(MODIFIER|||||Exon_3_14630242_14630400|||AT3G42490.1|),DOWNSTREAM(MODIFIER|||||Exon_3_14631814_14631925|||AT3G42500.1|),DOWNSTREAM(MODIFIER|||||Exon_3_14633384_14633419|||AT3G42510.1|),SYNONYMOUS_CODING(LOW|SILENT|cgT/cgC|R50||Exon_3_14628219_14628635|||AT3G42480.1|)	GT:PL:GQ	1/1:255,102,0:99
Chr3	14654778	.	A	C	222.0	.	DP=37;VDB=0.0271;AF1=1;AC1=2;DP4=0,0,21,15;MQ=35;FQ=-135;EFF=DOWNSTREAM(MODIFIER|||||Gene_AT3G42542|||AT3G42542.1|),DOWNSTREAM(MODIFIER|||||Gene_AT3G42542|||AT3G42542|),INTERGENIC(MODIFIER|||||||||),UPSTREAM(MODIFIER|||||Exon_3_14657060_14662717|||AT3G42545.1|)	GT:PL:GQ	1/1:255,108,0:99
Chr3	14796169	.	C	G	222.0	.	DP=22;VDB=0.0264;AF1=1;AC1=2;DP4=0,0,12,9;MQ=46;FQ=-90;EFF=DOWNSTREAM(MODIFIER|||||Exon_3_14792552_14792851|||AT3G42714.1|),NON_SYNONYMOUS_CODING(MODERATE|MISSENSE|gCt/gGt|A120G||Exon_3_14795811_14798513|||AT3G42715.1|),UPSTREAM(MODIFIER|||||Exon_3_14799890_14801814|||AT3G42716.1|)	GT:PL:GQ	1/1:255,63,0:99
Chr3	14798289	.	T	G	222.0	.	DP=38;VDB=0.0268;AF1=1;AC1=2;DP4=0,0,22,14;MQ=41;FQ=-135;EFF=NON_SYNONYMOUS_CODING(MODERATE|MISSENSE|Tcg/Gcg|S827A||Exon_3_14795811_14798513|||AT3G42715.1|),UPSTREAM(MODIFIER|||||Exon_3_14799890_14801814|||AT3G42716.1|)	GT:PL:GQ	1/1:255,108,0:99
Chr3	14798307	.	A	C	222.0	.	DP=37;VDB=0.0245;AF1=1;AC1=2;DP4=0,0,20,16;MQ=41;FQ=-135;EFF=SYNONYMOUS_CODING(LOW|SILENT|Aga/Cga|R833||Exon_3_14795811_14798513|||AT3G42715.1|),UPSTREAM(MODIFIER|||||Exon_3_14799890_14801814|||AT3G42716.1|)	GT:PL:GQ	1/1:255,108,0:99
Chr3	14798567	.	G	A	222.0	.	DP=37;VDB=0.0278;AF1=1;AC1=2;DP4=0,0,8,26;MQ=40;FQ=-129;EFF=DOWNSTREAM(MODIFIER|||||Exon_3_14795811_14798513|||AT3G42715.1|),INTERGENIC(MODIFIER|||||||||),UPSTREAM(MODIFIER|||||Exon_3_14799890_14801814|||AT3G42716.1|),UPSTREAM(MODIFIER|||||Exon_3_14803536_14804201|||AT3G42719.1|)	GT:PL:GQ	1/1:255,102,0:99
Chr3	14798569	.	C	A	222.0	.	DP=36;VDB=0.0278;AF1=1;AC1=2;DP4=0,0,7,26;MQ=39;FQ=-126;EFF=DOWNSTREAM(MODIFIER|||||Exon_3_14795811_14798513|||AT3G42715.1|),INTERGENIC(MODIFIER|||||||||),UPSTREAM(MODIFIER|||||Exon_3_14799890_14801814|||AT3G42716.1|),UPSTREAM(MODIFIER|||||Exon_3_14803536_14804201|||AT3G42719.1|)	GT:PL:GQ	1/1:255,99,0:99
Chr3	14810970	.	T	G	107.0	.	DP=5;VDB=0.0053;AF1=1;AC1=2;DP4=0,0,4,1;MQ=40;FQ=-42;EFF=INTERGENIC(MODIFIER|||||||||),UPSTREAM(MODIFIER|||||Exon_3_14806176_14808341|||AT3G42727.1|),UPSTREAM(MODIFIER|||||Exon_3_14815118_14820859|||AT3G42717.1|)	GT:PL:GQ	1/1:140,15,0:27
Chr3	14811006	.	G	A	35.8	.	DP=2;VDB=0.0077;AF1=1;AC1=2;DP4=0,0,1,1;MQ=45;FQ=-33;EFF=INTERGENIC(MODIFIER|||||||||),UPSTREAM(MODIFIER|||||Exon_3_14806176_14808341|||AT3G42727.1|),UPSTREAM(MODIFIER|||||Exon_3_14815118_14820859|||AT3G42717.1|)	GT:PL:GQ	1/1:67,6,0:10
Chr3	14814064	.	C	T	222.0	.	DP=27;VDB=0.0275;AF1=1;AC1=2;DP4=0,0,12,15;MQ=35;FQ=-108;EFF=INTERGENIC(MODIFIER|||||||||),UPSTREAM(MODIFIER|||||Exon_3_14815118_14820859|||AT3G42717.1|)	GT:PL:GQ	1/1:255,81,0:99
Chr3	14814086	.	G	A	222.0	.	DP=27;VDB=0.0269;AF1=1;AC1=2;DP4=0,0,13,13;MQ=33;FQ=-105;EFF=INTERGENIC(MODIFIER|||||||||),UPSTREAM(MODIFIER|||||Exon_3_14815118_14820859|||AT3G42717.1|)	GT:PL:GQ	1/1:255,78,0:99
Chr3	14814184	.	A	G	222.0	.	DP=32;VDB=0.0273;AF1=1;AC1=2;DP4=0,0,16,16;MQ=28;FQ=-123;EFF=INTERGENIC(MODIFIER|||||||||),UPSTREAM(MODIFIER|||||Exon_3_14815118_14820859|||AT3G42717.1|)	GT:PL:GQ	1/1:255,96,0:99
Chr3	14814301	.	T	C	102.0	.	DP=19;VDB=0.0278;AF1=1;AC1=2;DP4=0,0,13,6;MQ=16;FQ=-84;EFF=INTERGENIC(MODIFIER|||||||||),UPSTREAM(MODIFIER|||||Exon_3_14815118_14820859|||AT3G42717.1|)	GT:PL:GQ	1/1:135,57,0:99
Chr3	14814634	.	A	G	222.0	.	DP=18;VDB=0.0221;AF1=1;AC1=2;DP4=0,0,8,9;MQ=33;FQ=-78;EFF=INTERGENIC(MODIFIER|||||||||),UPSTREAM(MODIFIER|||||Exon_3_14815118_14820859|||AT3G42717.1|)	GT:PL:GQ	1/1:255,51,0:99
Chr3	14816280	.	A	C	222.0	.	DP=23;VDB=0.0269;AF1=1;AC1=2;DP4=0,0,14,9;MQ=46;FQ=-96;EFF=NON_SYNONYMOUS_CODING(MODERATE|MISSENSE|aAt/aCt|N388T||Exon_3_14815118_14820859|||AT3G42717.1|)	GT:PL:GQ	1/1:255,69,0:99
Chr3	14865971	.	A	C	68.3	.	DP=5;VDB=0.0276;AF1=1;AC1=2;DP4=0,0,3,2;MQ=32;FQ=-42;EFF=DOWNSTREAM(MODIFIER|||||Exon_3_14861485_14865389|||AT3G42766.1|),INTERGENIC(MODIFIER|||||||||),UPSTREAM(MODIFIER|||||AT3G42770|||AT3G42770.1|),UPSTREAM(MODIFIER|||||Exon_3_14867122_14868000|||AT3G42770.1-Protein|)	GT:PL:GQ	1/1:101,15,0:27
Chr3	14865975	.	T	A	38.0	.	DP=4;VDB=0.0185;AF1=1;AC1=2;DP4=0,0,2,1;MQ=26;FQ=-36;EFF=DOWNSTREAM(MODIFIER|||||Exon_3_14861485_14865389|||AT3G42766.1|),INTERGENIC(MODIFIER|||||||||),UPSTREAM(MODIFIER|||||AT3G42770|||AT3G42770.1|),UPSTREAM(MODIFIER|||||Exon_3_14867122_14868000|||AT3G42770.1-Protein|)	GT:PL:GQ	1/1:70,9,0:16
Chr3	14865977	.	T	C	38.0	.	DP=4;VDB=0.0185;AF1=1;AC1=2;DP4=0,0,2,1;MQ=26;FQ=-36;EFF=DOWNSTREAM(MODIFIER|||||Exon_3_14861485_14865389|||AT3G42766.1|),INTERGENIC(MODIFIER|||||||||),UPSTREAM(MODIFIER|||||AT3G42770|||AT3G42770.1|),UPSTREAM(MODIFIER|||||Exon_3_14867122_14868000|||AT3G42770.1-Protein|)	GT:PL:GQ	1/1:70,9,0:16
Chr3	14865995	.	G	T	50.1	.	DP=6;VDB=0.0252;AF1=1;AC1=2;DP4=0,0,4,2;MQ=19;FQ=-45;EFF=DOWNSTREAM(MODIFIER|||||Exon_3_14861485_14865389|||AT3G42766.1|),INTERGENIC(MODIFIER|||||||||),UPSTREAM(MODIFIER|||||AT3G42770|||AT3G42770.1|),UPSTREAM(MODIFIER|||||Exon_3_14867122_14868000|||AT3G42770.1-Protein|)	GT:PL:GQ	1/1:83,18,0:33
Chr3	14865998	.	C	G	54.1	.	DP=6;VDB=0.0252;AF1=1;AC1=2;DP4=0,0,4,2;MQ=19;FQ=-45;EFF=DOWNSTREAM(MODIFIER|||||Exon_3_14861485_14865389|||AT3G42766.1|),INTERGENIC(MODIFIER|||||||||),UPSTREAM(MODIFIER|||||AT3G42770|||AT3G42770.1|),UPSTREAM(MODIFIER|||||Exon_3_14867122_14868000|||AT3G42770.1-Protein|)	GT:PL:GQ	1/1:87,18,0:33
Chr3	14866015	.	C	T	132.0	.	DP=8;VDB=0.0004;AF1=1;AC1=2;DP4=0,0,5,3;MQ=30;FQ=-51;EFF=DOWNSTREAM(MODIFIER|||||Exon_3_14861485_14865389|||AT3G42766.1|),INTERGENIC(MODIFIER|||||||||),UPSTREAM(MODIFIER|||||AT3G42770|||AT3G42770.1|),UPSTREAM(MODIFIER|||||Exon_3_14867122_14868000|||AT3G42770.1-Protein|)	GT:PL:GQ	1/1:165,24,0:45
Chr3	14866017	.	G	T	156.0	.	DP=9;VDB=0.0004;AF1=1;AC1=2;DP4=0,0,5,4;MQ=32;FQ=-54;EFF=DOWNSTREAM(MODIFIER|||||Exon_3_14861485_14865389|||AT3G42766.1|),INTERGENIC(MODIFIER|||||||||),UPSTREAM(MODIFIER|||||AT3G42770|||AT3G42770.1|),UPSTREAM(MODIFIER|||||Exon_3_14867122_14868000|||AT3G42770.1-Protein|)	GT:PL:GQ	1/1:189,27,0:51
Chr3	15008445	.	T	G	222.0	.	DP=32;VDB=0.0226;AF1=1;AC1=2;DP4=0,0,14,17;MQ=33;FQ=-120;EFF=DOWNSTREAM(MODIFIER|||||AT3G42940|||AT3G42940.1|),DOWNSTREAM(MODIFIER|||||Exon_3_15001676_15003980|||AT3G42935.1|),DOWNSTREAM(MODIFIER|||||Exon_3_15006613_15007194|||AT3G42940.1-Protein|),INTERGENIC(MODIFIER|||||||||),UPSTREAM(MODIFIER|||||Exon_3_15010801_15013507|||AT3G42945.1|)	GT:PL:GQ	1/1:255,93,0:99
Chr3	15157602	.	G	A	222.0	.	DP=23;VDB=0.0289;AF1=1;AC1=2;DP4=0,0,12,11;MQ=46;FQ=-96;EFF=DOWNSTREAM(MODIFIER|||||Exon_3_15154032_15155912|||AT3G43156.1|),NON_SYNONYMOUS_CODING(MODERATE|MISSENSE|aGt/aAt|S208N||Exon_3_15156980_15158401|||AT3G43157.1|),UPSTREAM(MODIFIER|||||Exon_3_15161434_15162615|||AT3G43158.1|)	GT:PL:GQ	1/1:255,69,0:99
Chr3	15256884	.	A	T	222.0	.	DP=33;VDB=0.0269;AF1=1;AC1=2;DP4=0,0,17,15;MQ=42;FQ=-123;EFF=NON_SYNONYMOUS_CODING(MODERATE|MISSENSE|caA/caT|Q1694H||Exon_3_15251803_15260553|||AT3G43304.1|)	GT:PL:GQ	1/1:255,96,0:99
Chr3	15261895	.	T	A	222.0	.	DP=25;VDB=0.0264;AF1=1;AC1=2;DP4=0,0,8,14;MQ=36;FQ=-93;EFF=DOWNSTREAM(MODIFIER|||||Exon_3_15251803_15260553|||AT3G43304.1|),INTERGENIC(MODIFIER|||||||||),UPSTREAM(MODIFIER|||||Exon_3_15262136_15265104|||AT3G43307.1|),UPSTREAM(MODIFIER|||||Gene_AT3G43310|||AT3G43310.1|),UPSTREAM(MODIFIER|||||Gene_AT3G43310|||AT3G43310|)	GT:PL:GQ	1/1:255,66,0:99
Chr3	15279827	.	T	G	222.0	.	DP=37;VDB=0.0261;AF1=1;AC1=2;DP4=0,0,12,24;MQ=46;FQ=-135;EFF=INTRON(MODIFIER|||||Exon_3_15279347_15279405|||AT3G43330.1|2),UPSTREAM(MODIFIER|||||Exon_3_15271837_15275043|||AT3G43315.1|),UPSTREAM(MODIFIER|||||Exon_3_15275461_15276993|||AT3G43320.1|)	GT:PL:GQ	1/1:255,108,0:99
Chr3	15479156	.	A	G	222.0	.	DP=22;VDB=0.0280;AF1=1;AC1=2;DP4=0,0,11,11;MQ=46;FQ=-93;EFF=DOWNSTREAM(MODIFIER|||||AT3G43570|||AT3G43570.1|),DOWNSTREAM(MODIFIER|||||AT3G43574|||AT3G43574.1|),DOWNSTREAM(MODIFIER|||||Exon_3_15473345_15473588|||AT3G43570.1-Protein|),DOWNSTREAM(MODIFIER|||||Exon_3_15479819_15480028|||AT3G43574.1-Protein|),SYNONYMOUS_CODING(LOW|SILENT|ttT/ttC|F26||AT3G43572|||AT3G43572.1|),SYNONYMOUS_CODING(LOW|SILENT|ttT/ttC|F26||Exon_3_15479021_15479233|||AT3G43572.1-Protein|),UPSTREAM(MODIFIER|||||Exon_3_15480920_15482338|||AT3G43571.1|)	GT:PL:GQ	1/1:255,66,0:99
Chr3	15805708	.	C	A	222.0	.	DP=21;VDB=0.0271;AF1=1;AC1=2;DP4=0,0,12,9;MQ=46;FQ=-90;EFF=DOWNSTREAM(MODIFIER|||||AT3G44020|||AT3G44020.1|),DOWNSTREAM(MODIFIER|||||Exon_3_15801382_15801687|||AT3G44020.1-Protein|),INTRAGENIC(MODIFIER|||||Gene_AT3G44030||||),UPSTREAM(MODIFIER|||||AT3G44010|||AT3G44010.1|),UPSTREAM(MODIFIER|||||Exon_3_15801071_15801132|||AT3G44010.1-Protein|),UPSTREAM(MODIFIER|||||Exon_3_15808431_15810650|||AT3G44035.1|)	GT:PL:GQ	1/1:255,63,0:99
Chr3	15813153	.	T	C	222.0	.	DP=28;VDB=0.0275;AF1=1;AC1=2;DP4=0,0,10,14;MQ=47;FQ=-99;EFF=DOWNSTREAM(MODIFIER|||||Exon_3_15808431_15810650|||AT3G44035.1|),NON_SYNONYMOUS_CODING(MODERATE|MISSENSE|Aat/Gat|N302D||Exon_3_15813075_15814056|||AT3G44042.1|),UPSTREAM(MODIFIER|||||Exon_3_15817539_15818150|||AT3G44045.1|)	GT:PL:GQ	1/1:255,72,0:99
Chr3	16261889	.	T	A	222.0	.	DP=38;VDB=0.0269;AF1=1;AC1=2;DP4=0,0,16,20;MQ=46;FQ=-135;EFF=DOWNSTREAM(MODIFIER|||||AT3G44718|||AT3G44718.1|),DOWNSTREAM(MODIFIER|||||Exon_3_16266111_16266314|||AT3G44718.1-Protein|),INTRON(MODIFIER|||||AT3G44713|||AT3G44713.1|2),INTRON(MODIFIER|||||Exon_3_16260205_16261149|||AT3G44713.1-Protein|2),UPSTREAM(MODIFIER|||||AT3G44716|||AT3G44716.1|),UPSTREAM(MODIFIER|||||AT3G44716|||AT3G44716.2|),UPSTREAM(MODIFIER|||||Exon_3_16263230_16263560|||AT3G44716.1-Protein|),UPSTREAM(MODIFIER|||||Exon_3_16263230_16263560|||AT3G44716.2-Protein|),UPSTREAM(MODIFIER|||||Gene_AT3G44717|||AT3G44717.1|),UPSTREAM(MODIFIER|||||Gene_AT3G44717|||AT3G44717|)	GT:PL:GQ	1/1:255,108,0:99
Chr3	16339238	.	A	C	222.0	.	DP=20;VDB=0.0270;AF1=1;AC1=2;DP4=0,0,8,11;MQ=45;FQ=-84;EFF=NON_SYNONYMOUS_CODING(MODERATE|MISSENSE|gaA/gaC|E1355D||Exon_3_16335174_16340018|||AT3G44796.1|),UPSTREAM(MODIFIER|||||AT3G44798|||AT3G44798.1|),UPSTREAM(MODIFIER|||||AT3G44800|||AT3G44800.1|),UPSTREAM(MODIFIER|||||Exon_3_16343333_16343430|||AT3G44800.1-Protein|)	GT:PL:GQ	1/1:255,57,0:99
Chr3	16362587	.	A	C	222.0	.	DP=26;VDB=0.0275;AF1=1;AC1=2;DP4=0,0,14,11;MQ=46;FQ=-102;EFF=NON_SYNONYMOUS_CODING(MODERATE|MISSENSE|aaT/aaG|N411K||AT3G44820|||AT3G44820.1|),NON_SYNONYMOUS_CODING(MODERATE|MISSENSE|aaT/aaG|N411K||Exon_3_16364362_16364411|||AT3G44820.1-Protein|),UPSTREAM(MODIFIER|||||AT3G44810|||AT3G44810.1|),UPSTREAM(MODIFIER|||||Exon_3_16359072_16359983|||AT3G44810.1-Protein|)	GT:PL:GQ	1/1:255,75,0:99
Chr3	16408039	.	G	A	222.0	.	DP=29;VDB=0.0270;AF1=1;AC1=2;DP4=0,0,11,18;MQ=46;FQ=-114;EFF=INTERGENIC(MODIFIER|||||||||),UPSTREAM(MODIFIER|||||AT3G44930|||AT3G44930.1|),UPSTREAM(MODIFIER|||||AT3G44935|||AT3G44935.1|),UPSTREAM(MODIFIER|||||Exon_3_16404460_16404672|||AT3G44930.1-Protein|),UPSTREAM(MODIFIER|||||Exon_3_16409003_16409317|||AT3G44935.1-Protein|)	GT:PL:GQ	1/1:255,87,0:99
Chr3	16500894	.	A	G	222.0	.	DP=35;VDB=0.0286;AF1=1;AC1=2;DP4=0,0,13,21;MQ=46;FQ=-129;EFF=DOWNSTREAM(MODIFIER|||||AT3G45093|||AT3G45093.1|),DOWNSTREAM(MODIFIER|||||Exon_3_16496811_16496868|||AT3G45093.1-Protein|),NON_SYNONYMOUS_CODING(MODERATE|MISSENSE|tTg/tCg|L1054S||Exon_3_16499710_16504054|||AT3G45095.1|),UPSTREAM(MODIFIER|||||AT3G45100|||AT3G45100.1|),UPSTREAM(MODIFIER|||||AT3G45100|||AT3G45100.2|),UPSTREAM(MODIFIER|||||Exon_3_16504648_16504767|||AT3G45100.1-Protein|),UPSTREAM(MODIFIER|||||Exon_3_16504648_16504767|||AT3G45100.2-Protein|)	GT:PL:GQ	1/1:255,102,0:99
Chr3	17203218	.	T	C	222.0	.	DP=15;VDB=0.0281;AF1=1;AC1=2;DP4=0,0,9,6;MQ=42;FQ=-72;EFF=DOWNSTREAM(MODIFIER|||||AT3G46710|||AT3G46710.1|),DOWNSTREAM(MODIFIER|||||Exon_3_17206489_17209032|||AT3G46710.1-Protein|),INTERGENIC(MODIFIER|||||||||),UPSTREAM(MODIFIER|||||AT3G46690|||AT3G46690.1|),UPSTREAM(MODIFIER|||||AT3G46700|||AT3G46700.1|),UPSTREAM(MODIFIER|||||Exon_3_17198717_17199197|||AT3G46690.1-Protein|),UPSTREAM(MODIFIER|||||Exon_3_17201383_17201848|||AT3G46700.1-Protein|)	GT:PL:GQ	1/1:255,45,0:87
Chr3	17738263	.	A	C	222.0	.	DP=31;VDB=0.0152;AF1=1;AC1=2;DP4=0,0,21,10;MQ=45;FQ=-120;EFF=DOWNSTREAM(MODIFIER|||||AT3G48040|||AT3G48040.1|),DOWNSTREAM(MODIFIER|||||AT3G48060|||AT3G48060.1|),DOWNSTREAM(MODIFIER|||||Exon_3_17748235_17748372|||AT3G48060.1-Protein|),SYNONYMOUS_CODING(LOW|SILENT|gtT/gtG|V283||AT3G48050|||AT3G48050.1|),SYNONYMOUS_CODING(LOW|SILENT|gtT/gtG|V283||AT3G48050|||AT3G48050.2|),SYNONYMOUS_CODING(LOW|SILENT|gtT/gtG|V283||Exon_3_17739275_17739412|||AT3G48050.1-Protein|),SYNONYMOUS_CODING(LOW|SILENT|gtT/gtG|V283||Exon_3_17739275_17739412|||AT3G48050.2-Protein|),UPSTREAM(MODIFIER|||||AT3G48057|||AT3G48057.1|),UPSTREAM(MODIFIER|||||Gene_AT3G48058|||AT3G48058.1|),UPSTREAM(MODIFIER|||||Gene_AT3G48058|||AT3G48058|)	GT:PL:GQ	1/1:255,93,0:99
Chr3	18110990	.	T	G	222.0	.	DP=35;VDB=0.0174;AF1=1;AC1=2;DP4=0,0,17,18;MQ=35;FQ=-132;EFF=DOWNSTREAM(MODIFIER|||||AT3G48830|||AT3G48830.1|),DOWNSTREAM(MODIFIER|||||AT3G48840|||AT3G48840.1|),DOWNSTREAM(MODIFIER|||||AT3G48850|||AT3G48850.1|),DOWNSTREAM(MODIFIER|||||Exon_3_18103272_18103349|||AT3G48830.1-Protein|),DOWNSTREAM(MODIFIER|||||Exon_3_18114066_18114070|||AT3G48840.1-Protein|),DOWNSTREAM(MODIFIER|||||Exon_3_18116133_18116420|||AT3G48850.1-Protein|),INTERGENIC(MODIFIER|||||||||)	GT:PL:GQ	1/1:255,105,0:99
Chr3	18738148	.	A	T	222.0	.	DP=30;VDB=0.0270;AF1=1;AC1=2;DP4=0,0,10,19;MQ=40;FQ=-114;EFF=DOWNSTREAM(MODIFIER|||||AT3G50480|||AT3G50480.1|),DOWNSTREAM(MODIFIER|||||AT3G50500|||AT3G50500.1|),DOWNSTREAM(MODIFIER|||||AT3G50500|||AT3G50500.2|),DOWNSTREAM(MODIFIER|||||Exon_3_18733287_18733597|||AT3G50480.1-Protein|),DOWNSTREAM(MODIFIER|||||Exon_3_18743728_18743904|||AT3G50500.1-Protein|),DOWNSTREAM(MODIFIER|||||Exon_3_18743728_18743904|||AT3G50500.2-Protein|),INTERGENIC(MODIFIER|||||||||),UPSTREAM(MODIFIER|||||Exon_3_18738630_18739261|||AT3G50490.1|)	GT:PL:GQ	1/1:255,87,0:99
Chr3	18959120	.	G	T	222.0	.	DP=19;VDB=0.0236;AF1=1;AC1=2;DP4=0,0,10,9;MQ=30;FQ=-84;EFF=DOWNSTREAM(MODIFIER|||||AT3G51050|||AT3G51050.1|),DOWNSTREAM(MODIFIER|||||AT3G51057|||AT3G51057.1|),DOWNSTREAM(MODIFIER|||||Exon_3_18954023_18954085|||AT3G51050.1-Protein|),DOWNSTREAM(MODIFIER|||||Exon_3_18962793_18962897|||AT3G51057.1-Protein|),INTERGENIC(MODIFIER|||||||||)	GT:PL:GQ	1/1:255,57,0:99
Chr3	18959122	.	C	G	222.0	.	DP=20;VDB=0.0266;AF1=1;AC1=2;DP4=0,0,11,9;MQ=31;FQ=-87;EFF=DOWNSTREAM(MODIFIER|||||AT3G51050|||AT3G51050.1|),DOWNSTREAM(MODIFIER|||||AT3G51057|||AT3G51057.1|),DOWNSTREAM(MODIFIER|||||Exon_3_18954023_18954085|||AT3G51050.1-Protein|),DOWNSTREAM(MODIFIER|||||Exon_3_18962793_18962897|||AT3G51057.1-Protein|),INTERGENIC(MODIFIER|||||||||)	GT:PL:GQ	1/1:255,60,0:99
Chr3	18959124	.	G	A	222.0	.	DP=20;VDB=0.0266;AF1=1;AC1=2;DP4=0,0,11,9;MQ=31;FQ=-87;EFF=DOWNSTREAM(MODIFIER|||||AT3G51050|||AT3G51050.1|),DOWNSTREAM(MODIFIER|||||AT3G51057|||AT3G51057.1|),DOWNSTREAM(MODIFIER|||||Exon_3_18954023_18954085|||AT3G51050.1-Protein|),DOWNSTREAM(MODIFIER|||||Exon_3_18962793_18962897|||AT3G51057.1-Protein|),INTERGENIC(MODIFIER|||||||||)	GT:PL:GQ	1/1:255,60,0:99
Chr3	18992940	.	C	G	222.0	.	DP=27;VDB=0.0252;AF1=1;AC1=2;DP4=0,0,17,8;MQ=46;FQ=-102;EFF=DOWNSTREAM(MODIFIER|||||AT3G51135|||AT3G51135.1|),INTERGENIC(MODIFIER|||||||||),UPSTREAM(MODIFIER|||||AT3G51120|||AT3G51120.1|),UPSTREAM(MODIFIER|||||AT3G51130|||AT3G51130.1|),UPSTREAM(MODIFIER|||||AT3G51140|||AT3G51140.1|),UPSTREAM(MODIFIER|||||Exon_3_18991504_18991886|||AT3G51120.1-Protein|),UPSTREAM(MODIFIER|||||Exon_3_18994219_18994348|||AT3G51130.1-Protein|)	GT:PL:GQ	1/1:255,75,0:99
Chr3	19082703	.	G	T	196.0	.	DP=13;VDB=0.0006;AF1=1;AC1=2;DP4=0,0,2,11;MQ=45;FQ=-66;EFF=DOWNSTREAM(MODIFIER|||||AT3G51390|||AT3G51390.1|),DOWNSTREAM(MODIFIER|||||Exon_3_19075718_19075802|||AT3G51390.1-Protein|),INTERGENIC(MODIFIER|||||||||),UPSTREAM(MODIFIER|||||AT3G51400|||AT3G51400.1|),UPSTREAM(MODIFIER|||||AT3G51410|||AT3G51410.1|),UPSTREAM(MODIFIER|||||AT3G51420|||AT3G51420.1|),UPSTREAM(MODIFIER|||||AT3G51430|||AT3G51430.1|),UPSTREAM(MODIFIER|||||AT3G51430|||AT3G51430.2|),UPSTREAM(MODIFIER|||||Exon_3_19078086_19078919|||AT3G51400.1-Protein|),UPSTREAM(MODIFIER|||||Exon_3_19081357_19082205|||AT3G51410.1-Protein|),UPSTREAM(MODIFIER|||||Exon_3_19084082_19084480|||AT3G51420.1-Protein|),UPSTREAM(MODIFIER|||||Exon_3_19086548_19086946|||AT3G51430.1-Protein|),UPSTREAM(MODIFIER|||||Exon_3_19086548_19086946|||AT3G51430.2-Protein|)	GT:PL:GQ	1/1:229,39,0:75
Chr3	19206874	.	A	T	222.0	.	DP=33;VDB=0.0261;AF1=1;AC1=2;DP4=0,0,15,18;MQ=40;FQ=-126;EFF=DOWNSTREAM(MODIFIER|||||AT3G51790|||AT3G51790.1|),DOWNSTREAM(MODIFIER|||||AT3G51800|||AT3G51800.1|),DOWNSTREAM(MODIFIER|||||AT3G51800|||AT3G51800.2|),DOWNSTREAM(MODIFIER|||||AT3G51800|||AT3G51800.3|),DOWNSTREAM(MODIFIER|||||Exon_3_19207971_19208178|||AT3G51780.1-Protein|),DOWNSTREAM(MODIFIER|||||Exon_3_19209893_19210663|||AT3G51790.1-Protein|),DOWNSTREAM(MODIFIER|||||Exon_3_19213475_19213568|||AT3G51800.1-Protein|),DOWNSTREAM(MODIFIER|||||Exon_3_19213475_19213568|||AT3G51800.2-Protein|),DOWNSTREAM(MODIFIER|||||Exon_3_19213475_19213568|||AT3G51800.3-Protein|),UPSTREAM(MODIFIER|||||AT3G51770|||AT3G51770.1|),UPSTREAM(MODIFIER|||||AT3G51770|||AT3G51770.2|),UPSTREAM(MODIFIER|||||Exon_3_19201948_19203974|||AT3G51770.1-Protein|),UPSTREAM(MODIFIER|||||Exon_3_19201948_19203998|||AT3G51770.2-Protein|),UTR_3_PRIME(MODIFIER|||||AT3G51780|||AT3G51780.1|4)	GT:PL:GQ	1/1:255,99,0:99
Chr3	19206875	.	A	T	222.0	.	DP=33;VDB=0.0261;AF1=1;AC1=2;DP4=0,0,15,17;MQ=39;FQ=-123;EFF=DOWNSTREAM(MODIFIER|||||AT3G51790|||AT3G51790.1|),DOWNSTREAM(MODIFIER|||||AT3G51800|||AT3G51800.1|),DOWNSTREAM(MODIFIER|||||AT3G51800|||AT3G51800.2|),DOWNSTREAM(MODIFIER|||||AT3G51800|||AT3G51800.3|),DOWNSTREAM(MODIFIER|||||Exon_3_19207971_19208178|||AT3G51780.1-Protein|),DOWNSTREAM(MODIFIER|||||Exon_3_19209893_19210663|||AT3G51790.1-Protein|),DOWNSTREAM(MODIFIER|||||Exon_3_19213475_19213568|||AT3G51800.1-Protein|),DOWNSTREAM(MODIFIER|||||Exon_3_19213475_19213568|||AT3G51800.2-Protein|),DOWNSTREAM(MODIFIER|||||Exon_3_19213475_19213568|||AT3G51800.3-Protein|),UPSTREAM(MODIFIER|||||AT3G51770|||AT3G51770.1|),UPSTREAM(MODIFIER|||||AT3G51770|||AT3G51770.2|),UPSTREAM(MODIFIER|||||Exon_3_19201948_19203974|||AT3G51770.1-Protein|),UPSTREAM(MODIFIER|||||Exon_3_19201948_19203998|||AT3G51770.2-Protein|),UTR_3_PRIME(MODIFIER|||||AT3G51780|||AT3G51780.1|4)	GT:PL:GQ	1/1:255,96,0:99
Chr3	19208294	.	A	G	222.0	.	DP=23;VDB=0.0212;AF1=1;AC1=2;DP4=0,0,11,12;MQ=41;FQ=-96;EFF=DOWNSTREAM(MODIFIER|||||AT3G51790|||AT3G51790.1|),DOWNSTREAM(MODIFIER|||||AT3G51800|||AT3G51800.1|),DOWNSTREAM(MODIFIER|||||AT3G51800|||AT3G51800.2|),DOWNSTREAM(MODIFIER|||||AT3G51800|||AT3G51800.3|),DOWNSTREAM(MODIFIER|||||Exon_3_19209893_19210663|||AT3G51790.1-Protein|),DOWNSTREAM(MODIFIER|||||Exon_3_19213475_19213568|||AT3G51800.1-Protein|),DOWNSTREAM(MODIFIER|||||Exon_3_19213475_19213568|||AT3G51800.2-Protein|),DOWNSTREAM(MODIFIER|||||Exon_3_19213475_19213568|||AT3G51800.3-Protein|),UPSTREAM(MODIFIER|||||AT3G51770|||AT3G51770.1|),UPSTREAM(MODIFIER|||||AT3G51770|||AT3G51770.2|),UPSTREAM(MODIFIER|||||Exon_3_19201948_19203974|||AT3G51770.1-Protein|),UPSTREAM(MODIFIER|||||Exon_3_19201948_19203998|||AT3G51770.2-Protein|),UPSTREAM(MODIFIER|||||Exon_3_19207971_19208178|||AT3G51780.1-Protein|),UTR_5_PRIME(MODIFIER|||||AT3G51780|||AT3G51780.1|1)	GT:PL:GQ	1/1:255,69,0:99
Chr3	19208295	.	A	C	222.0	.	DP=22;VDB=0.0207;AF1=1;AC1=2;DP4=0,0,11,10;MQ=40;FQ=-90;EFF=DOWNSTREAM(MODIFIER|||||AT3G51790|||AT3G51790.1|),DOWNSTREAM(MODIFIER|||||AT3G51800|||AT3G51800.1|),DOWNSTREAM(MODIFIER|||||AT3G51800|||AT3G51800.2|),DOWNSTREAM(MODIFIER|||||AT3G51800|||AT3G51800.3|),DOWNSTREAM(MODIFIER|||||Exon_3_19209893_19210663|||AT3G51790.1-Protein|),DOWNSTREAM(MODIFIER|||||Exon_3_19213475_19213568|||AT3G51800.1-Protein|),DOWNSTREAM(MODIFIER|||||Exon_3_19213475_19213568|||AT3G51800.2-Protein|),DOWNSTREAM(MODIFIER|||||Exon_3_19213475_19213568|||AT3G51800.3-Protein|),UPSTREAM(MODIFIER|||||AT3G51770|||AT3G51770.1|),UPSTREAM(MODIFIER|||||AT3G51770|||AT3G51770.2|),UPSTREAM(MODIFIER|||||Exon_3_19201948_19203974|||AT3G51770.1-Protein|),UPSTREAM(MODIFIER|||||Exon_3_19201948_19203998|||AT3G51770.2-Protein|),UPSTREAM(MODIFIER|||||Exon_3_19207971_19208178|||AT3G51780.1-Protein|),UTR_5_PRIME(MODIFIER|||||AT3G51780|||AT3G51780.1|1)	GT:PL:GQ	1/1:255,63,0:99
Chr3	19249246	.	A	T	222.0	.	DP=31;VDB=0.0275;AF1=1;AC1=2;DP4=0,0,12,17;MQ=28;FQ=-114;EFF=DOWNSTREAM(MODIFIER|||||AT3G51870|||AT3G51870.1|),DOWNSTREAM(MODIFIER|||||AT3G51890|||AT3G51890.1|),DOWNSTREAM(MODIFIER|||||AT3G51895|||AT3G51895.1|),DOWNSTREAM(MODIFIER|||||Exon_3_19243978_19244325|||AT3G51870.1-Protein|),DOWNSTREAM(MODIFIER|||||Exon_3_19250577_19250890|||AT3G51890.1-Protein|),DOWNSTREAM(MODIFIER|||||Exon_3_19255332_19255677|||AT3G51895.1-Protein|),INTERGENIC(MODIFIER|||||||||),UPSTREAM(MODIFIER|||||AT3G51880|||AT3G51880.1|),UPSTREAM(MODIFIER|||||AT3G51880|||AT3G51880.2|),UPSTREAM(MODIFIER|||||AT3G51880|||AT3G51880.3|),UPSTREAM(MODIFIER|||||AT3G51880|||AT3G51880.4|),UPSTREAM(MODIFIER|||||Exon_3_19248424_19248491|||AT3G51880.1-Protein|),UPSTREAM(MODIFIER|||||Exon_3_19248424_19248491|||AT3G51880.2-Protein|),UPSTREAM(MODIFIER|||||Exon_3_19248424_19248491|||AT3G51880.3-Protein|),UPSTREAM(MODIFIER|||||Exon_3_19248424_19248491|||AT3G51880.4-Protein|)	GT:PL:GQ	1/1:255,87,0:99
Chr3	19249286	.	A	G	222.0	.	DP=29;VDB=0.0275;AF1=1;AC1=2;DP4=0,0,8,20;MQ=29;FQ=-111;EFF=DOWNSTREAM(MODIFIER|||||AT3G51870|||AT3G51870.1|),DOWNSTREAM(MODIFIER|||||AT3G51890|||AT3G51890.1|),DOWNSTREAM(MODIFIER|||||AT3G51895|||AT3G51895.1|),DOWNSTREAM(MODIFIER|||||Exon_3_19243978_19244325|||AT3G51870.1-Protein|),DOWNSTREAM(MODIFIER|||||Exon_3_19250577_19250890|||AT3G51890.1-Protein|),DOWNSTREAM(MODIFIER|||||Exon_3_19255332_19255677|||AT3G51895.1-Protein|),INTERGENIC(MODIFIER|||||||||),UPSTREAM(MODIFIER|||||AT3G51880|||AT3G51880.1|),UPSTREAM(MODIFIER|||||AT3G51880|||AT3G51880.2|),UPSTREAM(MODIFIER|||||AT3G51880|||AT3G51880.3|),UPSTREAM(MODIFIER|||||AT3G51880|||AT3G51880.4|),UPSTREAM(MODIFIER|||||Exon_3_19248424_19248491|||AT3G51880.1-Protein|),UPSTREAM(MODIFIER|||||Exon_3_19248424_19248491|||AT3G51880.2-Protein|),UPSTREAM(MODIFIER|||||Exon_3_19248424_19248491|||AT3G51880.3-Protein|),UPSTREAM(MODIFIER|||||Exon_3_19248424_19248491|||AT3G51880.4-Protein|)	GT:PL:GQ	1/1:255,84,0:99
Chr3	19249293	.	T	G	222.0	.	DP=30;VDB=0.0277;AF1=1;AC1=2;DP4=0,0,9,21;MQ=29;FQ=-117;EFF=DOWNSTREAM(MODIFIER|||||AT3G51870|||AT3G51870.1|),DOWNSTREAM(MODIFIER|||||AT3G51890|||AT3G51890.1|),DOWNSTREAM(MODIFIER|||||AT3G51895|||AT3G51895.1|),DOWNSTREAM(MODIFIER|||||Exon_3_19243978_19244325|||AT3G51870.1-Protein|),DOWNSTREAM(MODIFIER|||||Exon_3_19250577_19250890|||AT3G51890.1-Protein|),DOWNSTREAM(MODIFIER|||||Exon_3_19255332_19255677|||AT3G51895.1-Protein|),INTERGENIC(MODIFIER|||||||||),UPSTREAM(MODIFIER|||||AT3G51880|||AT3G51880.1|),UPSTREAM(MODIFIER|||||AT3G51880|||AT3G51880.2|),UPSTREAM(MODIFIER|||||AT3G51880|||AT3G51880.3|),UPSTREAM(MODIFIER|||||AT3G51880|||AT3G51880.4|),UPSTREAM(MODIFIER|||||Exon_3_19248424_19248491|||AT3G51880.1-Protein|),UPSTREAM(MODIFIER|||||Exon_3_19248424_19248491|||AT3G51880.2-Protein|),UPSTREAM(MODIFIER|||||Exon_3_19248424_19248491|||AT3G51880.3-Protein|),UPSTREAM(MODIFIER|||||Exon_3_19248424_19248491|||AT3G51880.4-Protein|)	GT:PL:GQ	1/1:255,90,0:99
Chr3	19437232	.	T	C	222.0	.	DP=26;VDB=0.0257;AF1=1;AC1=2;DP4=0,0,8,17;MQ=46;FQ=-102;EFF=DOWNSTREAM(MODIFIER|||||AT3G52430|||AT3G52430.1|),DOWNSTREAM(MODIFIER|||||AT3G52440|||AT3G52440.1|),DOWNSTREAM(MODIFIER|||||AT3G52450|||AT3G52450.1|),DOWNSTREAM(MODIFIER|||||Exon_3_19431566_19431856|||AT3G52430.1-Protein|),DOWNSTREAM(MODIFIER|||||Exon_3_19435447_19436190|||AT3G52440.1-Protein|),DOWNSTREAM(MODIFIER|||||Exon_3_19440943_19442250|||AT3G52450.1-Protein|),INTERGENIC(MODIFIER|||||||||)	GT:PL:GQ	1/1:255,75,0:99
Chr3	19996524	.	T	C	222.0	.	DP=18;VDB=0.0161;AF1=1;AC1=2;DP4=0,0,10,7;MQ=38;FQ=-78;EFF=INTERGENIC(MODIFIER|||||||||),UPSTREAM(MODIFIER|||||AT3G54000|||AT3G54000.1|),UPSTREAM(MODIFIER|||||AT3G54000|||AT3G54000.2|),UPSTREAM(MODIFIER|||||AT3G54000|||AT3G54000.3|),UPSTREAM(MODIFIER|||||AT3G54010|||AT3G54010.1|),UPSTREAM(MODIFIER|||||AT3G54010|||AT3G54010.2|),UPSTREAM(MODIFIER|||||Exon_3_19996757_19997065|||AT3G54000.1-Protein|),UPSTREAM(MODIFIER|||||Exon_3_19996757_19997065|||AT3G54000.2-Protein|),UPSTREAM(MODIFIER|||||Exon_3_19996757_19997065|||AT3G54000.3-Protein|),UPSTREAM(MODIFIER|||||Exon_3_20001042_20001115|||AT3G54010.1-Protein|)	GT:PL:GQ	1/1:255,51,0:99
Chr3	20795011	.	A	T	222.0	.	DP=43;VDB=0.0275;AF1=1;AC1=2;DP4=0,0,18,25;MQ=39;FQ=-156;EFF=DOWNSTREAM(MODIFIER|||||AT3G56030|||AT3G56030.1|),DOWNSTREAM(MODIFIER|||||AT3G56050|||AT3G56050.1|),DOWNSTREAM(MODIFIER|||||AT3G56050|||AT3G56050.2|),DOWNSTREAM(MODIFIER|||||Exon_3_20791259_20792314|||AT3G56030.1-Protein|),DOWNSTREAM(MODIFIER|||||Exon_3_20800601_20800706|||AT3G56050.1-Protein|),DOWNSTREAM(MODIFIER|||||Exon_3_20800601_20800706|||AT3G56050.2-Protein|),NON_SYNONYMOUS_CODING(MODERATE|MISSENSE|gaT/gaA|D530E||AT3G56040|||AT3G56040.1|),NON_SYNONYMOUS_CODING(MODERATE|MISSENSE|gaT/gaA|D530E||Exon_3_20796761_20797482|||AT3G56040.1-Protein|),UPSTREAM(MODIFIER|||||AT3G56020|||AT3G56020.1|),UPSTREAM(MODIFIER|||||Exon_3_20791032_20791043|||AT3G56020.1-Protein|)	GT:PL:GQ	1/1:255,129,0:99
Chr3	20795012	.	T	C	222.0	.	DP=44;VDB=0.0275;AF1=1;AC1=2;DP4=0,0,19,24;MQ=39;FQ=-156;EFF=DOWNSTREAM(MODIFIER|||||AT3G56030|||AT3G56030.1|),DOWNSTREAM(MODIFIER|||||AT3G56050|||AT3G56050.1|),DOWNSTREAM(MODIFIER|||||AT3G56050|||AT3G56050.2|),DOWNSTREAM(MODIFIER|||||Exon_3_20791259_20792314|||AT3G56030.1-Protein|),DOWNSTREAM(MODIFIER|||||Exon_3_20800601_20800706|||AT3G56050.1-Protein|),DOWNSTREAM(MODIFIER|||||Exon_3_20800601_20800706|||AT3G56050.2-Protein|),NON_SYNONYMOUS_CODING(MODERATE|MISSENSE|gAt/gGt|D530G||AT3G56040|||AT3G56040.1|),NON_SYNONYMOUS_CODING(MODERATE|MISSENSE|gAt/gGt|D530G||Exon_3_20796761_20797482|||AT3G56040.1-Protein|),UPSTREAM(MODIFIER|||||AT3G56020|||AT3G56020.1|),UPSTREAM(MODIFIER|||||Exon_3_20791032_20791043|||AT3G56020.1-Protein|)	GT:PL:GQ	1/1:255,129,0:99
Chr3	22365428	.	A	G	222.0	.	DP=26;VDB=0.0210;AF1=1;AC1=2;DP4=0,0,12,14;MQ=32;FQ=-105;EFF=INTERGENIC(MODIFIER|||||||||),UPSTREAM(MODIFIER|||||AT3G60520|||AT3G60520.1|),UPSTREAM(MODIFIER|||||Exon_3_22362367_22362467|||AT3G60520.1-Protein|)	GT:PL:GQ	1/1:255,78,0:99
Chr3	22577967	.	T	C	222.0	.	DP=28;VDB=0.0291;AF1=1;AC1=2;DP4=0,0,8,16;MQ=45;FQ=-99;EFF=DOWNSTREAM(MODIFIER|||||AT3G61028|||AT3G61028.1|),DOWNSTREAM(MODIFIER|||||AT3G61028|||AT3G61028.2|),DOWNSTREAM(MODIFIER|||||Exon_3_22584104_22584209|||AT3G61028.1-Protein|),DOWNSTREAM(MODIFIER|||||Exon_3_22584104_22584209|||AT3G61028.2-Protein|),DOWNSTREAM(MODIFIER|||||Gene_AT3G61020|||AT3G61020.1|),DOWNSTREAM(MODIFIER|||||Gene_AT3G61020|||AT3G61020|),INTERGENIC(MODIFIER|||||||||),UPSTREAM(MODIFIER|||||AT3G61010|||AT3G61010.1|),UPSTREAM(MODIFIER|||||AT3G61010|||AT3G61010.2|),UPSTREAM(MODIFIER|||||Exon_3_22574073_22574179|||AT3G61010.1-Protein|),UPSTREAM(MODIFIER|||||Exon_3_22574073_22574179|||AT3G61010.2-Protein|)	GT:PL:GQ	1/1:255,72,0:99
Chr3	22582087	.	T	C	222.0	.	DP=27;VDB=0.0245;AF1=1;AC1=2;DP4=0,0,13,13;MQ=31;FQ=-105;EFF=DOWNSTREAM(MODIFIER|||||AT3G61028|||AT3G61028.1|),DOWNSTREAM(MODIFIER|||||Exon_3_22584104_22584209|||AT3G61028.1-Protein|),DOWNSTREAM(MODIFIER|||||Gene_AT3G61020|||AT3G61020.1|),DOWNSTREAM(MODIFIER|||||Gene_AT3G61020|||AT3G61020|),INTRON(MODIFIER|||||AT3G61028|||AT3G61028.2|8),INTRON(MODIFIER|||||Exon_3_22584104_22584209|||AT3G61028.2-Protein|5),UPSTREAM(MODIFIER|||||AT3G61030|||AT3G61030.1|),UPSTREAM(MODIFIER|||||Exon_3_22585655_22585708|||AT3G61030.1-Protein|)	GT:PL:GQ	1/1:255,78,0:99
Chr3	22884049	.	T	G	222.0	.	DP=28;VDB=0.0269;AF1=1;AC1=2;DP4=0,0,11,15;MQ=46;FQ=-105;EFF=DOWNSTREAM(MODIFIER|||||AT3G61825|||AT3G61825.1|),DOWNSTREAM(MODIFIER|||||AT3G61826|||AT3G61826.1|),DOWNSTREAM(MODIFIER|||||AT3G61827|||AT3G61827.1|),DOWNSTREAM(MODIFIER|||||AT3G61829|||AT3G61829.1|),DOWNSTREAM(MODIFIER|||||Exon_3_22886631_22886723|||AT3G61826.1-Protein|),DOWNSTREAM(MODIFIER|||||Exon_3_22886842_22887027|||AT3G61827.1-Protein|),DOWNSTREAM(MODIFIER|||||Exon_3_22887191_22887322|||AT3G61829.1-Protein|),INTERGENIC(MODIFIER|||||||||),UPSTREAM(MODIFIER|||||AT3G61820|||AT3G61820.1|),UPSTREAM(MODIFIER|||||AT3G61830|||AT3G61830.1|),UPSTREAM(MODIFIER|||||Exon_3_22880074_22881525|||AT3G61820.1-Protein|),UPSTREAM(MODIFIER|||||Exon_3_22888171_22888216|||AT3G61830.1-Protein|)	GT:PL:GQ	1/1:255,78,0:99
Chr3	23109688	.	T	C	222.0	.	DP=18;VDB=0.0250;AF1=1;AC1=2;DP4=0,0,8,10;MQ=39;FQ=-81;EFF=DOWNSTREAM(MODIFIER|||||Exon_3_23111628_23111873|||AT3G62480.1|),DOWNSTREAM(MODIFIER|||||Exon_3_23114996_23114999|||AT3G62490.1|),SYNONYMOUS_CODING(LOW|SILENT|Tta/Cta|L197||Exon_3_23109100_23110680|||AT3G62475.1|),UPSTREAM(MODIFIER|||||AT3G62460|||AT3G62460.1|),UPSTREAM(MODIFIER|||||AT3G62470|||AT3G62470.1|),UPSTREAM(MODIFIER|||||Exon_3_23105201_23105579|||AT3G62460.1-Protein|),UPSTREAM(MODIFIER|||||Exon_3_23106600_23108399|||AT3G62470.1-Protein|)	GT:PL:GQ	1/1:255,54,0:99
Chr4	60354	.	G	A	222.0	.	DP=28;VDB=0.0283;AF1=1;AC1=2;DP4=0,0,13,13;MQ=46;FQ=-105;EFF=INTERGENIC(MODIFIER|||||||||),UPSTREAM(MODIFIER|||||AT4G00150|||AT4G00150.1|),UPSTREAM(MODIFIER|||||AT4G00160|||AT4G00160.1|),UPSTREAM(MODIFIER|||||Exon_4_57429_59105|||AT4G00150.1-Protein|),UPSTREAM(MODIFIER|||||Exon_4_63465_63475|||AT4G00160.1-Protein|)	GT:PL:GQ	1/1:255,78,0:99
Chr4	79435	.	G	A	222.0	.	DP=38;VDB=0.0271;AF1=1;AC1=2;DP4=0,0,17,21;MQ=46;FQ=-141;EFF=DOWNSTREAM(MODIFIER|||||AT4G00190|||AT4G00190.1|),DOWNSTREAM(MODIFIER|||||AT4G00200|||AT4G00200.1|),DOWNSTREAM(MODIFIER|||||Exon_4_81627_82040|||AT4G00190.1-Protein|),DOWNSTREAM(MODIFIER|||||Exon_4_83789_84104|||AT4G00200.1-Protein|),INTERGENIC(MODIFIER|||||||||),UPSTREAM(MODIFIER|||||AT4G00180|||AT4G00180.1|),UPSTREAM(MODIFIER|||||AT4G00180|||AT4G00180.2|),UPSTREAM(MODIFIER|||||Exon_4_74697_74888|||AT4G00180.2-Protein|),UPSTREAM(MODIFIER|||||Exon_4_74976_75089|||AT4G00180.1-Protein|)	GT:PL:GQ	1/1:255,114,0:99
Chr4	79904	.	A	T	222.0	.	DP=46;VDB=0.0278;AF1=1;AC1=2;DP4=0,0,20,25;MQ=46;FQ=-162;EFF=DOWNSTREAM(MODIFIER|||||AT4G00190|||AT4G00190.1|),DOWNSTREAM(MODIFIER|||||AT4G00200|||AT4G00200.1|),DOWNSTREAM(MODIFIER|||||Exon_4_81627_82040|||AT4G00190.1-Protein|),DOWNSTREAM(MODIFIER|||||Exon_4_83789_84104|||AT4G00200.1-Protein|),INTERGENIC(MODIFIER|||||||||),UPSTREAM(MODIFIER|||||AT4G00180|||AT4G00180.1|),UPSTREAM(MODIFIER|||||AT4G00180|||AT4G00180.2|),UPSTREAM(MODIFIER|||||Exon_4_74976_75089|||AT4G00180.1-Protein|)	GT:PL:GQ	1/1:255,135,0:99
Chr4	370865	.	G	T	222.0	.	DP=31;VDB=0.0260;AF1=1;AC1=2;DP4=0,0,14,17;MQ=46;FQ=-120;EFF=DOWNSTREAM(MODIFIER|||||AT4G00890|||AT4G00890.1|),DOWNSTREAM(MODIFIER|||||Exon_4_374055_375350|||AT4G00890.1-Protein|),INTERGENIC(MODIFIER|||||||||),UPSTREAM(MODIFIER|||||AT4G00880|||AT4G00880.1|),UPSTREAM(MODIFIER|||||AT4G00885|||AT4G00885.1|),UPSTREAM(MODIFIER|||||Exon_4_366692_367060|||AT4G00880.1-Protein|)	GT:PL:GQ	1/1:255,93,0:99
Chr4	410424	.	G	C	222.0	.	DP=24;VDB=0.0268;AF1=1;AC1=2;DP4=0,0,9,15;MQ=46;FQ=-99;EFF=INTERGENIC(MODIFIER|||||||||),UPSTREAM(MODIFIER|||||AT4G00950|||AT4G00950.1|),UPSTREAM(MODIFIER|||||AT4G00955|||AT4G00955.1|),UPSTREAM(MODIFIER|||||AT4G00960|||AT4G00960.1|),UPSTREAM(MODIFIER|||||Exon_4_406275_407087|||AT4G00950.1-Protein|),UPSTREAM(MODIFIER|||||Exon_4_412218_412976|||AT4G00955.1-Protein|),UPSTREAM(MODIFIER|||||Exon_4_414361_414442|||AT4G00960.1-Protein|)	GT:PL:GQ	1/1:255,72,0:99
Chr4	561780	.	T	G	222.0	.	DP=29;VDB=0.0264;AF1=1;AC1=2;DP4=0,0,12,17;MQ=46;FQ=-114;EFF=DOWNSTREAM(MODIFIER|||||AT4G01340|||AT4G01340.1|),DOWNSTREAM(MODIFIER|||||AT4G01355|||AT4G01355.1|),DOWNSTREAM(MODIFIER|||||Exon_4_554539_554642|||AT4G01340.1-Protein|),NON_SYNONYMOUS_CODING(MODERATE|MISSENSE|Tgc/Ggc|C481G||AT4G01350|||AT4G01350.1|),NON_SYNONYMOUS_CODING(MODERATE|MISSENSE|Tgc/Ggc|C481G||Exon_4_560340_562298|||AT4G01350.1-Protein|),UPSTREAM(MODIFIER|||||AT4G01360|||AT4G01360.1|),UPSTREAM(MODIFIER|||||Exon_4_565147_566193|||AT4G01360.1-Protein|)	GT:PL:GQ	1/1:255,87,0:99
Chr4	712350	.	C	T	222.0	.	DP=17;VDB=0.0268;AF1=1;AC1=2;DP4=0,0,10,6;MQ=46;FQ=-75;EFF=DOWNSTREAM(MODIFIER|||||AT4G01660|||AT4G01660.1|),DOWNSTREAM(MODIFIER|||||AT4G01671|||AT4G01671.1|),DOWNSTREAM(MODIFIER|||||AT4G01680|||AT4G01680.1|),DOWNSTREAM(MODIFIER|||||AT4G01680|||AT4G01680.2|),DOWNSTREAM(MODIFIER|||||AT4G01680|||AT4G01680.3|),DOWNSTREAM(MODIFIER|||||Exon_4_708652_709196|||AT4G01660.1-Protein|),DOWNSTREAM(MODIFIER|||||Exon_4_713216_713389|||AT4G01671.1-Protein|),DOWNSTREAM(MODIFIER|||||Exon_4_717247_717415|||AT4G01680.2-Protein|),DOWNSTREAM(MODIFIER|||||Exon_4_717283_717415|||AT4G01680.1-Protein|),DOWNSTREAM(MODIFIER|||||Exon_4_717283_717415|||AT4G01680.3-Protein|),SYNONYMOUS_CODING(LOW|SILENT|ggG/ggA|G54||AT4G01670|||AT4G01670.1|),SYNONYMOUS_CODING(LOW|SILENT|ggG/ggA|G54||Exon_4_711860_712511|||AT4G01670.1-Protein|)	GT:PL:GQ	1/1:255,48,0:93
Chr4	1014040	.	A	C	222.0	.	DP=34;VDB=0.0267;AF1=1;AC1=2;DP4=0,0,18,16;MQ=46;FQ=-129;EFF=DOWNSTREAM(MODIFIER|||||AT4G02310|||AT4G02310.1|),DOWNSTREAM(MODIFIER|||||Exon_4_1014680_1015729|||AT4G02310.1-Protein|),DOWNSTREAM(MODIFIER|||||Exon_4_1017843_1018394|||AT4G02312.1|),INTERGENIC(MODIFIER|||||||||),UPSTREAM(MODIFIER|||||AT4G02300|||AT4G02300.1|),UPSTREAM(MODIFIER|||||Exon_4_1012289_1013034|||AT4G02300.1-Protein|),UPSTREAM(MODIFIER|||||Exon_4_1018434_1020824|||AT4G02314.1|)	GT:PL:GQ	1/1:255,102,0:99
Chr4	1099234	.	A	T	222.0	.	DP=18;VDB=0.0236;AF1=1;AC1=2;DP4=0,0,11,7;MQ=36;FQ=-81;EFF=DOWNSTREAM(MODIFIER|||||AT4G02485|||AT4G02485.1|),DOWNSTREAM(MODIFIER|||||Exon_4_1092695_1092899|||AT4G02485.1-Protein|),NON_SYNONYMOUS_CODING(MODERATE|MISSENSE|Ttt/Att|F260I||Exon_4_1097945_1100011|||AT4G02490.1|),UPSTREAM(MODIFIER|||||AT4G02489|||AT4G02489.1|),UPSTREAM(MODIFIER|||||AT4G02500|||AT4G02500.1|),UPSTREAM(MODIFIER|||||Exon_4_1094945_1095226|||AT4G02487.1|),UPSTREAM(MODIFIER|||||Exon_4_1097532_1097645|||AT4G02489.1-Protein|),UPSTREAM(MODIFIER|||||Exon_4_1101638_1102648|||AT4G02500.1-Protein|)	GT:PL:GQ	1/1:255,54,0:99
Chr4	1116957	.	C	A	222.0	.	DP=16;VDB=0.0253;AF1=1;AC1=2;DP4=0,0,7,9;MQ=46;FQ=-75;EFF=DOWNSTREAM(MODIFIER|||||AT4G02541|||AT4G02541.1|),DOWNSTREAM(MODIFIER|||||AT4G02550|||AT4G02550.1|),DOWNSTREAM(MODIFIER|||||AT4G02550|||AT4G02550.2|),DOWNSTREAM(MODIFIER|||||AT4G02550|||AT4G02550.3|),DOWNSTREAM(MODIFIER|||||AT4G02550|||AT4G02550.4|),DOWNSTREAM(MODIFIER|||||Exon_4_1119849_1119989|||AT4G02541.1-Protein|),DOWNSTREAM(MODIFIER|||||Exon_4_1121276_1121629|||AT4G02550.1-Protein|),DOWNSTREAM(MODIFIER|||||Exon_4_1121276_1121629|||AT4G02550.2-Protein|),DOWNSTREAM(MODIFIER|||||Exon_4_1121276_1121629|||AT4G02550.4-Protein|),DOWNSTREAM(MODIFIER|||||Exon_4_1121276_1121674|||AT4G02550.3-Protein|),INTERGENIC(MODIFIER|||||||||),UPSTREAM(MODIFIER|||||AT4G02530|||AT4G02530.1|),UPSTREAM(MODIFIER|||||AT4G02540|||AT4G02540.1|),UPSTREAM(MODIFIER|||||AT4G02540|||AT4G02540.2|),UPSTREAM(MODIFIER|||||Exon_4_1113678_1114005|||AT4G02530.1-Protein|),UPSTREAM(MODIFIER|||||Exon_4_1117202_1118897|||AT4G02540.2-Protein|),UPSTREAM(MODIFIER|||||Exon_4_1117202_1119670|||AT4G02540.1-Protein|)	GT:PL:GQ	1/1:255,48,0:93
Chr4	1178262	.	T	A	222.0	.	DP=27;VDB=0.0213;AF1=1;AC1=2;DP4=0,0,8,17;MQ=46;FQ=-102;EFF=DOWNSTREAM(MODIFIER|||||AT4G02680|||AT4G02680.1|),DOWNSTREAM(MODIFIER|||||Exon_4_1184213_1184328|||AT4G02680.1-Protein|),INTRON(MODIFIER|||||AT4G02670|||AT4G02670.1|1),INTRON(MODIFIER|||||Exon_4_1178303_1178489|||AT4G02670.1-Protein|1),UPSTREAM(MODIFIER|||||AT4G02660|||AT4G02660.1|),UPSTREAM(MODIFIER|||||Exon_4_1173607_1173791|||AT4G02660.1-Protein|)	GT:PL:GQ	1/1:255,75,0:99
Chr4	1462510	.	C	A	222.0	.	DP=27;VDB=0.0269;AF1=1;AC1=2;DP4=0,0,13,13;MQ=40;FQ=-105;EFF=NON_SYNONYMOUS_CODING(MODERATE|MISSENSE|aaC/aaA|N784K||Exon_4_1460159_1464144|||AT4G03310.1|),UPSTREAM(MODIFIER|||||AT4G03320|||AT4G03320.1|),UPSTREAM(MODIFIER|||||AT4G03330|||AT4G03330.1|),UPSTREAM(MODIFIER|||||Exon_4_1458169_1458592|||AT4G03305.1|),UPSTREAM(MODIFIER|||||Exon_4_1464529_1464587|||AT4G03320.1-Protein|),UPSTREAM(MODIFIER|||||Exon_4_1466525_1467012|||AT4G03330.1-Protein|)	GT:PL:GQ	1/1:255,78,0:99
Chr4	1659976	.	G	T	90.5	.	DP=9;VDB=0.0008;AF1=1;AC1=2;DP4=0,0,1,3;MQ=42;FQ=-39;EFF=DOWNSTREAM(MODIFIER|||||AT4G03740|||AT4G03740.1|),DOWNSTREAM(MODIFIER|||||Exon_4_1663433_1663515|||AT4G03740.1-Protein|),INTERGENIC(MODIFIER|||||||||),UPSTREAM(MODIFIER|||||Exon_4_1653587_1655944|||AT4G03730.1|),UPSTREAM(MODIFIER|||||Exon_4_1656722_1657380|||AT4G03732.1|)	GT:PL:GQ	1/1:123,12,0:21
Chr4	1660184	.	A	T	76.3	.	DP=5;VDB=0.0001;AF1=1;AC1=2;DP4=0,0,1,4;MQ=27;FQ=-42;EFF=DOWNSTREAM(MODIFIER|||||AT4G03740|||AT4G03740.1|),DOWNSTREAM(MODIFIER|||||Exon_4_1663433_1663515|||AT4G03740.1-Protein|),INTERGENIC(MODIFIER|||||||||),UPSTREAM(MODIFIER|||||Exon_4_1653587_1655944|||AT4G03730.1|),UPSTREAM(MODIFIER|||||Exon_4_1656722_1657380|||AT4G03732.1|)	GT:PL:GQ	1/1:109,15,0:27
Chr4	1660186	.	A	T	76.3	.	DP=5;VDB=0.0001;AF1=1;AC1=2;DP4=0,0,1,4;MQ=27;FQ=-42;EFF=DOWNSTREAM(MODIFIER|||||AT4G03740|||AT4G03740.1|),DOWNSTREAM(MODIFIER|||||Exon_4_1663433_1663515|||AT4G03740.1-Protein|),INTERGENIC(MODIFIER|||||||||),UPSTREAM(MODIFIER|||||Exon_4_1653587_1655944|||AT4G03730.1|),UPSTREAM(MODIFIER|||||Exon_4_1656722_1657380|||AT4G03732.1|)	GT:PL:GQ	1/1:109,15,0:27
Chr4	1716528	.	G	T	139.0	.	DP=12;VDB=0.0265;AF1=1;AC1=2;DP4=0,0,7,5;MQ=23;FQ=-63;EFF=INTERGENIC(MODIFIER|||||||||)	GT:PL:GQ	1/1:172,36,0:69
Chr4	1716529	.	T	G	137.0	.	DP=12;VDB=0.0265;AF1=1;AC1=2;DP4=0,0,7,5;MQ=23;FQ=-63;EFF=INTERGENIC(MODIFIER|||||||||)	GT:PL:GQ	1/1:170,36,0:69
Chr4	1716577	.	G	C	222.0	.	DP=16;VDB=0.0240;AF1=1;AC1=2;DP4=0,0,11,5;MQ=33;FQ=-75;EFF=INTERGENIC(MODIFIER|||||||||)	GT:PL:GQ	1/1:255,48,0:93
Chr4	1722495	.	C	G	220.0	.	DP=15;VDB=0.0202;AF1=1;AC1=2;DP4=0,0,8,5;MQ=40;FQ=-66;EFF=INTERGENIC(MODIFIER|||||||||)	GT:PL:GQ	1/1:253,39,0:75
Chr4	1732257	.	T	G	222.0	.	DP=28;VDB=0.0266;AF1=1;AC1=2;DP4=0,0,14,14;MQ=39;FQ=-111;EFF=INTERGENIC(MODIFIER|||||||||)	GT:PL:GQ	1/1:255,84,0:99
Chr4	1732362	.	G	A	178.0	.	DP=24;VDB=0.0265;AF1=1;AC1=2;DP4=0,0,17,7;MQ=22;FQ=-99;EFF=INTERGENIC(MODIFIER|||||||||)	GT:PL:GQ	1/1:211,72,0:99
Chr4	1732371	.	T	C	172.0	.	DP=24;VDB=0.0273;AF1=1;AC1=2;DP4=0,0,17,7;MQ=22;FQ=-99;EFF=INTERGENIC(MODIFIER|||||||||)	GT:PL:GQ	1/1:205,72,0:99
Chr4	1732461	.	A	G	222.0	.	DP=35;VDB=0.0268;AF1=1;AC1=2;DP4=0,0,15,19;MQ=28;FQ=-129;EFF=INTERGENIC(MODIFIER|||||||||)	GT:PL:GQ	1/1:255,102,0:99
Chr4	1732480	.	A	T	222.0	.	DP=37;VDB=0.0268;AF1=1;AC1=2;DP4=0,0,15,21;MQ=27;FQ=-135;EFF=INTERGENIC(MODIFIER|||||||||)	GT:PL:GQ	1/1:255,108,0:99
Chr4	1732706	.	A	G	115.0	.	DP=12;VDB=0.0271;AF1=1;AC1=2;DP4=0,0,3,9;MQ=21;FQ=-63;EFF=INTERGENIC(MODIFIER|||||||||)	GT:PL:GQ	1/1:148,36,0:69
Chr4	1732984	.	A	C	173.0	.	DP=14;VDB=0.0127;AF1=1;AC1=2;DP4=0,0,8,6;MQ=26;FQ=-69;EFF=INTERGENIC(MODIFIER|||||||||)	GT:PL:GQ	1/1:206,42,0:81
Chr4	1732992	.	G	A	168.0	.	DP=14;VDB=0.0127;AF1=1;AC1=2;DP4=0,0,7,6;MQ=27;FQ=-66;EFF=INTERGENIC(MODIFIER|||||||||)	GT:PL:GQ	1/1:201,39,0:75
Chr4	1740757	.	T	C	21.0	.	DP=3;VDB=0.0144;AF1=1;AC1=2;DP4=0,0,1,2;MQ=20;FQ=-36;EFF=DOWNSTREAM(MODIFIER|||||Exon_4_1743791_1748332|||AT4G03800.1|),INTERGENIC(MODIFIER|||||||||)	GT:PL:GQ	1/1:53,9,0:15
Chr4	1740870	.	T	A	32.3	.	DP=5;VDB=0.0010;AF1=1;AC1=2;DP4=0,0,2,3;MQ=16;FQ=-42;EFF=DOWNSTREAM(MODIFIER|||||Exon_4_1743791_1748332|||AT4G03800.1|),INTERGENIC(MODIFIER|||||||||)	GT:PL:GQ	1/1:65,15,0:27
Chr4	1740885	.	G	A	73.1	.	DP=7;VDB=0.0025;AF1=1;AC1=2;DP4=0,0,2,5;MQ=21;FQ=-48;EFF=DOWNSTREAM(MODIFIER|||||Exon_4_1743791_1748332|||AT4G03800.1|),INTERGENIC(MODIFIER|||||||||)	GT:PL:GQ	1/1:106,21,0:39
Chr4	1740901	.	C	A	157.0	.	DP=12;VDB=0.0052;AF1=1;AC1=2;DP4=0,0,4,8;MQ=27;FQ=-63;EFF=DOWNSTREAM(MODIFIER|||||Exon_4_1743791_1748332|||AT4G03800.1|),INTERGENIC(MODIFIER|||||||||)	GT:PL:GQ	1/1:190,36,0:69
Chr4	1740926	.	C	T	191.0	.	DP=14;VDB=0.0109;AF1=1;AC1=2;DP4=0,0,5,9;MQ=29;FQ=-69;EFF=DOWNSTREAM(MODIFIER|||||Exon_4_1743791_1748332|||AT4G03800.1|),INTERGENIC(MODIFIER|||||||||)	GT:PL:GQ	1/1:224,42,0:81
Chr4	1755652	.	A	C	222.0	.	DP=17;VDB=0.0280;AF1=1;AC1=2;DP4=0,0,8,9;MQ=44;FQ=-78;EFF=DOWNSTREAM(MODIFIER|||||Exon_4_1751259_1754393|||AT4G03810.1|),INTERGENIC(MODIFIER|||||||||),UPSTREAM(MODIFIER|||||AT4G03811|||AT4G03811.1|)	GT:PL:GQ	1/1:255,51,0:99
Chr4	1829319	.	G	A	222.0	.	DP=18;VDB=0.0260;AF1=1;AC1=2;DP4=0,0,7,11;MQ=47;FQ=-81;EFF=DOWNSTREAM(MODIFIER|||||Exon_4_1831192_1834197|||AT4G03885.1|),NON_SYNONYMOUS_CODING(MODERATE|MISSENSE|cCc/cTc|P228L||Exon_4_1828256_1830001|||AT4G03880.1|),UPSTREAM(MODIFIER|||||Exon_4_1823795_1824970|||AT4G03876.1|)	GT:PL:GQ	1/1:255,54,0:99
Chr4	1832760	.	T	G	222.0	.	DP=29;VDB=0.0226;AF1=1;AC1=2;DP4=0,0,14,14;MQ=46;FQ=-111;EFF=NON_SYNONYMOUS_CODING(MODERATE|MISSENSE|Aca/Cca|T480P||Exon_4_1831192_1834197|||AT4G03885.1|),UPSTREAM(MODIFIER|||||Exon_4_1828256_1830001|||AT4G03880.1|),UPSTREAM(MODIFIER|||||Exon_4_1836410_1836679|||AT4G03890.1|)	GT:PL:GQ	1/1:255,84,0:99
Chr4	1842690	.	A	T	222.0	.	DP=24;VDB=0.0281;AF1=1;AC1=2;DP4=0,0,10,14;MQ=45;FQ=-99;EFF=DOWNSTREAM(MODIFIER|||||Exon_4_1836410_1836679|||AT4G03890.1|),DOWNSTREAM(MODIFIER|||||Exon_4_1847090_1847563|||AT4G03911.1|),STOP_LOST(HIGH|MISSENSE|tgA/tgT|*1300C||Exon_4_1838791_1842694|||AT4G03900.1|),UPSTREAM(MODIFIER|||||Exon_4_1843451_1845822|||AT4G03910.1|)	GT:PL:GQ	1/1:255,72,0:99
Chr4	1944325	.	A	G	222.0	.	DP=18;VDB=0.0275;AF1=1;AC1=2;DP4=0,0,8,10;MQ=46;FQ=-81;EFF=DOWNSTREAM(MODIFIER|||||AT4G04040|||AT4G04040.1|),DOWNSTREAM(MODIFIER|||||Exon_4_1939250_1939448|||AT4G04040.1-Protein|),INTERGENIC(MODIFIER|||||||||),UPSTREAM(MODIFIER|||||Exon_4_1944378_1950431|||AT4G04050.1|)	GT:PL:GQ	1/1:255,54,0:99
Chr4	1954456	.	G	T	222.0	.	DP=22;VDB=0.0273;AF1=1;AC1=2;DP4=0,0,11,11;MQ=46;FQ=-93;EFF=DOWNSTREAM(MODIFIER|||||Exon_4_1944378_1950431|||AT4G04050.1|),SYNONYMOUS_CODING(LOW|SILENT|acC/acA|T51||Exon_4_1954445_1954608|||AT4G04070.1|)	GT:PL:GQ	1/1:255,66,0:99
Chr4	1978094	.	G	A	222.0	.	DP=33;VDB=0.0268;AF1=1;AC1=2;DP4=0,0,17,15;MQ=46;FQ=-123;EFF=DOWNSTREAM(MODIFIER|||||AT4G04110|||AT4G04110.1|),DOWNSTREAM(MODIFIER|||||Exon_4_1972591_1972619|||AT4G04110.1-Protein|),DOWNSTREAM(MODIFIER|||||Exon_4_1975544_1976947|||AT4G04120.1|),NON_SYNONYMOUS_CODING(MODERATE|MISSENSE|gGg/gAg|G237E||Exon_4_1977183_1977282|||AT4G04130.1|)	GT:PL:GQ	1/1:255,96,0:99
Chr4	1988662	.	A	T	222.0	.	DP=22;VDB=0.0290;AF1=1;AC1=2;DP4=0,0,10,11;MQ=42;FQ=-90;EFF=STOP_LOST(HIGH|MISSENSE|Taa/Aaa|*62K||Exon_4_1984439_1988845|||AT4G04140.1|),UPSTREAM(MODIFIER|||||Exon_4_1989668_1993894|||AT4G04145.1|)	GT:PL:GQ	1/1:255,63,0:99
Chr4	2068995	.	C	A	222.0	.	DP=29;VDB=0.0274;AF1=1;AC1=2;DP4=0,0,16,13;MQ=46;FQ=-114;EFF=DOWNSTREAM(MODIFIER|||||Exon_4_2063724_2064128|||AT4G04276.1|),NON_SYNONYMOUS_CODING(MODERATE|MISSENSE|caC/caA|H2Q||Exon_4_2068990_2071773|||AT4G04290.1|),UPSTREAM(MODIFIER|||||Exon_4_2064677_2068548|||AT4G04280.1|)	GT:PL:GQ	1/1:255,87,0:99
Chr4	2203688	.	C	A	222.0	.	DP=23;VDB=0.0241;AF1=1;AC1=2;DP4=0,0,15,7;MQ=34;FQ=-93;EFF=INTRON(MODIFIER|||||AT4G04423|||AT4G04423.1|1),INTRON(MODIFIER|||||Exon_4_2203424_2203524|||AT4G04423.1-Protein|1),UPSTREAM(MODIFIER|||||Exon_4_2200351_2203377|||AT4G04420.1|),UPSTREAM(MODIFIER|||||Exon_4_2206409_2208498|||AT4G04426.1|)	GT:PL:GQ	1/1:255,66,0:99
Chr4	2231989	.	C	G	222.0	.	DP=39;VDB=0.0269;AF1=1;AC1=2;DP4=0,0,24,15;MQ=46;FQ=-144;EFF=DOWNSTREAM(MODIFIER|||||AT4G04460|||AT4G04460.1|),DOWNSTREAM(MODIFIER|||||AT4G04460|||AT4G04460.2|),DOWNSTREAM(MODIFIER|||||AT4G04480|||AT4G04480.1|),DOWNSTREAM(MODIFIER|||||Exon_4_2225232_2225594|||AT4G04460.1-Protein|),DOWNSTREAM(MODIFIER|||||Exon_4_2225232_2225594|||AT4G04460.2-Protein|),DOWNSTREAM(MODIFIER|||||Exon_4_2229649_2230845|||AT4G04480.1-Protein|),DOWNSTREAM(MODIFIER|||||Exon_4_2236004_2237046|||AT4G04495.1|),NON_SYNONYMOUS_CODING(MODERATE|MISSENSE|Gag/Cag|E649Q||AT4G04490|||AT4G04490.1|),NON_SYNONYMOUS_CODING(MODERATE|MISSENSE|Gag/Cag|E649Q||Exon_4_2233819_2234638|||AT4G04490.1-Protein|),UPSTREAM(MODIFIER|||||AT4G04470|||AT4G04470.1|),UPSTREAM(MODIFIER|||||Exon_4_2229149_2229226|||AT4G04470.1-Protein|)	GT:PL:GQ	1/1:255,117,0:99
Chr4	2362567	.	C	A	222.0	.	DP=20;VDB=0.0270;AF1=1;AC1=2;DP4=0,0,9,10;MQ=43;FQ=-84;EFF=NON_SYNONYMOUS_CODING(MODERATE|MISSENSE|gCt/gAt|A1717D||Exon_4_2357418_2364944|||AT4G04655.1|),UPSTREAM(MODIFIER|||||AT4G04670|||AT4G04670.1|),UPSTREAM(MODIFIER|||||Gene_AT4G04660|||AT4G04660.1|),UPSTREAM(MODIFIER|||||Gene_AT4G04660|||AT4G04660|)	GT:PL:GQ	1/1:255,57,0:99
Chr4	2699730	.	A	G	72.0	.	DP=15;VDB=0.0157;AF1=1;AC1=2;DP4=0,0,5,10;MQ=15;FQ=-72;EFF=DOWNSTREAM(MODIFIER|||||AT4G05270|||AT4G05270.1|),DOWNSTREAM(MODIFIER|||||Exon_4_2694939_2695328|||AT4G05270.1-Protein|),NON_SYNONYMOUS_CODING(MODERATE|MISSENSE|aAa/aGa|K530R||Exon_4_2697581_2697704|||AT4G05280.1|),UPSTREAM(MODIFIER|||||AT4G05265|||AT4G05265.1|),UPSTREAM(MODIFIER|||||Exon_4_2694713_2694850|||AT4G05265.1-Protein|),UPSTREAM(MODIFIER|||||Exon_4_2704225_2704866|||AT4G05290.1|)	GT:PL:GQ	1/1:105,45,0:87
Chr4	2706712	.	A	C	222.0	.	DP=19;VDB=0.0272;AF1=1;AC1=2;DP4=0,0,6,11;MQ=44;FQ=-78;EFF=DOWNSTREAM(MODIFIER|||||Exon_4_2697581_2697704|||AT4G05280.1|),DOWNSTREAM(MODIFIER|||||Exon_4_2704225_2704866|||AT4G05290.1|),DOWNSTREAM(MODIFIER|||||Exon_4_2709797_2709934|||AT4G05303.1|),DOWNSTREAM(MODIFIER|||||Exon_4_2710556_2713433|||AT4G05306.1|),INTRON(MODIFIER|||||Exon_4_2705670_2706202|||AT4G05300.1|2)	GT:PL:GQ	1/1:255,51,0:99
Chr4	2722525	.	A	G	222.0	.	DP=23;VDB=0.0280;AF1=1;AC1=2;DP4=0,0,10,10;MQ=46;FQ=-87;EFF=DOWNSTREAM(MODIFIER|||||AT4G05320|||AT4G05320.1|),DOWNSTREAM(MODIFIER|||||AT4G05320|||AT4G05320.2|),DOWNSTREAM(MODIFIER|||||AT4G05320|||AT4G05320.3|),DOWNSTREAM(MODIFIER|||||AT4G05320|||AT4G05320.4|),DOWNSTREAM(MODIFIER|||||AT4G05320|||AT4G05320.5|),DOWNSTREAM(MODIFIER|||||AT4G05320|||AT4G05320.6|),DOWNSTREAM(MODIFIER|||||AT4G05350|||AT4G05350.1|),DOWNSTREAM(MODIFIER|||||Exon_4_2718559_2718773|||AT4G05320.6-Protein|),DOWNSTREAM(MODIFIER|||||Exon_4_2718559_2718911|||AT4G05320.5-Protein|),DOWNSTREAM(MODIFIER|||||Exon_4_2718559_2719062|||AT4G05320.1-Protein|),DOWNSTREAM(MODIFIER|||||Exon_4_2718559_2719932|||AT4G05320.2-Protein|),DOWNSTREAM(MODIFIER|||||Exon_4_2718559_2719932|||AT4G05320.4-Protein|),DOWNSTREAM(MODIFIER|||||Exon_4_2718787_2719932|||AT4G05320.3-Protein|),DOWNSTREAM(MODIFIER|||||Exon_4_2726910_2727530|||AT4G05350.1-Protein|),INTRON(MODIFIER|||||AT4G05330|||AT4G05330.1|2),INTRON(MODIFIER|||||Exon_4_2722640_2722679|||AT4G05330.1-Protein|1),UPSTREAM(MODIFIER|||||AT4G05340|||AT4G05340.1|),UPSTREAM(MODIFIER|||||Exon_4_2725690_2725767|||AT4G05340.1-Protein|)	GT:PL:GQ	1/1:255,60,0:99
Chr4	2834370	.	T	C	222.0	.	DP=18;VDB=0.0272;AF1=1;AC1=2;DP4=0,0,8,9;MQ=46;FQ=-78;EFF=SYNONYMOUS_CODING(LOW|SILENT|ttT/ttC|F874||Exon_4_2831749_2836347|||AT4G05556.1|),UPSTREAM(MODIFIER|||||Exon_4_2838007_2838125|||AT4G05560.1|)	GT:PL:GQ	1/1:255,51,0:99
Chr4	2916422	.	G	A	222.0	.	DP=25;VDB=0.0256;AF1=1;AC1=2;DP4=0,0,10,14;MQ=46;FQ=-99;EFF=NON_SYNONYMOUS_CODING(MODERATE|MISSENSE|Gcg/Acg|A12T||Exon_4_2916389_2917177|||AT4G05600.1|),UPSTREAM(MODIFIER|||||Exon_4_2910711_2912641|||AT4G05595.1|),UPSTREAM(MODIFIER|||||Exon_4_2914567_2915946|||AT4G05597.1|),UPSTREAM(MODIFIER|||||Exon_4_2918153_2919196|||AT4G05610.1|)	GT:PL:GQ	1/1:255,72,0:99
Chr4	2979745	.	T	C	222.0	.	DP=25;VDB=0.0257;AF1=1;AC1=2;DP4=0,0,11,11;MQ=36;FQ=-93;EFF=DOWNSTREAM(MODIFIER|||||Exon_4_2983596_2983691|||AT4G05616.1|),INTERGENIC(MODIFIER|||||||||),UPSTREAM(MODIFIER|||||Exon_4_2972191_2975280|||AT4G05613.1|)	GT:PL:GQ	1/1:255,66,0:99
Chr4	2979786	.	T	A	175.0	.	DP=23;VDB=0.0261;AF1=1;AC1=2;DP4=0,0,11,12;MQ=21;FQ=-96;EFF=DOWNSTREAM(MODIFIER|||||Exon_4_2983596_2983691|||AT4G05616.1|),INTERGENIC(MODIFIER|||||||||),UPSTREAM(MODIFIER|||||Exon_4_2972191_2975280|||AT4G05613.1|)	GT:PL:GQ	1/1:208,69,0:99
Chr4	3013188	.	A	T	222.0	.	DP=20;VDB=0.0214;AF1=1;AC1=2;DP4=0,0,7,13;MQ=46;FQ=-87;EFF=INTERGENIC(MODIFIER|||||||||),UPSTREAM(MODIFIER|||||Exon_4_3013278_3013859|||AT4G05636.1|),UPSTREAM(MODIFIER|||||Exon_4_3015180_3021314|||AT4G05638.1|)	GT:PL:GQ	1/1:255,60,0:99
Chr4	3023268	.	C	T	222.0	.	DP=25;VDB=0.0275;AF1=1;AC1=2;DP4=0,0,13,11;MQ=41;FQ=-99;EFF=DOWNSTREAM(MODIFIER|||||Exon_4_3015180_3021314|||AT4G05638.1|),SYNONYMOUS_CODING(LOW|SILENT|ctC/ctT|L69||Exon_4_3022684_3022750|||AT4G05640.1|)	GT:PL:GQ	1/1:255,72,0:99
Chr4	3026125	.	T	A	222.0	.	DP=38;VDB=0.0254;AF1=1;AC1=2;DP4=0,0,16,20;MQ=46;FQ=-135;EFF=DOWNSTREAM(MODIFIER|||||Exon_4_3015180_3021314|||AT4G05638.1|),DOWNSTREAM(MODIFIER|||||Exon_4_3022684_3022750|||AT4G05640.1|),INTERGENIC(MODIFIER|||||||||)	GT:PL:GQ	1/1:255,108,0:99
Chr4	3027810	.	A	T	222.0	.	DP=24;VDB=0.0278;AF1=1;AC1=2;DP4=0,0,9,13;MQ=46;FQ=-93;EFF=DOWNSTREAM(MODIFIER|||||Exon_4_3022684_3022750|||AT4G05640.1|),INTERGENIC(MODIFIER|||||||||),UPSTREAM(MODIFIER|||||Exon_4_3031727_3033391|||AT4G05918.1|)	GT:PL:GQ	1/1:255,66,0:99
Chr4	3096584	.	A	C	222.0	.	DP=26;VDB=0.0261;AF1=1;AC1=2;DP4=0,0,16,10;MQ=46;FQ=-105;EFF=DOWNSTREAM(MODIFIER|||||Exon_4_3097050_3097784|||AT4G06486.1|),INTERGENIC(MODIFIER|||||||||),UPSTREAM(MODIFIER|||||Exon_4_3090240_3095924|||AT4G06485.1|),UPSTREAM(MODIFIER|||||Exon_4_3099364_3105303|||AT4G06487.1|)	GT:PL:GQ	1/1:255,78,0:99
Chr4	3160201	.	T	G	222.0	.	DP=31;VDB=0.0245;AF1=1;AC1=2;DP4=0,0,19,12;MQ=46;FQ=-120;EFF=NON_SYNONYMOUS_CODING(MODERATE|MISSENSE|tTt/tGt|F47C||Exon_4_3160062_3165128|||AT4G06500.1|),UPSTREAM(MODIFIER|||||Exon_4_3154644_3158594|||AT4G06499.1|)	GT:PL:GQ	1/1:255,93,0:99
Chr4	3183923	.	A	C	222.0	.	DP=30;VDB=0.0275;AF1=1;AC1=2;DP4=0,0,15,15;MQ=41;FQ=-117;EFF=STOP_LOST(HIGH|MISSENSE|Tag/Gag|*71E||Exon_4_3183480_3184133|||AT4G06507.1|),UPSTREAM(MODIFIER|||||Exon_4_3176647_3182340|||AT4G06506.1|),UPSTREAM(MODIFIER|||||Exon_4_3184179_3185642|||AT4G06508.1|),UPSTREAM(MODIFIER|||||Exon_4_3186651_3190088|||AT4G06509.1|)	GT:PL:GQ	1/1:255,90,0:99
Chr4	3197040	.	C	A	222.0	.	DP=27;VDB=0.0219;AF1=1;AC1=2;DP4=0,0,13,13;MQ=45;FQ=-105;EFF=DOWNSTREAM(MODIFIER|||||Exon_4_3191800_3194253|||AT4G06510.1|),INTERGENIC(MODIFIER|||||||||)	GT:PL:GQ	1/1:255,78,0:99
Chr4	3226374	.	T	G	51.0	.	DP=18;VDB=0.0275;AF1=1;AC1=2;DP4=0,0,11,7;MQ=11;FQ=-81;EFF=INTERGENIC(MODIFIER|||||||||)	GT:PL:GQ	1/1:84,54,0:99
Chr4	3230289	.	C	A	222.0	.	DP=25;VDB=0.0272;AF1=1;AC1=2;DP4=0,0,6,18;MQ=36;FQ=-99;EFF=INTERGENIC(MODIFIER|||||||||)	GT:PL:GQ	1/1:255,72,0:99
Chr4	3230298	.	T	C	222.0	.	DP=27;VDB=0.0287;AF1=1;AC1=2;DP4=0,0,5,20;MQ=35;FQ=-102;EFF=INTERGENIC(MODIFIER|||||||||)	GT:PL:GQ	1/1:255,75,0:99
Chr4	3235283	.	G	A	85.0	.	DP=9;VDB=0.0078;AF1=1;AC1=2;DP4=0,0,3,6;MQ=21;FQ=-54;EFF=INTERGENIC(MODIFIER|||||||||)	GT:PL:GQ	1/1:118,27,0:51
Chr4	3235394	.	A	C	43.0	.	DP=13;VDB=0.0069;AF1=1;AC1=2;DP4=0,0,2,9;MQ=13;FQ=-60;EFF=INTERGENIC(MODIFIER|||||||||)	GT:PL:GQ	1/1:76,33,0:63
Chr4	3264073	.	C	A	222.0	.	DP=29;VDB=0.0275;AF1=1;AC1=2;DP4=0,0,18,7;MQ=46;FQ=-102;EFF=DOWNSTREAM(MODIFIER|||||Exon_4_3265497_3266252|||AT4G06512.1|),NON_SYNONYMOUS_CODING(MODERATE|MISSENSE|tCc/tAc|S263Y||Exon_4_3263286_3264419|||AT4G06511.1|)	GT:PL:GQ	1/1:255,75,0:99
Chr4	3328194	.	G	C	222.0	.	DP=23;VDB=0.0148;AF1=1;AC1=2;DP4=0,0,9,14;MQ=47;FQ=-96;EFF=SYNONYMOUS_CODING(LOW|SILENT|gtG/gtC|V372||Exon_4_3327079_3330294|||AT4G06528.1|),UPSTREAM(MODIFIER|||||Exon_4_3322816_3326895|||AT4G06527.1|)	GT:PL:GQ	1/1:255,69,0:99
Chr4	3349667	.	G	T	222.0	.	DP=18;VDB=0.0221;AF1=1;AC1=2;DP4=0,0,8,7;MQ=47;FQ=-72;EFF=DOWNSTREAM(MODIFIER|||||Exon_4_3350166_3352838|||AT4G06532.1|),DOWNSTREAM(MODIFIER|||||Exon_4_3354039_3354641|||AT4G06533.1|),INTERGENIC(MODIFIER|||||||||),UPSTREAM(MODIFIER|||||Exon_4_3345854_3346456|||AT4G06530.1|),UPSTREAM(MODIFIER|||||Exon_4_3348062_3348619|||AT4G06531.1|)	GT:PL:GQ	1/1:255,45,0:87
Chr4	3353918	.	C	A	222.0	.	DP=29;VDB=0.0205;AF1=1;AC1=2;DP4=0,0,16,11;MQ=46;FQ=-108;EFF=DOWNSTREAM(MODIFIER|||||Exon_4_3354039_3354641|||AT4G06533.1|),INTERGENIC(MODIFIER|||||||||),UPSTREAM(MODIFIER|||||AT4G06534|||AT4G06534.1|),UPSTREAM(MODIFIER|||||Exon_4_3350166_3352838|||AT4G06532.1|),UPSTREAM(MODIFIER|||||Exon_4_3356870_3358087|||AT4G06534.1-Protein|)	GT:PL:GQ	1/1:255,81,0:99
Chr4	3372325	.	C	T	222.0	.	DP=36;VDB=0.0257;AF1=1;AC1=2;DP4=0,0,20,15;MQ=46;FQ=-132;EFF=SYNONYMOUS_CODING(LOW|SILENT|aaG/aaA|K775||Exon_4_3371977_3374649|||AT4G06539.1|),UPSTREAM(MODIFIER|||||Exon_4_3366037_3368502|||AT4G06538.1|),UPSTREAM(MODIFIER|||||Exon_4_3374741_3378235|||AT4G06540.1|)	GT:PL:GQ	1/1:255,105,0:99
Chr4	3467243	.	G	T	222.0	.	DP=22;VDB=0.0286;AF1=1;AC1=2;DP4=0,0,8,13;MQ=29;FQ=-90;EFF=DOWNSTREAM(MODIFIER|||||Exon_4_3457793_3463732|||AT4G06554.1|),DOWNSTREAM(MODIFIER|||||Exon_4_3464128_3466017|||AT4G06555.1|),INTERGENIC(MODIFIER|||||||||),UPSTREAM(MODIFIER|||||Exon_4_3469500_3475244|||AT4G06556.1|)	GT:PL:GQ	1/1:255,63,0:99
Chr4	3545655	.	G	A	222.0	.	DP=25;VDB=0.0259;AF1=1;AC1=2;DP4=0,0,16,8;MQ=46;FQ=-99;EFF=DOWNSTREAM(MODIFIER|||||Exon_4_3546466_3547080|||AT4G06575.1|),DOWNSTREAM(MODIFIER|||||Exon_4_3550079_3550588|||AT4G06577.1|),NON_SYNONYMOUS_CODING(MODERATE|MISSENSE|gCg/gTg|A157V||Exon_4_3542462_3546124|||AT4G06574.1|),UPSTREAM(MODIFIER|||||Exon_4_3539458_3541365|||AT4G06573.1|),UPSTREAM(MODIFIER|||||Exon_4_3547763_3549640|||AT4G06576.1|)	GT:PL:GQ	1/1:255,72,0:99
Chr4	3570669	.	T	C	222.0	.	DP=24;VDB=0.0270;AF1=1;AC1=2;DP4=0,0,8,14;MQ=46;FQ=-93;EFF=NON_SYNONYMOUS_CODING(MODERATE|MISSENSE|tTc/tCc|F1110S||Exon_4_3567341_3571708|||AT4G06581.1|),UPSTREAM(MODIFIER|||||Exon_4_3565563_3567242|||AT4G06580.1|),UPSTREAM(MODIFIER|||||Gene_AT4G06582|||AT4G06582.1|),UPSTREAM(MODIFIER|||||Gene_AT4G06582|||AT4G06582|)	GT:PL:GQ	1/1:255,66,0:99
Chr4	3635550	.	T	C	222.0	.	DP=31;VDB=0.0281;AF1=1;AC1=2;DP4=0,0,15,13;MQ=46;FQ=-111;EFF=DOWNSTREAM(MODIFIER|||||Exon_4_3637063_3637789|||AT4G06633.1|),SYNONYMOUS_CODING(LOW|SILENT|acA/acG|T221||Exon_4_3630264_3636212|||AT4G06593.1|),UPSTREAM(MODIFIER|||||Exon_4_3638798_3643477|||AT4G06594.1|)	GT:PL:GQ	1/1:255,84,0:99
Chr4	3689398	.	A	G	222.0	.	DP=22;VDB=0.0264;AF1=1;AC1=2;DP4=0,0,10,11;MQ=31;FQ=-90;EFF=DOWNSTREAM(MODIFIER|||||Exon_4_3682803_3683745|||AT4G06603.1|),SYNONYMOUS_CODING(LOW|SILENT|aaT/aaC|N715||Exon_4_3685906_3691542|||AT4G06604.1|),UPSTREAM(MODIFIER|||||Exon_4_3691813_3697533|||AT4G06605.1|)	GT:PL:GQ	1/1:255,63,0:99
Chr4	3733354	.	A	G	222.0	.	DP=18;VDB=0.0245;AF1=1;AC1=2;DP4=0,0,7,11;MQ=37;FQ=-81;EFF=DOWNSTREAM(MODIFIER|||||Exon_4_3726950_3728845|||AT4G06613.1|),DOWNSTREAM(MODIFIER|||||Exon_4_3730027_3731235|||AT4G06614.1|),DOWNSTREAM(MODIFIER|||||Exon_4_3731894_3732487|||AT4G06616.1|),DOWNSTREAM(MODIFIER|||||Exon_4_3732864_3733313|||AT4G06618.1|),DOWNSTREAM(MODIFIER|||||Exon_4_3734287_3736036|||AT4G06620.1|),DOWNSTREAM(MODIFIER|||||Exon_4_3736670_3738067|||AT4G06622.1|),INTERGENIC(MODIFIER|||||||||)	GT:PL:GQ	1/1:255,54,0:99
Chr4	3733362	.	C	T	222.0	.	DP=18;VDB=0.0273;AF1=1;AC1=2;DP4=0,0,7,9;MQ=37;FQ=-75;EFF=DOWNSTREAM(MODIFIER|||||Exon_4_3726950_3728845|||AT4G06613.1|),DOWNSTREAM(MODIFIER|||||Exon_4_3730027_3731235|||AT4G06614.1|),DOWNSTREAM(MODIFIER|||||Exon_4_3731894_3732487|||AT4G06616.1|),DOWNSTREAM(MODIFIER|||||Exon_4_3732864_3733313|||AT4G06618.1|),DOWNSTREAM(MODIFIER|||||Exon_4_3734287_3736036|||AT4G06620.1|),DOWNSTREAM(MODIFIER|||||Exon_4_3736670_3738067|||AT4G06622.1|),INTERGENIC(MODIFIER|||||||||)	GT:PL:GQ	1/1:255,48,0:93
Chr4	3742729	.	T	C	147.0	.	DP=30;VDB=0.0261;AF1=1;AC1=2;DP4=0,0,13,15;MQ=18;FQ=-111;EFF=NON_SYNONYMOUS_CODING(MODERATE|MISSENSE|aAg/aGg|K1800R||Exon_4_3742453_3748127|||AT4G06626.1|),UPSTREAM(MODIFIER|||||Exon_4_3736670_3738067|||AT4G06622.1|),UPSTREAM(MODIFIER|||||Exon_4_3739442_3741301|||AT4G06624.1|)	GT:PL:GQ	1/1:180,84,0:99
Chr4	3807138	.	C	A	175.0	.	DP=24;VDB=0.0271;AF1=1;AC1=2;DP4=0,0,14,8;MQ=22;FQ=-93;EFF=INTERGENIC(MODIFIER|||||||||),UPSTREAM(MODIFIER|||||Exon_4_3802902_3804011|||AT4G06646.1|)	GT:PL:GQ	1/1:208,66,0:99
Chr4	3807142	.	C	A	162.0	.	DP=25;VDB=0.0268;AF1=1;AC1=2;DP4=0,0,15,8;MQ=22;FQ=-96;EFF=INTERGENIC(MODIFIER|||||||||),UPSTREAM(MODIFIER|||||Exon_4_3802902_3804011|||AT4G06646.1|)	GT:PL:GQ	1/1:195,69,0:99
Chr4	3807143	.	T	C	170.0	.	DP=25;VDB=0.0268;AF1=1;AC1=2;DP4=0,0,13,10;MQ=21;FQ=-96;EFF=INTERGENIC(MODIFIER|||||||||),UPSTREAM(MODIFIER|||||Exon_4_3802902_3804011|||AT4G06646.1|)	GT:PL:GQ	1/1:203,69,0:99
Chr4	3807149	.	A	T	206.0	.	DP=29;VDB=0.0249;AF1=1;AC1=2;DP4=0,0,16,12;MQ=24;FQ=-111;EFF=INTERGENIC(MODIFIER|||||||||),UPSTREAM(MODIFIER|||||Exon_4_3802902_3804011|||AT4G06646.1|)	GT:PL:GQ	1/1:239,84,0:99
Chr4	3834954	.	C	A	222.0	.	DP=28;VDB=0.0275;AF1=1;AC1=2;DP4=0,0,16,11;MQ=46;FQ=-108;EFF=NON_SYNONYMOUS_CODING(MODERATE|MISSENSE|aaC/aaA|N889K||Exon_4_3832288_3835071|||AT4G06654.1|)	GT:PL:GQ	1/1:255,81,0:99
Chr4	3873056	.	A	G	219.0	.	DP=83;VDB=0.0250;AF1=1;AC1=2;DP4=0,0,16,63;MQ=19;FQ=-265;EFF=SYNONYMOUS_CODING(LOW|SILENT|taT/taC|Y838||Exon_4_3872762_3875569|||AT4G06666.1|),UPSTREAM(MODIFIER|||||Exon_4_3869799_3871808|||AT4G06664.1|),UPSTREAM(MODIFIER|||||Exon_4_3877280_3877888|||AT4G06668.1|)	GT:PL:GQ	1/1:252,238,0:99
Chr4	3931603	.	C	A	222.0	.	DP=30;VDB=0.0273;AF1=1;AC1=2;DP4=0,0,8,22;MQ=46;FQ=-117;EFF=DOWNSTREAM(MODIFIER|||||Exon_4_3924576_3930656|||AT4G06692.1|),NON_SYNONYMOUS_CODING(MODERATE|MISSENSE|Gtt/Ttt|V972F||Exon_4_3931412_3934516|||AT4G06694.1|),UPSTREAM(MODIFIER|||||Exon_4_3935823_3937394|||AT4G06696.1|)	GT:PL:GQ	1/1:255,90,0:99
Chr4	3947307	.	A	G	222.0	.	DP=38;VDB=0.0271;AF1=1;AC1=2;DP4=0,0,16,19;MQ=39;FQ=-132;EFF=DOWNSTREAM(MODIFIER|||||Exon_4_3949133_3950602|||AT4G06700.1|),NON_SYNONYMOUS_CODING(MODERATE|MISSENSE|tTt/tCt|F311S||Exon_4_3945668_3948238|||AT4G06698.1|),UPSTREAM(MODIFIER|||||Exon_4_3942357_3945018|||AT4G06699.1|)	GT:PL:GQ	1/1:255,105,0:99
Chr4	4043802	.	T	C	222.0	.	DP=17;VDB=0.0251;AF1=1;AC1=2;DP4=0,0,10,7;MQ=34;FQ=-78;EFF=DOWNSTREAM(MODIFIER|||||AT4G06740|||AT4G06740.1|),DOWNSTREAM(MODIFIER|||||Exon_4_4036982_4039699|||AT4G06734.1|),DOWNSTREAM(MODIFIER|||||Exon_4_4040109_4040699|||AT4G06735.1|),DOWNSTREAM(MODIFIER|||||Exon_4_4041130_4043094|||AT4G06736.1|),DOWNSTREAM(MODIFIER|||||Exon_4_4045390_4045647|||AT4G06740.1-Protein|),INTERGENIC(MODIFIER|||||||||),UPSTREAM(MODIFIER|||||Exon_4_4044836_4045363|||AT4G06738.1|)	GT:PL:GQ	1/1:255,51,0:99
Chr4	4098792	.	C	A	222.0	.	DP=21;VDB=0.0285;AF1=1;AC1=2;DP4=0,0,12,4;MQ=47;FQ=-75;EFF=DOWNSTREAM(MODIFIER|||||Exon_4_4099561_4103088|||AT4G06752.1|),INTERGENIC(MODIFIER|||||||||)	GT:PL:GQ	1/1:255,48,0:93
Chr4	4146332	.	G	A	222.0	.	DP=42;VDB=0.0270;AF1=1;AC1=2;DP4=0,0,20,21;MQ=46;FQ=-150;EFF=DOWNSTREAM(MODIFIER|||||Exon_4_4149075_4153817|||AT4G07338.1|),INTERGENIC(MODIFIER|||||||||),UPSTREAM(MODIFIER|||||Exon_4_4142965_4143840|||AT4G07336.1|)	GT:PL:GQ	1/1:255,123,0:99
Chr4	4341311	.	T	A	222.0	.	DP=36;VDB=0.0278;AF1=1;AC1=2;DP4=0,0,15,19;MQ=37;FQ=-129;EFF=DOWNSTREAM(MODIFIER|||||AT4G07524|||AT4G07524.1|),DOWNSTREAM(MODIFIER|||||Exon_4_4336637_4339125|||AT4G07522.1|),DOWNSTREAM(MODIFIER|||||Exon_4_4340664_4341077|||AT4G07523.1|),DOWNSTREAM(MODIFIER|||||Exon_4_4345052_4345237|||AT4G07520.1|),DOWNSTREAM(MODIFIER|||||Exon_4_4345868_4345975|||AT4G07524.1-Protein|),INTERGENIC(MODIFIER|||||||||)	GT:PL:GQ	1/1:255,102,0:99
Chr4	4386446	.	A	T	222.0	.	DP=29;VDB=0.0253;AF1=1;AC1=2;DP4=0,0,12,17;MQ=46;FQ=-114;EFF=SYNONYMOUS_CODING(LOW|SILENT|acA/acT|T51||Exon_4_4386294_4388384|||AT4G07566.1|),UPSTREAM(MODIFIER|||||Exon_4_4380465_4381663|||AT4G07560.1|),UPSTREAM(MODIFIER|||||Exon_4_4382464_4385487|||AT4G07563.1|),UPSTREAM(MODIFIER|||||Exon_4_4389278_4390725|||AT4G07570.1|)	GT:PL:GQ	1/1:255,87,0:99
Chr4	4430819	.	T	C	222.0	.	DP=30;VDB=0.0272;AF1=1;AC1=2;DP4=0,0,17,13;MQ=44;FQ=-117;EFF=DOWNSTREAM(MODIFIER|||||Exon_4_4426899_4429920|||AT4G07640.1|),INTERGENIC(MODIFIER|||||||||),UPSTREAM(MODIFIER|||||Exon_4_4434719_4436197|||AT4G07650.1|)	GT:PL:GQ	1/1:255,90,0:99
Chr4	4473372	.	A	C	222.0	.	DP=20;VDB=0.0269;AF1=1;AC1=2;DP4=0,0,7,13;MQ=45;FQ=-87;EFF=DOWNSTREAM(MODIFIER|||||Exon_4_4467982_4471439|||AT4G07680.1|),DOWNSTREAM(MODIFIER|||||Exon_4_4475335_4475873|||AT4G07688.1|),DOWNSTREAM(MODIFIER|||||Exon_4_4478106_4479838|||AT4G07693.1|),INTERGENIC(MODIFIER|||||||||),UPSTREAM(MODIFIER|||||Exon_4_4471938_4472525|||AT4G07685.1|),UPSTREAM(MODIFIER|||||Exon_4_4474326_4474819|||AT4G07686.1|),UPSTREAM(MODIFIER|||||Exon_4_4476517_4476651|||AT4G07690.1|)	GT:PL:GQ	1/1:255,60,0:99
Chr4	4610298	.	G	A	222.0	.	DP=15;VDB=0.0261;AF1=1;AC1=2;DP4=0,0,7,8;MQ=46;FQ=-72;EFF=DOWNSTREAM(MODIFIER|||||Exon_4_4606968_4609226|||AT4G07790.1|),INTERGENIC(MODIFIER|||||||||),UPSTREAM(MODIFIER|||||Exon_4_4611541_4612782|||AT4G07795.1|),UPSTREAM(MODIFIER|||||Exon_4_4615180_4615191|||AT4G07800.1|)	GT:PL:GQ	1/1:255,45,0:87
Chr4	4678386	.	T	C	222.0	.	DP=18;VDB=0.0268;AF1=1;AC1=2;DP4=0,0,12,6;MQ=46;FQ=-81;EFF=DOWNSTREAM(MODIFIER|||||Exon_4_4671637_4675725|||AT4G07850.1|),DOWNSTREAM(MODIFIER|||||Exon_4_4679082_4682792|||AT4G07856.1|),INTERGENIC(MODIFIER|||||||||)	GT:PL:GQ	1/1:255,54,0:99
Chr4	4693723	.	A	C	222.0	.	DP=32;VDB=0.0270;AF1=1;AC1=2;DP4=0,0,13,17;MQ=46;FQ=-117;EFF=DOWNSTREAM(MODIFIER|||||AT4G07868|||AT4G07868.1|),DOWNSTREAM(MODIFIER|||||Exon_4_4692085_4692321|||AT4G07868.1-Protein|),DOWNSTREAM(MODIFIER|||||Exon_4_4697429_4699601|||AT4G07874.1|),DOWNSTREAM(MODIFIER|||||Gene_AT4G07869|||AT4G07869.1|),DOWNSTREAM(MODIFIER|||||Gene_AT4G07869|||AT4G07869|),INTERGENIC(MODIFIER|||||||||),UPSTREAM(MODIFIER|||||Exon_4_4688082_4688791|||AT4G07862.1|)	GT:PL:GQ	1/1:255,90,0:99
Chr4	4701579	.	A	C	222.0	.	DP=30;VDB=0.0227;AF1=1;AC1=2;DP4=0,0,16,13;MQ=46;FQ=-114;EFF=DOWNSTREAM(MODIFIER|||||Exon_4_4704733_4705830|||AT4G07890.1|),INTERGENIC(MODIFIER|||||||||),UPSTREAM(MODIFIER|||||Exon_4_4697429_4699601|||AT4G07874.1|),UPSTREAM(MODIFIER|||||Exon_4_4705914_4707698|||AT4G07893.1|)	GT:PL:GQ	1/1:255,87,0:99
Chr4	4963268	.	C	A	222.0	.	DP=26;VDB=0.0289;AF1=1;AC1=2;DP4=0,0,14,11;MQ=47;FQ=-102;EFF=STOP_GAINED(HIGH|NONSENSE|tgC/tgA|C1042*||Exon_4_4960143_4963962|||AT4G08078.1|),UPSTREAM(MODIFIER|||||Exon_4_4964226_4964771|||AT4G08080.1|)	GT:PL:GQ	1/1:255,75,0:99
Chr4	4981202	.	T	C	222.0	.	DP=20;VDB=0.0231;AF1=1;AC1=2;DP4=0,0,6,14;MQ=46;FQ=-87;EFF=DOWNSTREAM(MODIFIER|||||Exon_4_4984426_4988683|||AT4G08092.1|),NON_SYNONYMOUS_CODING(MODERATE|MISSENSE|Aaa/Gaa|K770E||Exon_4_4980951_4983509|||AT4G08091.1|)	GT:PL:GQ	1/1:255,60,0:99
Chr4	5055459	.	T	A	222.0	.	DP=22;VDB=0.0139;AF1=1;AC1=2;DP4=0,0,11,11;MQ=46;FQ=-93;EFF=DOWNSTREAM(MODIFIER|||||Exon_4_5056986_5057174|||AT4G08111.1|),DOWNSTREAM(MODIFIER|||||Exon_4_5060280_5063306|||AT4G08112.1|),INTERGENIC(MODIFIER|||||||||),UPSTREAM(MODIFIER|||||Exon_4_5049024_5054252|||AT4G08109.1|)	GT:PL:GQ	1/1:255,66,0:99
Chr4	5462991	.	C	A	222.0	.	DP=28;VDB=0.0266;AF1=1;AC1=2;DP4=0,0,13,14;MQ=41;FQ=-108;EFF=DOWNSTREAM(MODIFIER|||||AT4G08590|||AT4G08590.1|),DOWNSTREAM(MODIFIER|||||AT4G08590|||AT4G08590.2|),DOWNSTREAM(MODIFIER|||||Exon_4_5466273_5466635|||AT4G08590.1-Protein|),DOWNSTREAM(MODIFIER|||||Exon_4_5466273_5466635|||AT4G08590.2-Protein|),SYNONYMOUS_CODING(LOW|SILENT|Cga/Aga|R268||AT4G08580|||AT4G08580.1|),SYNONYMOUS_CODING(LOW|SILENT|Cga/Aga|R268||Exon_4_5462190_5463385|||AT4G08580.1-Protein|)	GT:PL:GQ	1/1:255,81,0:99
Chr4	5498104	.	T	A	222.0	.	DP=31;VDB=0.0271;AF1=1;AC1=2;DP4=0,0,15,16;MQ=46;FQ=-120;EFF=INTERGENIC(MODIFIER|||||||||),UPSTREAM(MODIFIER|||||AT4G08620|||AT4G08620.1|),UPSTREAM(MODIFIER|||||Exon_4_5491697_5494054|||AT4G08610.1|),UPSTREAM(MODIFIER|||||Exon_4_5500480_5500785|||AT4G08620.1-Protein|)	GT:PL:GQ	1/1:255,93,0:99
Chr4	5574222	.	C	A	222.0	.	DP=29;VDB=0.0275;AF1=1;AC1=2;DP4=0,0,16,10;MQ=47;FQ=-105;EFF=DOWNSTREAM(MODIFIER|||||AT4G08730|||AT4G08730.1|),DOWNSTREAM(MODIFIER|||||Exon_4_5567742_5568223|||AT4G08710.1|),DOWNSTREAM(MODIFIER|||||Exon_4_5578600_5578779|||AT4G08730.1-Protein|),SYNONYMOUS_CODING(LOW|SILENT|ggG/ggT|G168||Exon_4_5571075_5574725|||AT4G08720.1|),UPSTREAM(MODIFIER|||||AT4G08740|||AT4G08740.1|),UPSTREAM(MODIFIER|||||Exon_4_5579034_5579102|||AT4G08740.1-Protein|)	GT:PL:GQ	1/1:255,78,0:99
Chr4	5640794	.	T	A	222.0	.	DP=32;VDB=0.0277;AF1=1;AC1=2;DP4=0,0,16,16;MQ=46;FQ=-123;EFF=INTERGENIC(MODIFIER|||||||||),UPSTREAM(MODIFIER|||||AT4G08850|||AT4G08850.1|),UPSTREAM(MODIFIER|||||AT4G08850|||AT4G08850.2|),UPSTREAM(MODIFIER|||||Exon_4_5637467_5640496|||AT4G08850.2-Protein|),UPSTREAM(MODIFIER|||||Exon_4_5637649_5640496|||AT4G08850.1-Protein|),UPSTREAM(MODIFIER|||||Exon_4_5643952_5643998|||AT4G08860.1|)	GT:PL:GQ	1/1:255,96,0:99
Chr4	6002085	.	T	G	191.0	.	DP=20;VDB=0.0295;AF1=1;AC1=2;DP4=0,0,2,13;MQ=38;FQ=-72;EFF=DOWNSTREAM(MODIFIER|||||AT4G09462|||AT4G09462.1|),DOWNSTREAM(MODIFIER|||||AT4G09464|||AT4G09464.1|),DOWNSTREAM(MODIFIER|||||AT4G09465|||AT4G09465.1|),DOWNSTREAM(MODIFIER|||||Exon_4_5996860_5997204|||AT4G09462.1-Protein|),DOWNSTREAM(MODIFIER|||||Exon_4_5999131_5999481|||AT4G09464.1-Protein|),DOWNSTREAM(MODIFIER|||||Exon_4_6001411_6001761|||AT4G09465.1-Protein|),INTERGENIC(MODIFIER|||||||||),UPSTREAM(MODIFIER|||||AT4G09466|||AT4G09466.1|),UPSTREAM(MODIFIER|||||AT4G09467|||AT4G09467.1|),UPSTREAM(MODIFIER|||||Exon_4_6003690_6004040|||AT4G09466.1-Protein|),UPSTREAM(MODIFIER|||||Exon_4_6005965_6006315|||AT4G09467.1-Protein|)	GT:PL:GQ	1/1:224,45,0:87
Chr4	6025041	.	T	C	222.0	.	DP=27;VDB=0.0290;AF1=1;AC1=2;DP4=0,0,10,16;MQ=46;FQ=-105;EFF=DOWNSTREAM(MODIFIER|||||AT4G09530|||AT4G09530.1|),DOWNSTREAM(MODIFIER|||||Exon_4_6029413_6029724|||AT4G09530.1-Protein|),NON_SYNONYMOUS_CODING(MODERATE|MISSENSE|Aga/Gga|R470G||AT4G09520|||AT4G09520.1|),NON_SYNONYMOUS_CODING(MODERATE|MISSENSE|Aga/Gga|R470G||Exon_4_6026452_6026751|||AT4G09520.1-Protein|),UPSTREAM(MODIFIER|||||AT4G09510|||AT4G09510.1|),UPSTREAM(MODIFIER|||||AT4G09510|||AT4G09510.2|),UPSTREAM(MODIFIER|||||Exon_4_6022921_6023310|||AT4G09510.1-Protein|),UPSTREAM(MODIFIER|||||Exon_4_6022921_6023310|||AT4G09510.2-Protein|)	GT:PL:GQ	1/1:255,78,0:99
Chr4	6166352	.	A	C	222.0	.	DP=44;VDB=0.0214;AF1=1;AC1=2;DP4=0,0,24,19;MQ=46;FQ=-156;EFF=DOWNSTREAM(MODIFIER|||||AT4G09784|||AT4G09784.1|),DOWNSTREAM(MODIFIER|||||Exon_4_6162253_6162340|||AT4G09784.1-Protein|),DOWNSTREAM(MODIFIER|||||Gene_AT4G09790|||AT4G09790.1|),DOWNSTREAM(MODIFIER|||||Gene_AT4G09790|||AT4G09790|),INTERGENIC(MODIFIER|||||||||),UPSTREAM(MODIFIER|||||AT4G09780|||AT4G09780.1|),UPSTREAM(MODIFIER|||||AT4G09795|||AT4G09795.1|),UPSTREAM(MODIFIER|||||Exon_4_6161098_6161378|||AT4G09780.1-Protein|),UPSTREAM(MODIFIER|||||Exon_4_6169635_6169683|||AT4G09795.1-Protein|)	GT:PL:GQ	1/1:255,129,0:99
Chr4	6179739	.	T	A	222.0	.	DP=26;VDB=0.0263;AF1=1;AC1=2;DP4=0,0,11,12;MQ=42;FQ=-96;EFF=DOWNSTREAM(MODIFIER|||||AT4G09800|||AT4G09800.1|),DOWNSTREAM(MODIFIER|||||Exon_4_6173818_6173820|||AT4G09800.1-Protein|),INTERGENIC(MODIFIER|||||||||),UPSTREAM(MODIFIER|||||AT4G09810|||AT4G09810.1|),UPSTREAM(MODIFIER|||||AT4G09820|||AT4G09820.1|),UPSTREAM(MODIFIER|||||Exon_4_6176763_6176892|||AT4G09810.1-Protein|),UPSTREAM(MODIFIER|||||Exon_4_6182067_6182203|||AT4G09820.1-Protein|)	GT:PL:GQ	1/1:255,69,0:99
Chr4	6365935	.	T	C	222.0	.	DP=28;VDB=0.0271;AF1=1;AC1=2;DP4=0,0,9,19;MQ=38;FQ=-111;EFF=DOWNSTREAM(MODIFIER|||||AT4G10220|||AT4G10220.1|),DOWNSTREAM(MODIFIER|||||AT4G10240|||AT4G10240.1|),DOWNSTREAM(MODIFIER|||||Exon_4_6362189_6362380|||AT4G10220.1-Protein|),DOWNSTREAM(MODIFIER|||||Exon_4_6369326_6369526|||AT4G10240.1-Protein|),INTRAGENIC(MODIFIER|||||Gene_AT4G10201||||),UPSTREAM(MODIFIER|||||AT4G10230|||AT4G10230.1|),UPSTREAM(MODIFIER|||||AT4G10250|||AT4G10250.1|),UPSTREAM(MODIFIER|||||Exon_4_6366261_6366353|||AT4G10230.1-Protein|),UPSTREAM(MODIFIER|||||Exon_4_6370537_6371124|||AT4G10250.1-Protein|)	GT:PL:GQ	1/1:255,84,0:99
Chr4	6669072	.	T	A	222.0	.	DP=47;VDB=0.0230;AF1=1;AC1=2;DP4=0,0,19,26;MQ=46;FQ=-162;EFF=INTERGENIC(MODIFIER|||||||||)	GT:PL:GQ	1/1:255,135,0:99
Chr4	6861644	.	A	C	89.0	.	DP=9;VDB=0.0138;AF1=1;AC1=2;DP4=0,0,5,3;MQ=22;FQ=-51;EFF=DOWNSTREAM(MODIFIER|||||AT4G11270|||AT4G11270.1|),DOWNSTREAM(MODIFIER|||||Exon_4_6854461_6857145|||AT4G11270.1-Protein|),INTERGENIC(MODIFIER|||||||||),UPSTREAM(MODIFIER|||||AT4G11280|||AT4G11280.1|),UPSTREAM(MODIFIER|||||Exon_4_6864168_6864347|||AT4G11280.1-Protein|)	GT:PL:GQ	1/1:122,24,0:45
Chr4	6861665	.	C	A	100.0	.	DP=9;VDB=0.0207;AF1=1;AC1=2;DP4=0,0,4,5;MQ=21;FQ=-54;EFF=DOWNSTREAM(MODIFIER|||||AT4G11270|||AT4G11270.1|),DOWNSTREAM(MODIFIER|||||Exon_4_6854461_6857145|||AT4G11270.1-Protein|),INTERGENIC(MODIFIER|||||||||),UPSTREAM(MODIFIER|||||AT4G11280|||AT4G11280.1|),UPSTREAM(MODIFIER|||||Exon_4_6864168_6864347|||AT4G11280.1-Protein|)	GT:PL:GQ	1/1:133,27,0:51
Chr4	6861666	.	G	C	99.0	.	DP=9;VDB=0.0207;AF1=1;AC1=2;DP4=0,0,4,5;MQ=21;FQ=-54;EFF=DOWNSTREAM(MODIFIER|||||AT4G11270|||AT4G11270.1|),DOWNSTREAM(MODIFIER|||||Exon_4_6854461_6857145|||AT4G11270.1-Protein|),INTERGENIC(MODIFIER|||||||||),UPSTREAM(MODIFIER|||||AT4G11280|||AT4G11280.1|),UPSTREAM(MODIFIER|||||Exon_4_6864168_6864347|||AT4G11280.1-Protein|)	GT:PL:GQ	1/1:132,27,0:51
Chr4	6861775	.	T	A	177.0	.	DP=13;VDB=0.0114;AF1=1;AC1=2;DP4=0,0,9,4;MQ=28;FQ=-66;EFF=DOWNSTREAM(MODIFIER|||||AT4G11270|||AT4G11270.1|),DOWNSTREAM(MODIFIER|||||Exon_4_6854461_6857145|||AT4G11270.1-Protein|),INTERGENIC(MODIFIER|||||||||),UPSTREAM(MODIFIER|||||AT4G11280|||AT4G11280.1|),UPSTREAM(MODIFIER|||||Exon_4_6864168_6864347|||AT4G11280.1-Protein|)	GT:PL:GQ	1/1:210,39,0:75
Chr4	6880163	.	C	T	222.0	.	DP=32;VDB=0.0270;AF1=1;AC1=2;DP4=0,0,19,12;MQ=40;FQ=-120;EFF=INTERGENIC(MODIFIER|||||||||),UPSTREAM(MODIFIER|||||AT4G11310|||AT4G11310.1|),UPSTREAM(MODIFIER|||||Exon_4_6883594_6884068|||AT4G11310.1-Protein|)	GT:PL:GQ	1/1:255,93,0:99
Chr4	6880308	.	C	T	222.0	.	DP=40;VDB=0.0274;AF1=1;AC1=2;DP4=0,0,17,23;MQ=38;FQ=-147;EFF=INTERGENIC(MODIFIER|||||||||),UPSTREAM(MODIFIER|||||AT4G11310|||AT4G11310.1|),UPSTREAM(MODIFIER|||||Exon_4_6883594_6884068|||AT4G11310.1-Protein|)	GT:PL:GQ	1/1:255,120,0:99
Chr4	6912007	.	A	T	222.0	.	DP=31;VDB=0.0253;AF1=1;AC1=2;DP4=0,0,14,16;MQ=44;FQ=-117;EFF=DOWNSTREAM(MODIFIER|||||AT4G11370|||AT4G11370.1|),DOWNSTREAM(MODIFIER|||||Exon_4_6907777_6908256|||AT4G11370.1-Protein|),DOWNSTREAM(MODIFIER|||||Exon_4_6914885_6919316|||AT4G11375.1|),INTERGENIC(MODIFIER|||||||||)	GT:PL:GQ	1/1:255,90,0:99
Chr4	7063850	.	A	C	222.0	.	DP=41;VDB=0.0267;AF1=1;AC1=2;DP4=0,0,22,17;MQ=46;FQ=-144;EFF=NON_SYNONYMOUS_CODING(MODERATE|MISSENSE|cAc/cCc|H127P||AT4G11720|||AT4G11720.1|),NON_SYNONYMOUS_CODING(MODERATE|MISSENSE|cAc/cCc|H127P||Exon_4_7063291_7063473|||AT4G11720.1-Protein|),UPSTREAM(MODIFIER|||||AT4G11730|||AT4G11730.1|),UPSTREAM(MODIFIER|||||Exon_4_7062700_7062792|||AT4G11710.1|),UPSTREAM(MODIFIER|||||Exon_4_7067035_7067088|||AT4G11730.1-Protein|)	GT:PL:GQ	1/1:255,117,0:99
Chr4	7100190	.	G	A	222.0	.	DP=23;VDB=0.0268;AF1=1;AC1=2;DP4=0,0,5,14;MQ=46;FQ=-84;EFF=INTERGENIC(MODIFIER|||||||||),UPSTREAM(MODIFIER|||||AT4G11800|||AT4G11800.1|),UPSTREAM(MODIFIER|||||AT4G11810|||AT4G11810.1|),UPSTREAM(MODIFIER|||||Exon_4_7098227_7098519|||AT4G11800.1-Protein|)	GT:PL:GQ	1/1:255,57,0:99
Chr4	7361159	.	G	T	181.0	.	DP=19;VDB=0.0235;AF1=1;AC1=2;DP4=0,0,11,6;MQ=24;FQ=-78;EFF=DOWNSTREAM(MODIFIER|||||AT4G12430|||AT4G12430.1|),DOWNSTREAM(MODIFIER|||||AT4G12432|||AT4G12432.1|),DOWNSTREAM(MODIFIER|||||Exon_4_7357156_7358643|||AT4G12423.1|),DOWNSTREAM(MODIFIER|||||Exon_4_7367098_7367346|||AT4G12430.1-Protein|),INTERGENIC(MODIFIER|||||||||),UPSTREAM(MODIFIER|||||Exon_4_7361587_7364457|||AT4G12426.1|)	GT:PL:GQ	1/1:214,51,0:99
Chr4	7361186	.	G	T	158.0	.	DP=19;VDB=0.0277;AF1=1;AC1=2;DP4=0,0,13,4;MQ=24;FQ=-78;EFF=DOWNSTREAM(MODIFIER|||||AT4G12430|||AT4G12430.1|),DOWNSTREAM(MODIFIER|||||AT4G12432|||AT4G12432.1|),DOWNSTREAM(MODIFIER|||||Exon_4_7357156_7358643|||AT4G12423.1|),DOWNSTREAM(MODIFIER|||||Exon_4_7367098_7367346|||AT4G12430.1-Protein|),INTERGENIC(MODIFIER|||||||||),UPSTREAM(MODIFIER|||||Exon_4_7361587_7364457|||AT4G12426.1|)	GT:PL:GQ	1/1:191,51,0:99
Chr4	7375163	.	C	A	222.0	.	DP=20;VDB=0.0270;AF1=1;AC1=2;DP4=0,0,9,9;MQ=28;FQ=-81;EFF=INTERGENIC(MODIFIER|||||||||),UPSTREAM(MODIFIER|||||AT4G12440|||AT4G12440.1|),UPSTREAM(MODIFIER|||||AT4G12440|||AT4G12440.2|),UPSTREAM(MODIFIER|||||Exon_4_7376268_7376349|||AT4G12440.1-Protein|),UPSTREAM(MODIFIER|||||Exon_4_7376268_7376349|||AT4G12440.2-Protein|)	GT:PL:GQ	1/1:255,54,0:99
Chr4	7526557	.	C	A	222.0	.	DP=22;VDB=0.0270;AF1=1;AC1=2;DP4=0,0,12,10;MQ=46;FQ=-93;EFF=DOWNSTREAM(MODIFIER|||||AT4G12800|||AT4G12800.1|),DOWNSTREAM(MODIFIER|||||AT4G12820|||AT4G12820.1|),DOWNSTREAM(MODIFIER|||||Exon_4_7521469_7521636|||AT4G12800.1-Protein|),DOWNSTREAM(MODIFIER|||||Exon_4_7528809_7528890|||AT4G12820.1-Protein|),INTERGENIC(MODIFIER|||||||||),UPSTREAM(MODIFIER|||||AT4G12810|||AT4G12810.1|),UPSTREAM(MODIFIER|||||AT4G12825|||AT4G12825.1|),UPSTREAM(MODIFIER|||||AT4G12830|||AT4G12830.1|),UPSTREAM(MODIFIER|||||Exon_4_7522831_7523979|||AT4G12810.1-Protein|),UPSTREAM(MODIFIER|||||Exon_4_7529471_7529758|||AT4G12825.1-Protein|),UPSTREAM(MODIFIER|||||Exon_4_7531189_7531341|||AT4G12830.1-Protein|)	GT:PL:GQ	1/1:255,66,0:99
Chr4	7664837	.	T	A	222.0	.	DP=28;VDB=0.0264;AF1=1;AC1=2;DP4=0,0,14,10;MQ=47;FQ=-99;EFF=DOWNSTREAM(MODIFIER|||||AT4G13200|||AT4G13200.1|),DOWNSTREAM(MODIFIER|||||Exon_4_7668974_7669166|||AT4G13200.1-Protein|),INTERGENIC(MODIFIER|||||||||),UPSTREAM(MODIFIER|||||AT4G13190|||AT4G13190.1|),UPSTREAM(MODIFIER|||||AT4G13195|||AT4G13195.1|),UPSTREAM(MODIFIER|||||Exon_4_7661013_7661106|||AT4G13190.1-Protein|),UPSTREAM(MODIFIER|||||Exon_4_7662664_7663002|||AT4G13195.1-Protein|)	GT:PL:GQ	1/1:255,72,0:99
Chr4	8036782	.	C	A	222.0	.	DP=40;VDB=0.0270;AF1=1;AC1=2;DP4=0,0,19,19;MQ=47;FQ=-141;EFF=INTRAGENIC(MODIFIER|||||Gene_AT4G13900||||),UPSTREAM(MODIFIER|||||AT4G13890|||AT4G13890.1|),UPSTREAM(MODIFIER|||||Exon_4_8032650_8033718|||AT4G13890.1-Protein|)	GT:PL:GQ	1/1:255,114,0:99
Chr4	8126091	.	G	A	222.0	.	DP=35;VDB=0.0271;AF1=1;AC1=2;DP4=0,0,19,15;MQ=46;FQ=-129;EFF=DOWNSTREAM(MODIFIER|||||AT4G14100|||AT4G14100.1|),DOWNSTREAM(MODIFIER|||||AT4G14104|||AT4G14104.1|),DOWNSTREAM(MODIFIER|||||AT4G14105|||AT4G14105.1|),DOWNSTREAM(MODIFIER|||||Exon_4_8120749_8121054|||AT4G14100.1-Protein|),DOWNSTREAM(MODIFIER|||||Exon_4_8128880_8129314|||AT4G14104.1-Protein|),DOWNSTREAM(MODIFIER|||||Exon_4_8129476_8129676|||AT4G14105.1-Protein|),SYNONYMOUS_CODING(LOW|SILENT|cgG/cgA|R432||AT4G14096|||AT4G14096.1|),SYNONYMOUS_CODING(LOW|SILENT|cgG/cgA|R432||Exon_4_8124606_8125508|||AT4G14096.1-Protein|),UPSTREAM(MODIFIER|||||AT4G14090|||AT4G14090.1|),UPSTREAM(MODIFIER|||||AT4G14103|||AT4G14103.1|),UPSTREAM(MODIFIER|||||AT4G14103|||AT4G14103.2|),UPSTREAM(MODIFIER|||||Exon_4_8122434_8123804|||AT4G14090.1-Protein|),UPSTREAM(MODIFIER|||||Exon_4_8126948_8127871|||AT4G14103.1-Protein|),UPSTREAM(MODIFIER|||||Exon_4_8126948_8127871|||AT4G14103.2-Protein|)	GT:PL:GQ	1/1:255,102,0:99
Chr4	8413310	.	T	A	222.0	.	DP=28;VDB=0.0273;AF1=1;AC1=2;DP4=0,0,11,13;MQ=47;FQ=-99;EFF=DOWNSTREAM(MODIFIER|||||AT4G14670|||AT4G14670.1|),DOWNSTREAM(MODIFIER|||||Exon_4_8410054_8410284|||AT4G14670.1-Protein|),DOWNSTREAM(MODIFIER|||||Exon_4_8414806_8415311|||AT4G14680.1-Protein|),DOWNSTREAM(MODIFIER|||||Gene_AT4G14661|||AT4G14661.1|),DOWNSTREAM(MODIFIER|||||Gene_AT4G14661|||AT4G14661|),UPSTREAM(MODIFIER|||||AT4G14690|||AT4G14690.1|),UTR_3_PRIME(MODIFIER|||||AT4G14680|||AT4G14680.1|5)	GT:PL:GQ	1/1:255,72,0:99
Chr4	8577470	.	C	G	222.0	.	DP=32;VDB=0.0260;AF1=1;AC1=2;DP4=0,0,16,16;MQ=46;FQ=-123;EFF=DOWNSTREAM(MODIFIER|||||AT4G15000|||AT4G15000.1|),DOWNSTREAM(MODIFIER|||||AT4G15000|||AT4G15000.2|),DOWNSTREAM(MODIFIER|||||AT4G15040|||AT4G15040.1|),DOWNSTREAM(MODIFIER|||||Exon_4_8584043_8584122|||AT4G15040.1-Protein|),NON_SYNONYMOUS_CODING(MODERATE|MISSENSE|atC/atG|I555M||AT4G15020|||AT4G15020.1|),NON_SYNONYMOUS_CODING(MODERATE|MISSENSE|atC/atG|I555M||AT4G15020|||AT4G15020.2|),NON_SYNONYMOUS_CODING(MODERATE|MISSENSE|atC/atG|I555M||Exon_4_8575806_8577630|||AT4G15020.1-Protein|),NON_SYNONYMOUS_CODING(MODERATE|MISSENSE|atC/atG|I555M||Exon_4_8575806_8577630|||AT4G15020.2-Protein|),UPSTREAM(MODIFIER|||||AT4G15010|||AT4G15010.1|),UPSTREAM(MODIFIER|||||AT4G15010|||AT4G15010.2|),UPSTREAM(MODIFIER|||||AT4G15010|||AT4G15010.3|),UPSTREAM(MODIFIER|||||AT4G15030|||AT4G15030.1|),UPSTREAM(MODIFIER|||||AT4G15030|||AT4G15030.2|),UPSTREAM(MODIFIER|||||Exon_4_8574748_8574864|||AT4G15010.1-Protein|),UPSTREAM(MODIFIER|||||Exon_4_8574748_8574864|||AT4G15010.2-Protein|),UPSTREAM(MODIFIER|||||Exon_4_8574748_8574864|||AT4G15010.3-Protein|),UPSTREAM(MODIFIER|||||Exon_4_8578989_8579044|||AT4G15030.1-Protein|),UPSTREAM(MODIFIER|||||Exon_4_8578989_8579044|||AT4G15030.2-Protein|)	GT:PL:GQ	1/1:255,96,0:99
Chr4	8579403	.	T	C	222.0	.	DP=36;VDB=0.0252;AF1=1;AC1=2;DP4=0,0,15,21;MQ=33;FQ=-135;EFF=DOWNSTREAM(MODIFIER|||||AT4G15020|||AT4G15020.1|),DOWNSTREAM(MODIFIER|||||AT4G15020|||AT4G15020.2|),DOWNSTREAM(MODIFIER|||||AT4G15040|||AT4G15040.1|),DOWNSTREAM(MODIFIER|||||Exon_4_8575806_8577630|||AT4G15020.1-Protein|),DOWNSTREAM(MODIFIER|||||Exon_4_8575806_8577630|||AT4G15020.2-Protein|),DOWNSTREAM(MODIFIER|||||Exon_4_8584043_8584122|||AT4G15040.1-Protein|),INTRON(MODIFIER|||||AT4G15030|||AT4G15030.1|2),INTRON(MODIFIER|||||AT4G15030|||AT4G15030.2|2),INTRON(MODIFIER|||||Exon_4_8578989_8579044|||AT4G15030.1-Protein|2),INTRON(MODIFIER|||||Exon_4_8578989_8579044|||AT4G15030.2-Protein|2),UPSTREAM(MODIFIER|||||AT4G15010|||AT4G15010.1|),UPSTREAM(MODIFIER|||||AT4G15010|||AT4G15010.2|),UPSTREAM(MODIFIER|||||AT4G15010|||AT4G15010.3|),UPSTREAM(MODIFIER|||||Exon_4_8574748_8574864|||AT4G15010.1-Protein|),UPSTREAM(MODIFIER|||||Exon_4_8574748_8574864|||AT4G15010.2-Protein|),UPSTREAM(MODIFIER|||||Exon_4_8574748_8574864|||AT4G15010.3-Protein|)	GT:PL:GQ	1/1:255,108,0:99
Chr4	8638672	.	C	G	222.0	.	DP=17;VDB=0.0272;AF1=1;AC1=2;DP4=0,0,9,8;MQ=30;FQ=-78;EFF=DOWNSTREAM(MODIFIER|||||AT4G15120|||AT4G15120.1|),DOWNSTREAM(MODIFIER|||||AT4G15140|||AT4G15140.1|),DOWNSTREAM(MODIFIER|||||AT4G15150|||AT4G15150.1|),DOWNSTREAM(MODIFIER|||||Exon_4_8634779_8635360|||AT4G15120.1-Protein|),DOWNSTREAM(MODIFIER|||||Exon_4_8639866_8640261|||AT4G15140.1-Protein|),DOWNSTREAM(MODIFIER|||||Exon_4_8642191_8642278|||AT4G15150.1-Protein|),NON_SYNONYMOUS_CODING(MODERATE|MISSENSE|Cgt/Ggt|R177G||AT4G15130|||AT4G15130.1|),NON_SYNONYMOUS_CODING(MODERATE|MISSENSE|Cgt/Ggt|R177G||Exon_4_8637793_8637929|||AT4G15130.1-Protein|)	GT:PL:GQ	1/1:255,51,0:99
Chr4	8639875	.	G	A	222.0	.	DP=43;VDB=0.0275;AF1=1;AC1=2;DP4=0,0,24,19;MQ=46;FQ=-156;EFF=DOWNSTREAM(MODIFIER|||||AT4G15120|||AT4G15120.1|),DOWNSTREAM(MODIFIER|||||AT4G15130|||AT4G15130.1|),DOWNSTREAM(MODIFIER|||||AT4G15150|||AT4G15150.1|),DOWNSTREAM(MODIFIER|||||Exon_4_8634779_8635360|||AT4G15120.1-Protein|),DOWNSTREAM(MODIFIER|||||Exon_4_8637793_8637929|||AT4G15130.1-Protein|),DOWNSTREAM(MODIFIER|||||Exon_4_8642191_8642278|||AT4G15150.1-Protein|),SYNONYMOUS_CODING(LOW|SILENT|ctC/ctT|L129||AT4G15140|||AT4G15140.1|),SYNONYMOUS_CODING(LOW|SILENT|ctC/ctT|L129||Exon_4_8639866_8640261|||AT4G15140.1-Protein|)	GT:PL:GQ	1/1:255,129,0:99
Chr4	8641668	.	A	C	222.0	.	DP=26;VDB=0.0285;AF1=1;AC1=2;DP4=0,0,13,12;MQ=30;FQ=-102;EFF=DOWNSTREAM(MODIFIER|||||AT4G15130|||AT4G15130.1|),DOWNSTREAM(MODIFIER|||||AT4G15150|||AT4G15150.1|),DOWNSTREAM(MODIFIER|||||Exon_4_8637793_8637929|||AT4G15130.1-Protein|),DOWNSTREAM(MODIFIER|||||Exon_4_8642191_8642278|||AT4G15150.1-Protein|),INTERGENIC(MODIFIER|||||||||),UPSTREAM(MODIFIER|||||AT4G15140|||AT4G15140.1|),UPSTREAM(MODIFIER|||||AT4G15160|||AT4G15160.1|),UPSTREAM(MODIFIER|||||AT4G15160|||AT4G15160.2|),UPSTREAM(MODIFIER|||||Exon_4_8639866_8640261|||AT4G15140.1-Protein|),UPSTREAM(MODIFIER|||||Exon_4_8646192_8646305|||AT4G15160.2-Protein|),UPSTREAM(MODIFIER|||||Exon_4_8646192_8647019|||AT4G15160.1-Protein|)	GT:PL:GQ	1/1:255,75,0:99
Chr4	8648432	.	C	T	222.0	.	DP=38;VDB=0.0269;AF1=1;AC1=2;DP4=0,0,17,21;MQ=46;FQ=-141;EFF=DOWNSTREAM(MODIFIER|||||AT4G15160|||AT4G15160.1|),DOWNSTREAM(MODIFIER|||||AT4G15160|||AT4G15160.2|),DOWNSTREAM(MODIFIER|||||Exon_4_8646192_8646305|||AT4G15160.2-Protein|),DOWNSTREAM(MODIFIER|||||Exon_4_8646192_8647019|||AT4G15160.1-Protein|),INTERGENIC(MODIFIER|||||||||),UPSTREAM(MODIFIER|||||AT4G15165|||AT4G15165.1|),UPSTREAM(MODIFIER|||||AT4G15180|||AT4G15180.1|),UPSTREAM(MODIFIER|||||Exon_4_8649460_8649745|||AT4G15165.1-Protein|),UPSTREAM(MODIFIER|||||Exon_4_8651999_8654011|||AT4G15180.1-Protein|)	GT:PL:GQ	1/1:255,114,0:99
Chr4	8699123	.	T	A	222.0	.	DP=37;VDB=0.0272;AF1=1;AC1=2;DP4=0,0,13,23;MQ=46;FQ=-135;EFF=DOWNSTREAM(MODIFIER|||||AT4G15233|||AT4G15233.1|),DOWNSTREAM(MODIFIER|||||AT4G15233|||AT4G15233.2|),DOWNSTREAM(MODIFIER|||||AT4G15240|||AT4G15240.1|),DOWNSTREAM(MODIFIER|||||Exon_4_8688322_8688623|||AT4G15233.1-Protein|),DOWNSTREAM(MODIFIER|||||Exon_4_8688322_8688623|||AT4G15233.2-Protein|),DOWNSTREAM(MODIFIER|||||Exon_4_8704557_8705378|||AT4G15240.1-Protein|),NON_SYNONYMOUS_CODING(MODERATE|MISSENSE|Ttg/Atg|L541M||AT4G15236|||AT4G15236.1|),NON_SYNONYMOUS_CODING(MODERATE|MISSENSE|Ttg/Atg|L541M||Exon_4_8696683_8696972|||AT4G15236.1-Protein|)	GT:PL:GQ	1/1:255,108,0:99
Chr4	8741509	.	C	A	222.0	.	DP=29;VDB=0.0275;AF1=1;AC1=2;DP4=0,0,14,15;MQ=25;FQ=-114;EFF=DOWNSTREAM(MODIFIER|||||AT4G15310|||AT4G15310.1|),DOWNSTREAM(MODIFIER|||||AT4G15320|||AT4G15320.1|),DOWNSTREAM(MODIFIER|||||Exon_4_8736721_8736935|||AT4G15310.1-Protein|),DOWNSTREAM(MODIFIER|||||Exon_4_8747719_8747981|||AT4G15320.1-Protein|),INTERGENIC(MODIFIER|||||||||)	GT:PL:GQ	1/1:255,87,0:99
Chr4	8741903	.	G	A	222.0	.	DP=25;VDB=0.0267;AF1=1;AC1=2;DP4=0,0,10,15;MQ=32;FQ=-102;EFF=DOWNSTREAM(MODIFIER|||||AT4G15310|||AT4G15310.1|),DOWNSTREAM(MODIFIER|||||AT4G15320|||AT4G15320.1|),DOWNSTREAM(MODIFIER|||||Exon_4_8736721_8736935|||AT4G15310.1-Protein|),DOWNSTREAM(MODIFIER|||||Exon_4_8747719_8747981|||AT4G15320.1-Protein|),INTERGENIC(MODIFIER|||||||||)	GT:PL:GQ	1/1:255,75,0:99
Chr4	8749979	.	T	G	222.0	.	DP=29;VDB=0.0265;AF1=1;AC1=2;DP4=0,0,16,12;MQ=46;FQ=-111;EFF=DOWNSTREAM(MODIFIER|||||AT4G15330|||AT4G15330.1|),DOWNSTREAM(MODIFIER|||||AT4G15340|||AT4G15340.1|),DOWNSTREAM(MODIFIER|||||Exon_4_8752229_8753134|||AT4G15330.1-Protein|),DOWNSTREAM(MODIFIER|||||Exon_4_8760386_8760589|||AT4G15340.1-Protein|),INTERGENIC(MODIFIER|||||||||),UPSTREAM(MODIFIER|||||AT4G15320|||AT4G15320.1|),UPSTREAM(MODIFIER|||||Exon_4_8747719_8747981|||AT4G15320.1-Protein|)	GT:PL:GQ	1/1:255,84,0:99
Chr4	8774847	.	A	T	209.0	.	DP=15;VDB=0.0236;AF1=1;AC1=2;DP4=0,0,5,10;MQ=29;FQ=-72;EFF=DOWNSTREAM(MODIFIER|||||AT4G15360|||AT4G15360.1|),DOWNSTREAM(MODIFIER|||||Exon_4_8770185_8771102|||AT4G15360.1-Protein|),INTRON(MODIFIER|||||AT4G15370|||AT4G15370.1|10),INTRON(MODIFIER|||||Exon_4_8779482_8779685|||AT4G15370.1-Protein|10)	GT:PL:GQ	1/1:242,45,0:87
Chr4	8774870	.	T	A	210.0	.	DP=15;VDB=0.0264;AF1=1;AC1=2;DP4=0,0,5,10;MQ=29;FQ=-72;EFF=DOWNSTREAM(MODIFIER|||||AT4G15360|||AT4G15360.1|),DOWNSTREAM(MODIFIER|||||Exon_4_8770185_8771102|||AT4G15360.1-Protein|),INTRON(MODIFIER|||||AT4G15370|||AT4G15370.1|10),INTRON(MODIFIER|||||Exon_4_8779482_8779685|||AT4G15370.1-Protein|10)	GT:PL:GQ	1/1:243,45,0:87
Chr4	8803369	.	A	T	201.0	.	DP=17;VDB=0.0280;AF1=1;AC1=2;DP4=0,0,10,2;MQ=46;FQ=-63;EFF=INTERGENIC(MODIFIER|||||||||),UPSTREAM(MODIFIER|||||AT4G15393|||AT4G15393.1|),UPSTREAM(MODIFIER|||||AT4G15393|||AT4G15393.2|),UPSTREAM(MODIFIER|||||AT4G15393|||AT4G15393.3|),UPSTREAM(MODIFIER|||||AT4G15396|||AT4G15396.1|),UPSTREAM(MODIFIER|||||Exon_4_8804158_8804366|||AT4G15393.1-Protein|),UPSTREAM(MODIFIER|||||Exon_4_8804158_8804366|||AT4G15393.2-Protein|),UPSTREAM(MODIFIER|||||Exon_4_8804158_8804366|||AT4G15393.3-Protein|),UPSTREAM(MODIFIER|||||Exon_4_8807574_8807782|||AT4G15396.1-Protein|)	GT:PL:GQ	1/1:234,36,0:69
Chr4	8966567	.	C	A	222.0	.	DP=44;VDB=0.0272;AF1=1;AC1=2;DP4=0,0,25,19;MQ=40;FQ=-159;EFF=DOWNSTREAM(MODIFIER|||||AT4G15733|||AT4G15733.1|),DOWNSTREAM(MODIFIER|||||AT4G15735|||AT4G15735.1|),DOWNSTREAM(MODIFIER|||||AT4G15750|||AT4G15750.1|),DOWNSTREAM(MODIFIER|||||AT4G15755|||AT4G15755.1|),DOWNSTREAM(MODIFIER|||||Exon_4_8961720_8961789|||AT4G15733.1-Protein|),DOWNSTREAM(MODIFIER|||||Exon_4_8963085_8963154|||AT4G15735.1-Protein|),DOWNSTREAM(MODIFIER|||||Exon_4_8968331_8968548|||AT4G15750.1-Protein|),DOWNSTREAM(MODIFIER|||||Exon_4_8970654_8971523|||AT4G15755.1-Protein|),INTERGENIC(MODIFIER|||||||||),UPSTREAM(MODIFIER|||||AT4G15740|||AT4G15740.1|),UPSTREAM(MODIFIER|||||Exon_4_8964912_8966318|||AT4G15740.1-Protein|)	GT:PL:GQ	1/1:255,132,0:99
Chr4	8966568	.	A	C	222.0	.	DP=44;VDB=0.0272;AF1=1;AC1=2;DP4=0,0,24,19;MQ=40;FQ=-156;EFF=DOWNSTREAM(MODIFIER|||||AT4G15733|||AT4G15733.1|),DOWNSTREAM(MODIFIER|||||AT4G15735|||AT4G15735.1|),DOWNSTREAM(MODIFIER|||||AT4G15750|||AT4G15750.1|),DOWNSTREAM(MODIFIER|||||AT4G15755|||AT4G15755.1|),DOWNSTREAM(MODIFIER|||||Exon_4_8961720_8961789|||AT4G15733.1-Protein|),DOWNSTREAM(MODIFIER|||||Exon_4_8963085_8963154|||AT4G15735.1-Protein|),DOWNSTREAM(MODIFIER|||||Exon_4_8968331_8968548|||AT4G15750.1-Protein|),DOWNSTREAM(MODIFIER|||||Exon_4_8970654_8971523|||AT4G15755.1-Protein|),INTERGENIC(MODIFIER|||||||||),UPSTREAM(MODIFIER|||||AT4G15740|||AT4G15740.1|),UPSTREAM(MODIFIER|||||Exon_4_8964912_8966318|||AT4G15740.1-Protein|)	GT:PL:GQ	1/1:255,129,0:99
Chr4	8980228	.	C	T	222.0	.	DP=21;VDB=0.0245;AF1=1;AC1=2;DP4=0,0,11,10;MQ=28;FQ=-90;EFF=DOWNSTREAM(MODIFIER|||||AT4G15770|||AT4G15770.1|),DOWNSTREAM(MODIFIER|||||AT4G15775|||AT4G15775.1|),DOWNSTREAM(MODIFIER|||||Exon_4_8978060_8978623|||AT4G15770.1-Protein|),NON_SYNONYMOUS_CODING(MODERATE|MISSENSE|cGg/cAg|R175Q||AT4G15780|||AT4G15780.1|),NON_SYNONYMOUS_CODING(MODERATE|MISSENSE|cGg/cAg|R175Q||Exon_4_8981505_8981697|||AT4G15780.1-Protein|),UPSTREAM(MODIFIER|||||AT4G15765|||AT4G15765.1|),UPSTREAM(MODIFIER|||||AT4G15790|||AT4G15790.1|),UPSTREAM(MODIFIER|||||AT4G15800|||AT4G15800.1|),UPSTREAM(MODIFIER|||||Exon_4_8977141_8977211|||AT4G15765.1-Protein|),UPSTREAM(MODIFIER|||||Exon_4_8982390_8982458|||AT4G15790.1-Protein|),UPSTREAM(MODIFIER|||||Exon_4_8984915_8985265|||AT4G15800.1-Protein|)	GT:PL:GQ	1/1:255,63,0:99
Chr4	8980235	.	T	A	222.0	.	DP=23;VDB=0.0264;AF1=1;AC1=2;DP4=0,0,11,11;MQ=28;FQ=-93;EFF=DOWNSTREAM(MODIFIER|||||AT4G15770|||AT4G15770.1|),DOWNSTREAM(MODIFIER|||||AT4G15775|||AT4G15775.1|),DOWNSTREAM(MODIFIER|||||Exon_4_8978060_8978623|||AT4G15770.1-Protein|),INTRON(MODIFIER|||||AT4G15780|||AT4G15780.1|4),INTRON(MODIFIER|||||Exon_4_8981505_8981697|||AT4G15780.1-Protein|4),UPSTREAM(MODIFIER|||||AT4G15765|||AT4G15765.1|),UPSTREAM(MODIFIER|||||AT4G15790|||AT4G15790.1|),UPSTREAM(MODIFIER|||||AT4G15800|||AT4G15800.1|),UPSTREAM(MODIFIER|||||Exon_4_8977141_8977211|||AT4G15765.1-Protein|),UPSTREAM(MODIFIER|||||Exon_4_8982390_8982458|||AT4G15790.1-Protein|),UPSTREAM(MODIFIER|||||Exon_4_8984915_8985265|||AT4G15800.1-Protein|)	GT:PL:GQ	1/1:255,66,0:99
Chr4	8980255	.	T	A	222.0	.	DP=22;VDB=0.0256;AF1=1;AC1=2;DP4=0,0,13,9;MQ=30;FQ=-93;EFF=DOWNSTREAM(MODIFIER|||||AT4G15770|||AT4G15770.1|),DOWNSTREAM(MODIFIER|||||AT4G15775|||AT4G15775.1|),DOWNSTREAM(MODIFIER|||||Exon_4_8978060_8978623|||AT4G15770.1-Protein|),INTRON(MODIFIER|||||AT4G15780|||AT4G15780.1|4),INTRON(MODIFIER|||||Exon_4_8981505_8981697|||AT4G15780.1-Protein|4),UPSTREAM(MODIFIER|||||AT4G15765|||AT4G15765.1|),UPSTREAM(MODIFIER|||||AT4G15790|||AT4G15790.1|),UPSTREAM(MODIFIER|||||AT4G15800|||AT4G15800.1|),UPSTREAM(MODIFIER|||||Exon_4_8977141_8977211|||AT4G15765.1-Protein|),UPSTREAM(MODIFIER|||||Exon_4_8982390_8982458|||AT4G15790.1-Protein|),UPSTREAM(MODIFIER|||||Exon_4_8984915_8985265|||AT4G15800.1-Protein|)	GT:PL:GQ	1/1:255,66,0:99
Chr4	8985996	.	G	A	222.0	.	DP=13;VDB=0.0165;AF1=1;AC1=2;DP4=0,0,7,6;MQ=34;FQ=-66;EFF=DOWNSTREAM(MODIFIER|||||AT4G15790|||AT4G15790.1|),DOWNSTREAM(MODIFIER|||||AT4G15800|||AT4G15800.1|),DOWNSTREAM(MODIFIER|||||AT4G15802|||AT4G15802.1|),DOWNSTREAM(MODIFIER|||||AT4G15810|||AT4G15810.1|),DOWNSTREAM(MODIFIER|||||Exon_4_8982390_8982458|||AT4G15790.1-Protein|),DOWNSTREAM(MODIFIER|||||Exon_4_8984915_8985265|||AT4G15800.1-Protein|),DOWNSTREAM(MODIFIER|||||Exon_4_8988337_8988339|||AT4G15802.1-Protein|),DOWNSTREAM(MODIFIER|||||Exon_4_8992462_8992591|||AT4G15810.1-Protein|),INTERGENIC(MODIFIER|||||||||),UPSTREAM(MODIFIER|||||AT4G15780|||AT4G15780.1|),UPSTREAM(MODIFIER|||||Exon_4_8981505_8981697|||AT4G15780.1-Protein|)	GT:PL:GQ	1/1:255,39,0:75
Chr4	8985998	.	G	A	222.0	.	DP=13;VDB=0.0165;AF1=1;AC1=2;DP4=0,0,7,6;MQ=34;FQ=-66;EFF=DOWNSTREAM(MODIFIER|||||AT4G15790|||AT4G15790.1|),DOWNSTREAM(MODIFIER|||||AT4G15800|||AT4G15800.1|),DOWNSTREAM(MODIFIER|||||AT4G15802|||AT4G15802.1|),DOWNSTREAM(MODIFIER|||||AT4G15810|||AT4G15810.1|),DOWNSTREAM(MODIFIER|||||Exon_4_8982390_8982458|||AT4G15790.1-Protein|),DOWNSTREAM(MODIFIER|||||Exon_4_8984915_8985265|||AT4G15800.1-Protein|),DOWNSTREAM(MODIFIER|||||Exon_4_8988337_8988339|||AT4G15802.1-Protein|),DOWNSTREAM(MODIFIER|||||Exon_4_8992462_8992591|||AT4G15810.1-Protein|),INTERGENIC(MODIFIER|||||||||),UPSTREAM(MODIFIER|||||AT4G15780|||AT4G15780.1|),UPSTREAM(MODIFIER|||||Exon_4_8981505_8981697|||AT4G15780.1-Protein|)	GT:PL:GQ	1/1:255,39,0:75
Chr4	8986395	.	T	A	208.0	.	DP=13;VDB=0.0261;AF1=1;AC1=2;DP4=0,0,7,6;MQ=32;FQ=-66;EFF=DOWNSTREAM(MODIFIER|||||AT4G15790|||AT4G15790.1|),DOWNSTREAM(MODIFIER|||||AT4G15800|||AT4G15800.1|),DOWNSTREAM(MODIFIER|||||AT4G15802|||AT4G15802.1|),DOWNSTREAM(MODIFIER|||||AT4G15810|||AT4G15810.1|),DOWNSTREAM(MODIFIER|||||Exon_4_8982390_8982458|||AT4G15790.1-Protein|),DOWNSTREAM(MODIFIER|||||Exon_4_8984915_8985265|||AT4G15800.1-Protein|),DOWNSTREAM(MODIFIER|||||Exon_4_8988337_8988339|||AT4G15802.1-Protein|),DOWNSTREAM(MODIFIER|||||Exon_4_8992462_8992591|||AT4G15810.1-Protein|),INTERGENIC(MODIFIER|||||||||),UPSTREAM(MODIFIER|||||AT4G15780|||AT4G15780.1|),UPSTREAM(MODIFIER|||||Exon_4_8981505_8981697|||AT4G15780.1-Protein|)	GT:PL:GQ	1/1:241,39,0:75
Chr4	8987511	.	G	T	222.0	.	DP=32;VDB=0.0253;AF1=1;AC1=2;DP4=0,0,19,13;MQ=39;FQ=-123;EFF=DOWNSTREAM(MODIFIER|||||AT4G15790|||AT4G15790.1|),DOWNSTREAM(MODIFIER|||||AT4G15800|||AT4G15800.1|),DOWNSTREAM(MODIFIER|||||AT4G15810|||AT4G15810.1|),DOWNSTREAM(MODIFIER|||||Exon_4_8982390_8982458|||AT4G15790.1-Protein|),DOWNSTREAM(MODIFIER|||||Exon_4_8984915_8985265|||AT4G15800.1-Protein|),DOWNSTREAM(MODIFIER|||||Exon_4_8992462_8992591|||AT4G15810.1-Protein|),INTRON(MODIFIER|||||AT4G15802|||AT4G15802.1|3),INTRON(MODIFIER|||||Exon_4_8988337_8988339|||AT4G15802.1-Protein|3)	GT:PL:GQ	1/1:255,96,0:99
Chr4	8987512	.	T	A	222.0	.	DP=32;VDB=0.0253;AF1=1;AC1=2;DP4=0,0,19,13;MQ=39;FQ=-123;EFF=DOWNSTREAM(MODIFIER|||||AT4G15790|||AT4G15790.1|),DOWNSTREAM(MODIFIER|||||AT4G15800|||AT4G15800.1|),DOWNSTREAM(MODIFIER|||||AT4G15810|||AT4G15810.1|),DOWNSTREAM(MODIFIER|||||Exon_4_8982390_8982458|||AT4G15790.1-Protein|),DOWNSTREAM(MODIFIER|||||Exon_4_8984915_8985265|||AT4G15800.1-Protein|),DOWNSTREAM(MODIFIER|||||Exon_4_8992462_8992591|||AT4G15810.1-Protein|),INTRON(MODIFIER|||||AT4G15802|||AT4G15802.1|3),INTRON(MODIFIER|||||Exon_4_8988337_8988339|||AT4G15802.1-Protein|3)	GT:PL:GQ	1/1:255,96,0:99
Chr4	9032473	.	T	A	222.0	.	DP=33;VDB=0.0278;AF1=1;AC1=2;DP4=0,0,16,15;MQ=32;FQ=-120;EFF=DOWNSTREAM(MODIFIER|||||AT4G15900|||AT4G15900.1|),DOWNSTREAM(MODIFIER|||||AT4G15910|||AT4G15910.1|),DOWNSTREAM(MODIFIER|||||Exon_4_9028657_9028739|||AT4G15910.1-Protein|),NON_SYNONYMOUS_CODING(MODERATE|MISSENSE|gAa/gTa|E101V||AT4G15920|||AT4G15920.1|),NON_SYNONYMOUS_CODING(MODERATE|MISSENSE|gAa/gTa|E101V||Exon_4_9033310_9033343|||AT4G15920.1-Protein|),UPSTREAM(MODIFIER|||||AT4G15930|||AT4G15930.1|),UPSTREAM(MODIFIER|||||Exon_4_9036344_9036526|||AT4G15930.1-Protein|)	GT:PL:GQ	1/1:255,93,0:99
Chr4	9032478	.	A	T	222.0	.	DP=33;VDB=0.0275;AF1=1;AC1=2;DP4=0,0,16,17;MQ=33;FQ=-126;EFF=DOWNSTREAM(MODIFIER|||||AT4G15900|||AT4G15900.1|),DOWNSTREAM(MODIFIER|||||AT4G15910|||AT4G15910.1|),DOWNSTREAM(MODIFIER|||||Exon_4_9028657_9028739|||AT4G15910.1-Protein|),NON_SYNONYMOUS_CODING(MODERATE|MISSENSE|gaT/gaA|D99E||AT4G15920|||AT4G15920.1|),NON_SYNONYMOUS_CODING(MODERATE|MISSENSE|gaT/gaA|D99E||Exon_4_9033310_9033343|||AT4G15920.1-Protein|),UPSTREAM(MODIFIER|||||AT4G15930|||AT4G15930.1|),UPSTREAM(MODIFIER|||||Exon_4_9036344_9036526|||AT4G15930.1-Protein|)	GT:PL:GQ	1/1:255,99,0:99
Chr4	9032479	.	T	A	222.0	.	DP=33;VDB=0.0275;AF1=1;AC1=2;DP4=0,0,16,16;MQ=32;FQ=-123;EFF=DOWNSTREAM(MODIFIER|||||AT4G15900|||AT4G15900.1|),DOWNSTREAM(MODIFIER|||||AT4G15910|||AT4G15910.1|),DOWNSTREAM(MODIFIER|||||Exon_4_9028657_9028739|||AT4G15910.1-Protein|),NON_SYNONYMOUS_CODING(MODERATE|MISSENSE|gAt/gTt|D99V||AT4G15920|||AT4G15920.1|),NON_SYNONYMOUS_CODING(MODERATE|MISSENSE|gAt/gTt|D99V||Exon_4_9033310_9033343|||AT4G15920.1-Protein|),UPSTREAM(MODIFIER|||||AT4G15930|||AT4G15930.1|),UPSTREAM(MODIFIER|||||Exon_4_9036344_9036526|||AT4G15930.1-Protein|)	GT:PL:GQ	1/1:255,96,0:99
Chr4	9037268	.	G	C	222.0	.	DP=36;VDB=0.0278;AF1=1;AC1=2;DP4=0,0,18,16;MQ=32;FQ=-129;EFF=INTRON(MODIFIER|||||AT4G15930|||AT4G15930.1|2),INTRON(MODIFIER|||||Exon_4_9036344_9036526|||AT4G15930.1-Protein|2),UPSTREAM(MODIFIER|||||AT4G15920|||AT4G15920.1|),UPSTREAM(MODIFIER|||||AT4G15940|||AT4G15940.1|),UPSTREAM(MODIFIER|||||AT4G15950|||AT4G15950.1|),UPSTREAM(MODIFIER|||||Exon_4_9033310_9033343|||AT4G15920.1-Protein|),UPSTREAM(MODIFIER|||||Exon_4_9038361_9038468|||AT4G15940.1-Protein|),UPSTREAM(MODIFIER|||||Exon_4_9040743_9040794|||AT4G15950.1-Protein|)	GT:PL:GQ	1/1:255,102,0:99
Chr4	9037270	.	A	G	222.0	.	DP=36;VDB=0.0278;AF1=1;AC1=2;DP4=0,0,18,15;MQ=32;FQ=-126;EFF=INTRON(MODIFIER|||||AT4G15930|||AT4G15930.1|2),INTRON(MODIFIER|||||Exon_4_9036344_9036526|||AT4G15930.1-Protein|2),UPSTREAM(MODIFIER|||||AT4G15920|||AT4G15920.1|),UPSTREAM(MODIFIER|||||AT4G15940|||AT4G15940.1|),UPSTREAM(MODIFIER|||||AT4G15950|||AT4G15950.1|),UPSTREAM(MODIFIER|||||Exon_4_9033310_9033343|||AT4G15920.1-Protein|),UPSTREAM(MODIFIER|||||Exon_4_9038361_9038468|||AT4G15940.1-Protein|),UPSTREAM(MODIFIER|||||Exon_4_9040743_9040794|||AT4G15950.1-Protein|)	GT:PL:GQ	1/1:255,99,0:99
Chr4	9040941	.	C	G	222.0	.	DP=37;VDB=0.0277;AF1=1;AC1=2;DP4=0,0,15,21;MQ=40;FQ=-135;EFF=DOWNSTREAM(MODIFIER|||||AT4G15930|||AT4G15930.1|),DOWNSTREAM(MODIFIER|||||AT4G15940|||AT4G15940.1|),DOWNSTREAM(MODIFIER|||||AT4G15955|||AT4G15955.1|),DOWNSTREAM(MODIFIER|||||AT4G15955|||AT4G15955.2|),DOWNSTREAM(MODIFIER|||||AT4G15955|||AT4G15955.3|),DOWNSTREAM(MODIFIER|||||AT4G15960|||AT4G15960.1|),DOWNSTREAM(MODIFIER|||||Exon_4_9036344_9036526|||AT4G15930.1-Protein|),DOWNSTREAM(MODIFIER|||||Exon_4_9038361_9038468|||AT4G15940.1-Protein|),DOWNSTREAM(MODIFIER|||||Exon_4_9045044_9045544|||AT4G15955.1-Protein|),DOWNSTREAM(MODIFIER|||||Exon_4_9045044_9045544|||AT4G15955.2-Protein|),DOWNSTREAM(MODIFIER|||||Exon_4_9045044_9045544|||AT4G15955.3-Protein|),DOWNSTREAM(MODIFIER|||||Exon_4_9046564_9047199|||AT4G15960.1-Protein|),NON_SYNONYMOUS_CODING(MODERATE|MISSENSE|Cgg/Ggg|R38G||AT4G15950|||AT4G15950.1|),NON_SYNONYMOUS_CODING(MODERATE|MISSENSE|Cgg/Ggg|R38G||Exon_4_9040743_9040794|||AT4G15950.1-Protein|),UPSTREAM(MODIFIER|||||AT4G15953|||AT4G15953.1|),UPSTREAM(MODIFIER|||||Exon_4_9042897_9042960|||AT4G15953.1-Protein|)	GT:PL:GQ	1/1:255,108,0:99
Chr4	9040942	.	C	G	222.0	.	DP=37;VDB=0.0277;AF1=1;AC1=2;DP4=0,0,15,21;MQ=39;FQ=-135;EFF=DOWNSTREAM(MODIFIER|||||AT4G15930|||AT4G15930.1|),DOWNSTREAM(MODIFIER|||||AT4G15940|||AT4G15940.1|),DOWNSTREAM(MODIFIER|||||AT4G15955|||AT4G15955.1|),DOWNSTREAM(MODIFIER|||||AT4G15955|||AT4G15955.2|),DOWNSTREAM(MODIFIER|||||AT4G15955|||AT4G15955.3|),DOWNSTREAM(MODIFIER|||||AT4G15960|||AT4G15960.1|),DOWNSTREAM(MODIFIER|||||Exon_4_9036344_9036526|||AT4G15930.1-Protein|),DOWNSTREAM(MODIFIER|||||Exon_4_9038361_9038468|||AT4G15940.1-Protein|),DOWNSTREAM(MODIFIER|||||Exon_4_9045044_9045544|||AT4G15955.1-Protein|),DOWNSTREAM(MODIFIER|||||Exon_4_9045044_9045544|||AT4G15955.2-Protein|),DOWNSTREAM(MODIFIER|||||Exon_4_9045044_9045544|||AT4G15955.3-Protein|),DOWNSTREAM(MODIFIER|||||Exon_4_9046564_9047199|||AT4G15960.1-Protein|),INTRON(MODIFIER|||||AT4G15950|||AT4G15950.1|2),INTRON(MODIFIER|||||Exon_4_9040743_9040794|||AT4G15950.1-Protein|2),SPLICE_SITE_DONOR(HIGH|||||AT4G15950|||AT4G15950.1|2),SPLICE_SITE_DONOR(HIGH|||||Exon_4_9040743_9040794|||AT4G15950.1-Protein|2),UPSTREAM(MODIFIER|||||AT4G15953|||AT4G15953.1|),UPSTREAM(MODIFIER|||||Exon_4_9042897_9042960|||AT4G15953.1-Protein|)	GT:PL:GQ	1/1:255,108,0:99
Chr4	9044635	.	T	A	222.0	.	DP=22;VDB=0.0271;AF1=1;AC1=2;DP4=0,0,12,9;MQ=32;FQ=-90;EFF=DOWNSTREAM(MODIFIER|||||AT4G15940|||AT4G15940.1|),DOWNSTREAM(MODIFIER|||||AT4G15950|||AT4G15950.1|),DOWNSTREAM(MODIFIER|||||AT4G15953|||AT4G15953.1|),DOWNSTREAM(MODIFIER|||||AT4G15960|||AT4G15960.1|),DOWNSTREAM(MODIFIER|||||Exon_4_9038361_9038468|||AT4G15940.1-Protein|),DOWNSTREAM(MODIFIER|||||Exon_4_9040743_9040794|||AT4G15950.1-Protein|),DOWNSTREAM(MODIFIER|||||Exon_4_9042897_9042960|||AT4G15953.1-Protein|),DOWNSTREAM(MODIFIER|||||Exon_4_9045044_9045544|||AT4G15955.2-Protein|),DOWNSTREAM(MODIFIER|||||Exon_4_9046564_9047199|||AT4G15960.1-Protein|),INTRON(MODIFIER|||||AT4G15955|||AT4G15955.1|1),INTRON(MODIFIER|||||AT4G15955|||AT4G15955.3|2),INTRON(MODIFIER|||||Exon_4_9045044_9045544|||AT4G15955.1-Protein|1),INTRON(MODIFIER|||||Exon_4_9045044_9045544|||AT4G15955.3-Protein|2),UPSTREAM(MODIFIER|||||AT4G15970|||AT4G15970.1|),UPSTREAM(MODIFIER|||||Exon_4_9049390_9049461|||AT4G15970.1-Protein|),UTR_3_PRIME(MODIFIER|||||AT4G15955|||AT4G15955.2|2)	GT:PL:GQ	1/1:255,63,0:99
Chr4	9046796	.	T	A	222.0	.	DP=30;VDB=0.0265;AF1=1;AC1=2;DP4=0,0,16,10;MQ=46;FQ=-105;EFF=DOWNSTREAM(MODIFIER|||||AT4G15950|||AT4G15950.1|),DOWNSTREAM(MODIFIER|||||AT4G15953|||AT4G15953.1|),DOWNSTREAM(MODIFIER|||||Exon_4_9040743_9040794|||AT4G15950.1-Protein|),DOWNSTREAM(MODIFIER|||||Exon_4_9042897_9042960|||AT4G15953.1-Protein|),NON_SYNONYMOUS_CODING(MODERATE|MISSENSE|gAc/gTc|D135V||AT4G15960|||AT4G15960.1|),NON_SYNONYMOUS_CODING(MODERATE|MISSENSE|gAc/gTc|D135V||Exon_4_9046564_9047199|||AT4G15960.1-Protein|),UPSTREAM(MODIFIER|||||AT4G15955|||AT4G15955.1|),UPSTREAM(MODIFIER|||||AT4G15955|||AT4G15955.2|),UPSTREAM(MODIFIER|||||AT4G15955|||AT4G15955.3|),UPSTREAM(MODIFIER|||||AT4G15970|||AT4G15970.1|),UPSTREAM(MODIFIER|||||Exon_4_9045044_9045544|||AT4G15955.1-Protein|),UPSTREAM(MODIFIER|||||Exon_4_9045044_9045544|||AT4G15955.2-Protein|),UPSTREAM(MODIFIER|||||Exon_4_9045044_9045544|||AT4G15955.3-Protein|),UPSTREAM(MODIFIER|||||Exon_4_9049390_9049461|||AT4G15970.1-Protein|)	GT:PL:GQ	1/1:255,78,0:99
Chr4	9052524	.	T	A	139.0	.	DP=25;VDB=0.0267;AF1=1;AC1=2;DP4=0,0,12,11;MQ=21;FQ=-96;EFF=DOWNSTREAM(MODIFIER|||||AT4G15970|||AT4G15970.1|),DOWNSTREAM(MODIFIER|||||AT4G15980|||AT4G15980.1|),DOWNSTREAM(MODIFIER|||||Exon_4_9049390_9049461|||AT4G15970.1-Protein|),DOWNSTREAM(MODIFIER|||||Exon_4_9059342_9059983|||AT4G15980.1-Protein|),NON_SYNONYMOUS_CODING(MODERATE|MISSENSE|cTt/cAt|L71H||AT4G15975|||AT4G15975.1|),NON_SYNONYMOUS_CODING(MODERATE|MISSENSE|cTt/cAt|L71H||Exon_4_9052313_9053020|||AT4G15975.1-Protein|)	GT:PL:GQ	1/1:172,69,0:99
Chr4	9052525	.	T	A	136.0	.	DP=25;VDB=0.0267;AF1=1;AC1=2;DP4=0,0,13,10;MQ=20;FQ=-96;EFF=DOWNSTREAM(MODIFIER|||||AT4G15970|||AT4G15970.1|),DOWNSTREAM(MODIFIER|||||AT4G15980|||AT4G15980.1|),DOWNSTREAM(MODIFIER|||||Exon_4_9049390_9049461|||AT4G15970.1-Protein|),DOWNSTREAM(MODIFIER|||||Exon_4_9059342_9059983|||AT4G15980.1-Protein|),SYNONYMOUS_CODING(LOW|SILENT|ctT/ctA|L71||AT4G15975|||AT4G15975.1|),SYNONYMOUS_CODING(LOW|SILENT|ctT/ctA|L71||Exon_4_9052313_9053020|||AT4G15975.1-Protein|)	GT:PL:GQ	1/1:169,69,0:99
Chr4	9052526	.	T	A	145.0	.	DP=25;VDB=0.0267;AF1=1;AC1=2;DP4=0,0,14,10;MQ=22;FQ=-99;EFF=DOWNSTREAM(MODIFIER|||||AT4G15970|||AT4G15970.1|),DOWNSTREAM(MODIFIER|||||AT4G15980|||AT4G15980.1|),DOWNSTREAM(MODIFIER|||||Exon_4_9049390_9049461|||AT4G15970.1-Protein|),DOWNSTREAM(MODIFIER|||||Exon_4_9059342_9059983|||AT4G15980.1-Protein|),NON_SYNONYMOUS_CODING(MODERATE|MISSENSE|Ttc/Atc|F72I||AT4G15975|||AT4G15975.1|),NON_SYNONYMOUS_CODING(MODERATE|MISSENSE|Ttc/Atc|F72I||Exon_4_9052313_9053020|||AT4G15975.1-Protein|)	GT:PL:GQ	1/1:178,72,0:99
Chr4	9052527	.	T	A	142.0	.	DP=25;VDB=0.0267;AF1=1;AC1=2;DP4=0,0,14,10;MQ=22;FQ=-99;EFF=DOWNSTREAM(MODIFIER|||||AT4G15970|||AT4G15970.1|),DOWNSTREAM(MODIFIER|||||AT4G15980|||AT4G15980.1|),DOWNSTREAM(MODIFIER|||||Exon_4_9049390_9049461|||AT4G15970.1-Protein|),DOWNSTREAM(MODIFIER|||||Exon_4_9059342_9059983|||AT4G15980.1-Protein|),NON_SYNONYMOUS_CODING(MODERATE|MISSENSE|tTc/tAc|F72Y||AT4G15975|||AT4G15975.1|),NON_SYNONYMOUS_CODING(MODERATE|MISSENSE|tTc/tAc|F72Y||Exon_4_9052313_9053020|||AT4G15975.1-Protein|)	GT:PL:GQ	1/1:175,72,0:99
Chr4	9053609	.	C	A	222.0	.	DP=33;VDB=0.0271;AF1=1;AC1=2;DP4=0,0,17,16;MQ=42;FQ=-126;EFF=DOWNSTREAM(MODIFIER|||||AT4G15970|||AT4G15970.1|),DOWNSTREAM(MODIFIER|||||AT4G15975|||AT4G15975.1|),DOWNSTREAM(MODIFIER|||||AT4G15980|||AT4G15980.1|),DOWNSTREAM(MODIFIER|||||Exon_4_9049390_9049461|||AT4G15970.1-Protein|),DOWNSTREAM(MODIFIER|||||Exon_4_9052313_9053020|||AT4G15975.1-Protein|),DOWNSTREAM(MODIFIER|||||Exon_4_9059342_9059983|||AT4G15980.1-Protein|),INTERGENIC(MODIFIER|||||||||)	GT:PL:GQ	1/1:255,99,0:99
Chr4	9054196	.	C	A	222.0	.	DP=33;VDB=0.0269;AF1=1;AC1=2;DP4=0,0,14,19;MQ=37;FQ=-126;EFF=DOWNSTREAM(MODIFIER|||||AT4G15970|||AT4G15970.1|),DOWNSTREAM(MODIFIER|||||AT4G15975|||AT4G15975.1|),DOWNSTREAM(MODIFIER|||||AT4G15980|||AT4G15980.1|),DOWNSTREAM(MODIFIER|||||Exon_4_9049390_9049461|||AT4G15970.1-Protein|),DOWNSTREAM(MODIFIER|||||Exon_4_9052313_9053020|||AT4G15975.1-Protein|),DOWNSTREAM(MODIFIER|||||Exon_4_9059342_9059983|||AT4G15980.1-Protein|),INTERGENIC(MODIFIER|||||||||)	GT:PL:GQ	1/1:255,99,0:99
Chr4	9054197	.	C	A	222.0	.	DP=33;VDB=0.0269;AF1=1;AC1=2;DP4=0,0,14,19;MQ=37;FQ=-126;EFF=DOWNSTREAM(MODIFIER|||||AT4G15970|||AT4G15970.1|),DOWNSTREAM(MODIFIER|||||AT4G15975|||AT4G15975.1|),DOWNSTREAM(MODIFIER|||||AT4G15980|||AT4G15980.1|),DOWNSTREAM(MODIFIER|||||Exon_4_9049390_9049461|||AT4G15970.1-Protein|),DOWNSTREAM(MODIFIER|||||Exon_4_9052313_9053020|||AT4G15975.1-Protein|),DOWNSTREAM(MODIFIER|||||Exon_4_9059342_9059983|||AT4G15980.1-Protein|),INTERGENIC(MODIFIER|||||||||)	GT:PL:GQ	1/1:255,99,0:99
Chr4	9054560	.	A	T	222.0	.	DP=34;VDB=0.0277;AF1=1;AC1=2;DP4=0,0,22,12;MQ=28;FQ=-129;EFF=DOWNSTREAM(MODIFIER|||||AT4G15970|||AT4G15970.1|),DOWNSTREAM(MODIFIER|||||AT4G15975|||AT4G15975.1|),DOWNSTREAM(MODIFIER|||||AT4G15980|||AT4G15980.1|),DOWNSTREAM(MODIFIER|||||Exon_4_9049390_9049461|||AT4G15970.1-Protein|),DOWNSTREAM(MODIFIER|||||Exon_4_9052313_9053020|||AT4G15975.1-Protein|),DOWNSTREAM(MODIFIER|||||Exon_4_9059342_9059983|||AT4G15980.1-Protein|),INTERGENIC(MODIFIER|||||||||)	GT:PL:GQ	1/1:255,102,0:99
Chr4	9108396	.	G	T	127.0	.	DP=9;VDB=0.0263;AF1=1;AC1=2;DP4=0,0,5,3;MQ=35;FQ=-51;EFF=DOWNSTREAM(MODIFIER|||||AT4G16090|||AT4G16090.1|),DOWNSTREAM(MODIFIER|||||AT4G16095|||AT4G16095.1|),DOWNSTREAM(MODIFIER|||||AT4G16100|||AT4G16100.1|),DOWNSTREAM(MODIFIER|||||AT4G16105|||AT4G16105.1|),DOWNSTREAM(MODIFIER|||||Exon_4_9103078_9103134|||AT4G16090.1-Protein|),DOWNSTREAM(MODIFIER|||||Exon_4_9104547_9104963|||AT4G16095.1-Protein|),DOWNSTREAM(MODIFIER|||||Exon_4_9105809_9106129|||AT4G16100.1-Protein|),INTERGENIC(MODIFIER|||||||||),UPSTREAM(MODIFIER|||||AT4G16110|||AT4G16110.1|),UPSTREAM(MODIFIER|||||Exon_4_9112979_9113138|||AT4G16110.1-Protein|)	GT:PL:GQ	1/1:160,24,0:45
Chr4	9108405	.	A	T	68.3	.	DP=6;VDB=0.0248;AF1=1;AC1=2;DP4=0,0,3,2;MQ=25;FQ=-42;EFF=DOWNSTREAM(MODIFIER|||||AT4G16090|||AT4G16090.1|),DOWNSTREAM(MODIFIER|||||AT4G16095|||AT4G16095.1|),DOWNSTREAM(MODIFIER|||||AT4G16100|||AT4G16100.1|),DOWNSTREAM(MODIFIER|||||AT4G16105|||AT4G16105.1|),DOWNSTREAM(MODIFIER|||||Exon_4_9103078_9103134|||AT4G16090.1-Protein|),DOWNSTREAM(MODIFIER|||||Exon_4_9104547_9104963|||AT4G16095.1-Protein|),DOWNSTREAM(MODIFIER|||||Exon_4_9105809_9106129|||AT4G16100.1-Protein|),INTERGENIC(MODIFIER|||||||||),UPSTREAM(MODIFIER|||||AT4G16110|||AT4G16110.1|),UPSTREAM(MODIFIER|||||Exon_4_9112979_9113138|||AT4G16110.1-Protein|)	GT:PL:GQ	1/1:101,15,0:27
Chr4	9108419	.	G	T	77.1	.	DP=6;VDB=0.0080;AF1=1;AC1=2;DP4=0,0,5,1;MQ=25;FQ=-45;EFF=DOWNSTREAM(MODIFIER|||||AT4G16090|||AT4G16090.1|),DOWNSTREAM(MODIFIER|||||AT4G16095|||AT4G16095.1|),DOWNSTREAM(MODIFIER|||||AT4G16100|||AT4G16100.1|),DOWNSTREAM(MODIFIER|||||AT4G16105|||AT4G16105.1|),DOWNSTREAM(MODIFIER|||||Exon_4_9103078_9103134|||AT4G16090.1-Protein|),DOWNSTREAM(MODIFIER|||||Exon_4_9104547_9104963|||AT4G16095.1-Protein|),DOWNSTREAM(MODIFIER|||||Exon_4_9105809_9106129|||AT4G16100.1-Protein|),INTERGENIC(MODIFIER|||||||||),UPSTREAM(MODIFIER|||||AT4G16110|||AT4G16110.1|),UPSTREAM(MODIFIER|||||Exon_4_9112979_9113138|||AT4G16110.1-Protein|)	GT:PL:GQ	1/1:110,18,0:33
Chr4	9108423	.	G	T	79.1	.	DP=6;VDB=0.0080;AF1=1;AC1=2;DP4=0,0,5,1;MQ=25;FQ=-45;EFF=DOWNSTREAM(MODIFIER|||||AT4G16090|||AT4G16090.1|),DOWNSTREAM(MODIFIER|||||AT4G16095|||AT4G16095.1|),DOWNSTREAM(MODIFIER|||||AT4G16100|||AT4G16100.1|),DOWNSTREAM(MODIFIER|||||AT4G16105|||AT4G16105.1|),DOWNSTREAM(MODIFIER|||||Exon_4_9103078_9103134|||AT4G16090.1-Protein|),DOWNSTREAM(MODIFIER|||||Exon_4_9104547_9104963|||AT4G16095.1-Protein|),DOWNSTREAM(MODIFIER|||||Exon_4_9105809_9106129|||AT4G16100.1-Protein|),INTERGENIC(MODIFIER|||||||||),UPSTREAM(MODIFIER|||||AT4G16110|||AT4G16110.1|),UPSTREAM(MODIFIER|||||Exon_4_9112979_9113138|||AT4G16110.1-Protein|)	GT:PL:GQ	1/1:112,18,0:33
Chr4	9111742	.	T	A	218.0	.	DP=21;VDB=0.0217;AF1=1;AC1=2;DP4=0,0,10,11;MQ=26;FQ=-90;EFF=DOWNSTREAM(MODIFIER|||||AT4G16100|||AT4G16100.1|),DOWNSTREAM(MODIFIER|||||AT4G16105|||AT4G16105.1|),DOWNSTREAM(MODIFIER|||||AT4G16120|||AT4G16120.1|),DOWNSTREAM(MODIFIER|||||Exon_4_9105809_9106129|||AT4G16100.1-Protein|),DOWNSTREAM(MODIFIER|||||Exon_4_9118580_9119138|||AT4G16120.1-Protein|),INTERGENIC(MODIFIER|||||||||),UPSTREAM(MODIFIER|||||AT4G16110|||AT4G16110.1|),UPSTREAM(MODIFIER|||||Exon_4_9112979_9113138|||AT4G16110.1-Protein|)	GT:PL:GQ	1/1:251,63,0:99
Chr4	9136942	.	G	A	222.0	.	DP=23;VDB=0.0274;AF1=1;AC1=2;DP4=0,0,12,11;MQ=36;FQ=-96;EFF=DOWNSTREAM(MODIFIER|||||AT4G16144|||AT4G16144.1|),DOWNSTREAM(MODIFIER|||||Exon_4_9141324_9141422|||AT4G16144.1-Protein|),NON_SYNONYMOUS_CODING(MODERATE|MISSENSE|Cct/Tct|P65S||AT4G16143|||AT4G16143.1|),NON_SYNONYMOUS_CODING(MODERATE|MISSENSE|Cct/Tct|P65S||AT4G16143|||AT4G16143.2|),NON_SYNONYMOUS_CODING(MODERATE|MISSENSE|Cct/Tct|P65S||Exon_4_9136910_9137134|||AT4G16143.1-Protein|),NON_SYNONYMOUS_CODING(MODERATE|MISSENSE|Cct/Tct|P65S||Exon_4_9136910_9137134|||AT4G16143.2-Protein|),UPSTREAM(MODIFIER|||||AT4G16141|||AT4G16141.1|),UPSTREAM(MODIFIER|||||Exon_4_9132720_9132893|||AT4G16141.1-Protein|)	GT:PL:GQ	1/1:255,69,0:99
Chr4	9147345	.	G	T	222.0	.	DP=20;VDB=0.0129;AF1=1;AC1=2;DP4=0,0,10,10;MQ=32;FQ=-87;EFF=INTERGENIC(MODIFIER|||||||||),UPSTREAM(MODIFIER|||||AT4G16146|||AT4G16146.1|),UPSTREAM(MODIFIER|||||AT4G16150|||AT4G16150.1|),UPSTREAM(MODIFIER|||||Exon_4_9144303_9144356|||AT4G16146.1-Protein|),UPSTREAM(MODIFIER|||||Exon_4_9148225_9148288|||AT4G16150.1-Protein|)	GT:PL:GQ	1/1:255,60,0:99
Chr4	9147355	.	A	T	222.0	.	DP=19;VDB=0.0280;AF1=1;AC1=2;DP4=0,0,8,11;MQ=30;FQ=-84;EFF=INTERGENIC(MODIFIER|||||||||),UPSTREAM(MODIFIER|||||AT4G16146|||AT4G16146.1|),UPSTREAM(MODIFIER|||||AT4G16150|||AT4G16150.1|),UPSTREAM(MODIFIER|||||Exon_4_9144303_9144356|||AT4G16146.1-Protein|),UPSTREAM(MODIFIER|||||Exon_4_9148225_9148288|||AT4G16150.1-Protein|)	GT:PL:GQ	1/1:255,57,0:99
Chr4	9147359	.	A	T	54.5	.	DP=4;VDB=0.0191;AF1=1;AC1=2;DP4=0,0,3,1;MQ=30;FQ=-39;EFF=INTERGENIC(MODIFIER|||||||||),UPSTREAM(MODIFIER|||||AT4G16146|||AT4G16146.1|),UPSTREAM(MODIFIER|||||AT4G16150|||AT4G16150.1|),UPSTREAM(MODIFIER|||||Exon_4_9144303_9144356|||AT4G16146.1-Protein|),UPSTREAM(MODIFIER|||||Exon_4_9148225_9148288|||AT4G16150.1-Protein|)	GT:PL:GQ	1/1:87,12,0:21
Chr4	9163879	.	G	A	222.0	.	DP=30;VDB=0.0264;AF1=1;AC1=2;DP4=0,0,13,17;MQ=46;FQ=-117;EFF=DOWNSTREAM(MODIFIER|||||AT4G16160|||AT4G16160.1|),DOWNSTREAM(MODIFIER|||||AT4G16160|||AT4G16160.2|),DOWNSTREAM(MODIFIER|||||AT4G16180|||AT4G16180.1|),DOWNSTREAM(MODIFIER|||||AT4G16180|||AT4G16180.2|),DOWNSTREAM(MODIFIER|||||Exon_4_9170108_9170323|||AT4G16180.1-Protein|),DOWNSTREAM(MODIFIER|||||Exon_4_9170108_9170323|||AT4G16180.2-Protein|),INTERGENIC(MODIFIER|||||||||),UPSTREAM(MODIFIER|||||AT4G16162|||AT4G16162.1|),UPSTREAM(MODIFIER|||||AT4G16162|||AT4G16162.2|),UPSTREAM(MODIFIER|||||AT4G16162|||AT4G16162.3|),UPSTREAM(MODIFIER|||||AT4G16165|||AT4G16165.1|),UPSTREAM(MODIFIER|||||Exon_4_9161504_9161605|||AT4G16162.1-Protein|),UPSTREAM(MODIFIER|||||Exon_4_9161504_9161605|||AT4G16162.2-Protein|),UPSTREAM(MODIFIER|||||Exon_4_9161504_9161605|||AT4G16162.3-Protein|),UPSTREAM(MODIFIER|||||Exon_4_9164167_9164502|||AT4G16165.1-Protein|)	GT:PL:GQ	1/1:255,90,0:99
Chr4	9184464	.	C	T	222.0	.	DP=24;VDB=0.0257;AF1=1;AC1=2;DP4=0,0,11,12;MQ=45;FQ=-96;EFF=DOWNSTREAM(MODIFIER|||||AT4G16220|||AT4G16220.1|),DOWNSTREAM(MODIFIER|||||Exon_4_9182283_9182559|||AT4G16220.1-Protein|),INTERGENIC(MODIFIER|||||||||),UPSTREAM(MODIFIER|||||AT4G16215|||AT4G16215.1|),UPSTREAM(MODIFIER|||||AT4G16230|||AT4G16230.1|),UPSTREAM(MODIFIER|||||Exon_4_9179696_9179833|||AT4G16215.1-Protein|),UPSTREAM(MODIFIER|||||Exon_4_9185298_9185535|||AT4G16230.1-Protein|)	GT:PL:GQ	1/1:255,69,0:99
Chr4	9189935	.	A	T	222.0	.	DP=32;VDB=0.0272;AF1=1;AC1=2;DP4=0,0,17,14;MQ=40;FQ=-120;EFF=DOWNSTREAM(MODIFIER|||||AT4G16230|||AT4G16230.1|),DOWNSTREAM(MODIFIER|||||AT4G16240|||AT4G16240.1|),DOWNSTREAM(MODIFIER|||||Exon_4_9185298_9185535|||AT4G16230.1-Protein|),DOWNSTREAM(MODIFIER|||||Exon_4_9192555_9192568|||AT4G16240.1-Protein|),INTERGENIC(MODIFIER|||||||||),UPSTREAM(MODIFIER|||||AT4G16235|||AT4G16235.1|)	GT:PL:GQ	1/1:255,93,0:99
Chr4	9189937	.	T	G	222.0	.	DP=32;VDB=0.0267;AF1=1;AC1=2;DP4=0,0,17,15;MQ=40;FQ=-123;EFF=DOWNSTREAM(MODIFIER|||||AT4G16230|||AT4G16230.1|),DOWNSTREAM(MODIFIER|||||AT4G16240|||AT4G16240.1|),DOWNSTREAM(MODIFIER|||||Exon_4_9185298_9185535|||AT4G16230.1-Protein|),DOWNSTREAM(MODIFIER|||||Exon_4_9192555_9192568|||AT4G16240.1-Protein|),INTERGENIC(MODIFIER|||||||||),UPSTREAM(MODIFIER|||||AT4G16235|||AT4G16235.1|)	GT:PL:GQ	1/1:255,96,0:99
Chr4	9192346	.	G	C	222.0	.	DP=18;VDB=0.0152;AF1=1;AC1=2;DP4=0,0,10,8;MQ=39;FQ=-81;EFF=DOWNSTREAM(MODIFIER|||||AT4G16235|||AT4G16235.1|),DOWNSTREAM(MODIFIER|||||AT4G16250|||AT4G16250.1|),DOWNSTREAM(MODIFIER|||||Exon_4_9197311_9199486|||AT4G16250.1-Protein|),NON_SYNONYMOUS_CODING(MODERATE|MISSENSE|gCt/gGt|A40G||AT4G16240|||AT4G16240.1|),NON_SYNONYMOUS_CODING(MODERATE|MISSENSE|gCt/gGt|A40G||Exon_4_9192555_9192568|||AT4G16240.1-Protein|)	GT:PL:GQ	1/1:255,54,0:99
Chr4	9192481	.	C	T	222.0	.	DP=12;VDB=0.0011;AF1=1;AC1=2;DP4=0,0,7,5;MQ=38;FQ=-63;EFF=DOWNSTREAM(MODIFIER|||||AT4G16235|||AT4G16235.1|),DOWNSTREAM(MODIFIER|||||AT4G16250|||AT4G16250.1|),DOWNSTREAM(MODIFIER|||||Exon_4_9197311_9199486|||AT4G16250.1-Protein|),INTRON(MODIFIER|||||AT4G16240|||AT4G16240.1|1),INTRON(MODIFIER|||||Exon_4_9192555_9192568|||AT4G16240.1-Protein|1)	GT:PL:GQ	1/1:255,36,0:69
Chr4	9215420	.	A	G	57.5	.	DP=4;VDB=0.0047;AF1=1;AC1=2;DP4=0,0,1,3;MQ=35;FQ=-39;EFF=DOWNSTREAM(MODIFIER|||||AT4G16295|||AT4G16295.1|),DOWNSTREAM(MODIFIER|||||Exon_4_9215680_9216135|||AT4G16295.1-Protein|),INTERGENIC(MODIFIER|||||||||),UPSTREAM(MODIFIER|||||AT4G16280|||AT4G16280.1|),UPSTREAM(MODIFIER|||||AT4G16280|||AT4G16280.2|),UPSTREAM(MODIFIER|||||AT4G16280|||AT4G16280.3|),UPSTREAM(MODIFIER|||||AT4G16280|||AT4G16280.4|),UPSTREAM(MODIFIER|||||AT4G16310|||AT4G16310.1|),UPSTREAM(MODIFIER|||||Exon_4_9210605_9210632|||AT4G16280.1-Protein|),UPSTREAM(MODIFIER|||||Exon_4_9214079_9214187|||AT4G16280.4-Protein|),UPSTREAM(MODIFIER|||||Exon_4_9214079_9214412|||AT4G16280.2-Protein|),UPSTREAM(MODIFIER|||||Exon_4_9214079_9214412|||AT4G16280.3-Protein|),UPSTREAM(MODIFIER|||||Exon_4_9218636_9219885|||AT4G16310.1-Protein|)	GT:PL:GQ	1/1:90,12,0:21
Chr4	9226789	.	G	C	222.0	.	DP=31;VDB=0.0256;AF1=1;AC1=2;DP4=0,0,19,12;MQ=39;FQ=-120;EFF=DOWNSTREAM(MODIFIER|||||AT4G16310|||AT4G16310.1|),DOWNSTREAM(MODIFIER|||||AT4G16340|||AT4G16340.1|),DOWNSTREAM(MODIFIER|||||Exon_4_9218636_9219885|||AT4G16310.1-Protein|),DOWNSTREAM(MODIFIER|||||Exon_4_9240983_9241060|||AT4G16340.1-Protein|),NON_SYNONYMOUS_CODING(MODERATE|MISSENSE|aCc/aGc|T121S||AT4G16330|||AT4G16330.1|),NON_SYNONYMOUS_CODING(MODERATE|MISSENSE|aCc/aGc|T121S||Exon_4_9227012_9227235|||AT4G16330.1-Protein|),NON_SYNONYMOUS_CODING(MODERATE|MISSENSE|aCc/aGc|T227S||AT4G16330|||AT4G16330.2|),NON_SYNONYMOUS_CODING(MODERATE|MISSENSE|aCc/aGc|T227S||Exon_4_9227855_9227914|||AT4G16330.2-Protein|)	GT:PL:GQ	1/1:255,93,0:99
Chr4	9226791	.	T	C	222.0	.	DP=32;VDB=0.0256;AF1=1;AC1=2;DP4=0,0,19,13;MQ=40;FQ=-123;EFF=DOWNSTREAM(MODIFIER|||||AT4G16310|||AT4G16310.1|),DOWNSTREAM(MODIFIER|||||AT4G16340|||AT4G16340.1|),DOWNSTREAM(MODIFIER|||||Exon_4_9218636_9219885|||AT4G16310.1-Protein|),DOWNSTREAM(MODIFIER|||||Exon_4_9240983_9241060|||AT4G16340.1-Protein|),SYNONYMOUS_CODING(LOW|SILENT|gtA/gtG|V120||AT4G16330|||AT4G16330.1|),SYNONYMOUS_CODING(LOW|SILENT|gtA/gtG|V120||Exon_4_9227012_9227235|||AT4G16330.1-Protein|),SYNONYMOUS_CODING(LOW|SILENT|gtA/gtG|V226||AT4G16330|||AT4G16330.2|),SYNONYMOUS_CODING(LOW|SILENT|gtA/gtG|V226||Exon_4_9227855_9227914|||AT4G16330.2-Protein|)	GT:PL:GQ	1/1:255,96,0:99
Chr4	9227373	.	G	A	222.0	.	DP=25;VDB=0.0265;AF1=1;AC1=2;DP4=0,0,9,15;MQ=41;FQ=-99;EFF=DOWNSTREAM(MODIFIER|||||AT4G16310|||AT4G16310.1|),DOWNSTREAM(MODIFIER|||||AT4G16340|||AT4G16340.1|),DOWNSTREAM(MODIFIER|||||Exon_4_9218636_9219885|||AT4G16310.1-Protein|),DOWNSTREAM(MODIFIER|||||Exon_4_9240983_9241060|||AT4G16340.1-Protein|),NON_SYNONYMOUS_CODING(MODERATE|MISSENSE|Ccc/Tcc|P61S||AT4G16330|||AT4G16330.2|),NON_SYNONYMOUS_CODING(MODERATE|MISSENSE|Ccc/Tcc|P61S||Exon_4_9227855_9227914|||AT4G16330.2-Protein|),UPSTREAM(MODIFIER|||||Exon_4_9227012_9227235|||AT4G16330.1-Protein|),UTR_5_PRIME(MODIFIER|||||AT4G16330|||AT4G16330.1|1)	GT:PL:GQ	1/1:255,72,0:99
Chr4	9227408	.	G	A	222.0	.	DP=26;VDB=0.0272;AF1=1;AC1=2;DP4=0,0,11,14;MQ=39;FQ=-102;EFF=DOWNSTREAM(MODIFIER|||||AT4G16310|||AT4G16310.1|),DOWNSTREAM(MODIFIER|||||AT4G16340|||AT4G16340.1|),DOWNSTREAM(MODIFIER|||||Exon_4_9218636_9219885|||AT4G16310.1-Protein|),DOWNSTREAM(MODIFIER|||||Exon_4_9240983_9241060|||AT4G16340.1-Protein|),NON_SYNONYMOUS_CODING(MODERATE|MISSENSE|tCc/tTc|S49F||AT4G16330|||AT4G16330.2|),NON_SYNONYMOUS_CODING(MODERATE|MISSENSE|tCc/tTc|S49F||Exon_4_9227855_9227914|||AT4G16330.2-Protein|),UPSTREAM(MODIFIER|||||Exon_4_9227012_9227235|||AT4G16330.1-Protein|),UTR_5_PRIME(MODIFIER|||||AT4G16330|||AT4G16330.1|1)	GT:PL:GQ	1/1:255,75,0:99
Chr4	9227533	.	C	T	133.0	.	DP=29;VDB=0.0221;AF1=1;AC1=2;DP4=0,0,15,14;MQ=17;FQ=-114;EFF=DOWNSTREAM(MODIFIER|||||AT4G16310|||AT4G16310.1|),DOWNSTREAM(MODIFIER|||||AT4G16340|||AT4G16340.1|),DOWNSTREAM(MODIFIER|||||Exon_4_9218636_9219885|||AT4G16310.1-Protein|),DOWNSTREAM(MODIFIER|||||Exon_4_9240983_9241060|||AT4G16340.1-Protein|),INTRON(MODIFIER|||||AT4G16330|||AT4G16330.2|2),INTRON(MODIFIER|||||Exon_4_9227855_9227914|||AT4G16330.2-Protein|2),UPSTREAM(MODIFIER|||||AT4G16330|||AT4G16330.1|),UPSTREAM(MODIFIER|||||Exon_4_9227012_9227235|||AT4G16330.1-Protein|)	GT:PL:GQ	1/1:166,87,0:99
Chr4	9227534	.	C	A	122.0	.	DP=29;VDB=0.0210;AF1=1;AC1=2;DP4=0,0,14,14;MQ=16;FQ=-111;EFF=DOWNSTREAM(MODIFIER|||||AT4G16310|||AT4G16310.1|),DOWNSTREAM(MODIFIER|||||AT4G16340|||AT4G16340.1|),DOWNSTREAM(MODIFIER|||||Exon_4_9218636_9219885|||AT4G16310.1-Protein|),DOWNSTREAM(MODIFIER|||||Exon_4_9240983_9241060|||AT4G16340.1-Protein|),INTRON(MODIFIER|||||AT4G16330|||AT4G16330.2|2),INTRON(MODIFIER|||||Exon_4_9227855_9227914|||AT4G16330.2-Protein|2),UPSTREAM(MODIFIER|||||AT4G16330|||AT4G16330.1|),UPSTREAM(MODIFIER|||||Exon_4_9227012_9227235|||AT4G16330.1-Protein|)	GT:PL:GQ	1/1:155,84,0:99
Chr4	9227535	.	C	A	107.0	.	DP=28;VDB=0.0186;AF1=1;AC1=2;DP4=0,0,14,13;MQ=15;FQ=-108;EFF=DOWNSTREAM(MODIFIER|||||AT4G16310|||AT4G16310.1|),DOWNSTREAM(MODIFIER|||||AT4G16340|||AT4G16340.1|),DOWNSTREAM(MODIFIER|||||Exon_4_9218636_9219885|||AT4G16310.1-Protein|),DOWNSTREAM(MODIFIER|||||Exon_4_9240983_9241060|||AT4G16340.1-Protein|),INTRON(MODIFIER|||||AT4G16330|||AT4G16330.2|2),INTRON(MODIFIER|||||Exon_4_9227855_9227914|||AT4G16330.2-Protein|2),UPSTREAM(MODIFIER|||||AT4G16330|||AT4G16330.1|),UPSTREAM(MODIFIER|||||Exon_4_9227012_9227235|||AT4G16330.1-Protein|)	GT:PL:GQ	1/1:140,81,0:99
Chr4	9227536	.	C	T	107.0	.	DP=28;VDB=0.0186;AF1=1;AC1=2;DP4=0,0,14,13;MQ=15;FQ=-108;EFF=DOWNSTREAM(MODIFIER|||||AT4G16310|||AT4G16310.1|),DOWNSTREAM(MODIFIER|||||AT4G16340|||AT4G16340.1|),DOWNSTREAM(MODIFIER|||||Exon_4_9218636_9219885|||AT4G16310.1-Protein|),DOWNSTREAM(MODIFIER|||||Exon_4_9240983_9241060|||AT4G16340.1-Protein|),INTRON(MODIFIER|||||AT4G16330|||AT4G16330.2|2),INTRON(MODIFIER|||||Exon_4_9227855_9227914|||AT4G16330.2-Protein|2),UPSTREAM(MODIFIER|||||AT4G16330|||AT4G16330.1|),UPSTREAM(MODIFIER|||||Exon_4_9227012_9227235|||AT4G16330.1-Protein|)	GT:PL:GQ	1/1:140,81,0:99
Chr4	9232525	.	C	T	222.0	.	DP=33;VDB=0.0270;AF1=1;AC1=2;DP4=0,0,19,14;MQ=46;FQ=-126;EFF=INTRON(MODIFIER|||||AT4G16340|||AT4G16340.1|23),INTRON(MODIFIER|||||Exon_4_9240983_9241060|||AT4G16340.1-Protein|23),UPSTREAM(MODIFIER|||||AT4G16330|||AT4G16330.2|),UPSTREAM(MODIFIER|||||Exon_4_9227855_9227914|||AT4G16330.2-Protein|)	GT:PL:GQ	1/1:255,99,0:99
Chr4	9234779	.	C	T	222.0	.	DP=29;VDB=0.0264;AF1=1;AC1=2;DP4=0,0,10,17;MQ=46;FQ=-108;EFF=INTRON(MODIFIER|||||AT4G16340|||AT4G16340.1|18),INTRON(MODIFIER|||||Exon_4_9240983_9241060|||AT4G16340.1-Protein|18)	GT:PL:GQ	1/1:255,81,0:99
Chr4	9245591	.	A	G	222.0	.	DP=25;VDB=0.0187;AF1=1;AC1=2;DP4=0,0,11,11;MQ=28;FQ=-93;EFF=DOWNSTREAM(MODIFIER|||||AT4G16355|||AT4G16355.1|),DOWNSTREAM(MODIFIER|||||AT4G16370|||AT4G16370.1|),DOWNSTREAM(MODIFIER|||||Exon_4_9249580_9250071|||AT4G16370.1-Protein|),INTRON(MODIFIER|||||AT4G16360|||AT4G16360.3|1),INTRON(MODIFIER|||||Exon_4_9245571_9245574|||AT4G16360.3-Protein|1),UPSTREAM(MODIFIER|||||AT4G16340|||AT4G16340.1|),UPSTREAM(MODIFIER|||||AT4G16350|||AT4G16350.1|),UPSTREAM(MODIFIER|||||Exon_4_9240983_9241060|||AT4G16340.1-Protein|),UPSTREAM(MODIFIER|||||Exon_4_9243552_9243669|||AT4G16350.1-Protein|),UPSTREAM(MODIFIER|||||Exon_4_9245662_9245769|||AT4G16360.1-Protein|),UPSTREAM(MODIFIER|||||Exon_4_9245662_9245769|||AT4G16360.2-Protein|),UTR_5_PRIME(MODIFIER|||||AT4G16360|||AT4G16360.1|1),UTR_5_PRIME(MODIFIER|||||AT4G16360|||AT4G16360.2|1)	GT:PL:GQ	1/1:255,66,0:99
Chr4	9245598	.	C	G	222.0	.	DP=24;VDB=0.0187;AF1=1;AC1=2;DP4=0,0,13,11;MQ=28;FQ=-96;EFF=DOWNSTREAM(MODIFIER|||||AT4G16355|||AT4G16355.1|),DOWNSTREAM(MODIFIER|||||AT4G16370|||AT4G16370.1|),DOWNSTREAM(MODIFIER|||||Exon_4_9249580_9250071|||AT4G16370.1-Protein|),INTRON(MODIFIER|||||AT4G16360|||AT4G16360.3|1),INTRON(MODIFIER|||||Exon_4_9245571_9245574|||AT4G16360.3-Protein|1),UPSTREAM(MODIFIER|||||AT4G16340|||AT4G16340.1|),UPSTREAM(MODIFIER|||||AT4G16350|||AT4G16350.1|),UPSTREAM(MODIFIER|||||Exon_4_9240983_9241060|||AT4G16340.1-Protein|),UPSTREAM(MODIFIER|||||Exon_4_9243552_9243669|||AT4G16350.1-Protein|),UPSTREAM(MODIFIER|||||Exon_4_9245662_9245769|||AT4G16360.1-Protein|),UPSTREAM(MODIFIER|||||Exon_4_9245662_9245769|||AT4G16360.2-Protein|),UTR_5_PRIME(MODIFIER|||||AT4G16360|||AT4G16360.1|1),UTR_5_PRIME(MODIFIER|||||AT4G16360|||AT4G16360.2|1)	GT:PL:GQ	1/1:255,69,0:99
Chr4	9247915	.	C	A	222.0	.	DP=31;VDB=0.0274;AF1=1;AC1=2;DP4=0,0,14,17;MQ=39;FQ=-120;EFF=DOWNSTREAM(MODIFIER|||||AT4G16355|||AT4G16355.1|),DOWNSTREAM(MODIFIER|||||AT4G16360|||AT4G16360.1|),DOWNSTREAM(MODIFIER|||||AT4G16360|||AT4G16360.2|),DOWNSTREAM(MODIFIER|||||AT4G16360|||AT4G16360.3|),DOWNSTREAM(MODIFIER|||||Exon_4_9245571_9245574|||AT4G16360.3-Protein|),DOWNSTREAM(MODIFIER|||||Exon_4_9245662_9245769|||AT4G16360.1-Protein|),DOWNSTREAM(MODIFIER|||||Exon_4_9245662_9245769|||AT4G16360.2-Protein|),NON_SYNONYMOUS_CODING(MODERATE|MISSENSE|Ggg/Tgg|G605W||AT4G16370|||AT4G16370.1|),NON_SYNONYMOUS_CODING(MODERATE|MISSENSE|Ggg/Tgg|G605W||Exon_4_9249580_9250071|||AT4G16370.1-Protein|),UPSTREAM(MODIFIER|||||AT4G16350|||AT4G16350.1|),UPSTREAM(MODIFIER|||||Exon_4_9243552_9243669|||AT4G16350.1-Protein|)	GT:PL:GQ	1/1:255,93,0:99
Chr4	9247916	.	A	G	222.0	.	DP=31;VDB=0.0274;AF1=1;AC1=2;DP4=0,0,14,17;MQ=39;FQ=-120;EFF=DOWNSTREAM(MODIFIER|||||AT4G16355|||AT4G16355.1|),DOWNSTREAM(MODIFIER|||||AT4G16360|||AT4G16360.1|),DOWNSTREAM(MODIFIER|||||AT4G16360|||AT4G16360.2|),DOWNSTREAM(MODIFIER|||||AT4G16360|||AT4G16360.3|),DOWNSTREAM(MODIFIER|||||Exon_4_9245571_9245574|||AT4G16360.3-Protein|),DOWNSTREAM(MODIFIER|||||Exon_4_9245662_9245769|||AT4G16360.1-Protein|),DOWNSTREAM(MODIFIER|||||Exon_4_9245662_9245769|||AT4G16360.2-Protein|),SYNONYMOUS_CODING(LOW|SILENT|gtT/gtC|V604||AT4G16370|||AT4G16370.1|),SYNONYMOUS_CODING(LOW|SILENT|gtT/gtC|V604||Exon_4_9249580_9250071|||AT4G16370.1-Protein|),UPSTREAM(MODIFIER|||||AT4G16350|||AT4G16350.1|),UPSTREAM(MODIFIER|||||Exon_4_9243552_9243669|||AT4G16350.1-Protein|)	GT:PL:GQ	1/1:255,93,0:99
Chr4	9254719	.	T	G	222.0	.	DP=32;VDB=0.0265;AF1=1;AC1=2;DP4=0,0,22,9;MQ=33;FQ=-120;EFF=INTRON(MODIFIER|||||AT4G16380|||AT4G16380.1|1),INTRON(MODIFIER|||||AT4G16380|||AT4G16380.2|1),INTRON(MODIFIER|||||Exon_4_9254638_9254661|||AT4G16380.1-Protein|1),UPSTREAM(MODIFIER|||||AT4G16370|||AT4G16370.1|),UPSTREAM(MODIFIER|||||AT4G16390|||AT4G16390.1|),UPSTREAM(MODIFIER|||||Exon_4_9249580_9250071|||AT4G16370.1-Protein|),UPSTREAM(MODIFIER|||||Exon_4_9255148_9255188|||AT4G16380.2-Protein|),UPSTREAM(MODIFIER|||||Exon_4_9257985_9260093|||AT4G16390.1-Protein|)	GT:PL:GQ	1/1:255,93,0:99
Chr4	9254728	.	T	A	222.0	.	DP=32;VDB=0.0240;AF1=1;AC1=2;DP4=0,0,23,9;MQ=33;FQ=-123;EFF=INTRON(MODIFIER|||||AT4G16380|||AT4G16380.1|1),INTRON(MODIFIER|||||AT4G16380|||AT4G16380.2|1),INTRON(MODIFIER|||||Exon_4_9254638_9254661|||AT4G16380.1-Protein|1),UPSTREAM(MODIFIER|||||AT4G16370|||AT4G16370.1|),UPSTREAM(MODIFIER|||||AT4G16390|||AT4G16390.1|),UPSTREAM(MODIFIER|||||Exon_4_9249580_9250071|||AT4G16370.1-Protein|),UPSTREAM(MODIFIER|||||Exon_4_9255148_9255188|||AT4G16380.2-Protein|),UPSTREAM(MODIFIER|||||Exon_4_9257985_9260093|||AT4G16390.1-Protein|)	GT:PL:GQ	1/1:255,96,0:99
Chr4	9255546	.	T	C	222.0	.	DP=27;VDB=0.0270;AF1=1;AC1=2;DP4=0,0,8,18;MQ=44;FQ=-105;EFF=NON_SYNONYMOUS_CODING(MODERATE|MISSENSE|cTt/cCt|L119P||AT4G16380|||AT4G16380.1|),NON_SYNONYMOUS_CODING(MODERATE|MISSENSE|cTt/cCt|L119P||Exon_4_9254638_9254661|||AT4G16380.1-Protein|),NON_SYNONYMOUS_CODING(MODERATE|MISSENSE|cTt/cCt|L98P||AT4G16380|||AT4G16380.2|),NON_SYNONYMOUS_CODING(MODERATE|MISSENSE|cTt/cCt|L98P||Exon_4_9255148_9255188|||AT4G16380.2-Protein|),UPSTREAM(MODIFIER|||||AT4G16390|||AT4G16390.1|),UPSTREAM(MODIFIER|||||Exon_4_9257985_9260093|||AT4G16390.1-Protein|)	GT:PL:GQ	1/1:255,78,0:99
Chr4	9259187	.	T	G	200.0	.	DP=30;VDB=0.0273;AF1=1;AC1=2;DP4=0,0,11,18;MQ=24;FQ=-114;EFF=DOWNSTREAM(MODIFIER|||||AT4G16380|||AT4G16380.1|),DOWNSTREAM(MODIFIER|||||AT4G16380|||AT4G16380.2|),DOWNSTREAM(MODIFIER|||||AT4G16410|||AT4G16410.1|),DOWNSTREAM(MODIFIER|||||AT4G16420|||AT4G16420.1|),DOWNSTREAM(MODIFIER|||||AT4G16420|||AT4G16420.2|),DOWNSTREAM(MODIFIER|||||AT4G16420|||AT4G16420.3|),DOWNSTREAM(MODIFIER|||||Exon_4_9254638_9254661|||AT4G16380.1-Protein|),DOWNSTREAM(MODIFIER|||||Exon_4_9255148_9255188|||AT4G16380.2-Protein|),DOWNSTREAM(MODIFIER|||||Exon_4_9262019_9262576|||AT4G16410.1-Protein|),DOWNSTREAM(MODIFIER|||||Exon_4_9265726_9265775|||AT4G16420.1-Protein|),DOWNSTREAM(MODIFIER|||||Exon_4_9265726_9265775|||AT4G16420.2-Protein|),DOWNSTREAM(MODIFIER|||||Exon_4_9265726_9265775|||AT4G16420.3-Protein|),SYNONYMOUS_CODING(LOW|SILENT|gtT/gtG|V401||AT4G16390|||AT4G16390.1|),SYNONYMOUS_CODING(LOW|SILENT|gtT/gtG|V401||Exon_4_9257985_9260093|||AT4G16390.1-Protein|),UPSTREAM(MODIFIER|||||AT4G16400|||AT4G16400.1|),UPSTREAM(MODIFIER|||||Exon_4_9260564_9260815|||AT4G16400.1-Protein|)	GT:PL:GQ	1/1:233,87,0:99
Chr4	9313807	.	G	C	222.0	.	DP=34;VDB=0.0260;AF1=1;AC1=2;DP4=0,0,17,16;MQ=46;FQ=-126;EFF=DOWNSTREAM(MODIFIER|||||AT4G16540|||AT4G16540.1|),DOWNSTREAM(MODIFIER|||||AT4G16550|||AT4G16550.1|),DOWNSTREAM(MODIFIER|||||Exon_4_9317117_9317153|||AT4G16540.1-Protein|),DOWNSTREAM(MODIFIER|||||Exon_4_9324218_9324254|||AT4G16550.1-Protein|),NON_SYNONYMOUS_CODING(MODERATE|MISSENSE|gaG/gaC|E580D||AT4G16530|||AT4G16530.1|),NON_SYNONYMOUS_CODING(MODERATE|MISSENSE|gaG/gaC|E580D||Exon_4_9311355_9313005|||AT4G16530.1-Protein|)	GT:PL:GQ	1/1:255,99,0:99
Chr4	9316117	.	C	A	222.0	.	DP=24;VDB=0.0219;AF1=1;AC1=2;DP4=0,0,11,13;MQ=47;FQ=-99;EFF=DOWNSTREAM(MODIFIER|||||AT4G16530|||AT4G16530.1|),DOWNSTREAM(MODIFIER|||||AT4G16550|||AT4G16550.1|),DOWNSTREAM(MODIFIER|||||Exon_4_9311355_9313005|||AT4G16530.1-Protein|),DOWNSTREAM(MODIFIER|||||Exon_4_9324218_9324254|||AT4G16550.1-Protein|),NON_SYNONYMOUS_CODING(MODERATE|MISSENSE|gGc/gTc|G202V||AT4G16540|||AT4G16540.1|),NON_SYNONYMOUS_CODING(MODERATE|MISSENSE|gGc/gTc|G202V||Exon_4_9317117_9317153|||AT4G16540.1-Protein|)	GT:PL:GQ	1/1:255,72,0:99
Chr4	9320497	.	C	A	129.0	.	DP=6;VDB=0.0030;AF1=1;AC1=2;DP4=0,0,1,5;MQ=45;FQ=-45;EFF=DOWNSTREAM(MODIFIER|||||AT4G16530|||AT4G16530.1|),DOWNSTREAM(MODIFIER|||||AT4G16560|||AT4G16560.1|),DOWNSTREAM(MODIFIER|||||Exon_4_9311355_9313005|||AT4G16530.1-Protein|),DOWNSTREAM(MODIFIER|||||Exon_4_9328589_9328628|||AT4G16560.1-Protein|),INTRON(MODIFIER|||||AT4G16550|||AT4G16550.1|12),INTRON(MODIFIER|||||Exon_4_9324218_9324254|||AT4G16550.1-Protein|12),UPSTREAM(MODIFIER|||||AT4G16540|||AT4G16540.1|),UPSTREAM(MODIFIER|||||Exon_4_9317117_9317153|||AT4G16540.1-Protein|)	GT:PL:GQ	1/1:162,18,0:33
Chr4	9332168	.	C	T	222.0	.	DP=26;VDB=0.0270;AF1=1;AC1=2;DP4=0,0,16,10;MQ=40;FQ=-105;EFF=DOWNSTREAM(MODIFIER|||||AT4G16566|||AT4G16566.1|),DOWNSTREAM(MODIFIER|||||Exon_4_9335810_9335884|||AT4G16566.1-Protein|),INTERGENIC(MODIFIER|||||||||),UPSTREAM(MODIFIER|||||AT4G16560|||AT4G16560.1|),UPSTREAM(MODIFIER|||||AT4G16563|||AT4G16563.1|),UPSTREAM(MODIFIER|||||AT4G16570|||AT4G16570.1|),UPSTREAM(MODIFIER|||||Exon_4_9328589_9328628|||AT4G16560.1-Protein|),UPSTREAM(MODIFIER|||||Exon_4_9329933_9331432|||AT4G16563.1-Protein|),UPSTREAM(MODIFIER|||||Exon_4_9336815_9337137|||AT4G16570.1-Protein|)	GT:PL:GQ	1/1:255,78,0:99
Chr4	9332169	.	T	C	222.0	.	DP=26;VDB=0.0270;AF1=1;AC1=2;DP4=0,0,16,9;MQ=39;FQ=-102;EFF=DOWNSTREAM(MODIFIER|||||AT4G16566|||AT4G16566.1|),DOWNSTREAM(MODIFIER|||||Exon_4_9335810_9335884|||AT4G16566.1-Protein|),INTERGENIC(MODIFIER|||||||||),UPSTREAM(MODIFIER|||||AT4G16560|||AT4G16560.1|),UPSTREAM(MODIFIER|||||AT4G16563|||AT4G16563.1|),UPSTREAM(MODIFIER|||||AT4G16570|||AT4G16570.1|),UPSTREAM(MODIFIER|||||Exon_4_9328589_9328628|||AT4G16560.1-Protein|),UPSTREAM(MODIFIER|||||Exon_4_9329933_9331432|||AT4G16563.1-Protein|),UPSTREAM(MODIFIER|||||Exon_4_9336815_9337137|||AT4G16570.1-Protein|)	GT:PL:GQ	1/1:255,75,0:99
Chr4	9333813	.	C	A	222.0	.	DP=50;VDB=0.0252;AF1=1;AC1=2;DP4=0,0,25,21;MQ=40;FQ=-165;EFF=DOWNSTREAM(MODIFIER|||||AT4G16566|||AT4G16566.1|),DOWNSTREAM(MODIFIER|||||Exon_4_9335810_9335884|||AT4G16566.1-Protein|),INTERGENIC(MODIFIER|||||||||),UPSTREAM(MODIFIER|||||AT4G16563|||AT4G16563.1|),UPSTREAM(MODIFIER|||||AT4G16570|||AT4G16570.1|),UPSTREAM(MODIFIER|||||Exon_4_9329933_9331432|||AT4G16563.1-Protein|),UPSTREAM(MODIFIER|||||Exon_4_9336815_9337137|||AT4G16570.1-Protein|)	GT:PL:GQ	1/1:255,138,0:99
Chr4	9333814	.	C	T	222.0	.	DP=50;VDB=0.0252;AF1=1;AC1=2;DP4=0,0,24,23;MQ=40;FQ=-168;EFF=DOWNSTREAM(MODIFIER|||||AT4G16566|||AT4G16566.1|),DOWNSTREAM(MODIFIER|||||Exon_4_9335810_9335884|||AT4G16566.1-Protein|),INTERGENIC(MODIFIER|||||||||),UPSTREAM(MODIFIER|||||AT4G16563|||AT4G16563.1|),UPSTREAM(MODIFIER|||||AT4G16570|||AT4G16570.1|),UPSTREAM(MODIFIER|||||Exon_4_9329933_9331432|||AT4G16563.1-Protein|),UPSTREAM(MODIFIER|||||Exon_4_9336815_9337137|||AT4G16570.1-Protein|)	GT:PL:GQ	1/1:255,141,0:99
Chr4	9345766	.	T	C	33.8	.	DP=3;VDB=0.0135;AF1=1;AC1=2;DP4=0,0,1,1;MQ=43;FQ=-33;EFF=DOWNSTREAM(MODIFIER|||||AT4G16570|||AT4G16570.1|),SYNONYMOUS_CODING(LOW|SILENT|Tta/Cta|L4||AT4G16590|||AT4G16590.1|),SYNONYMOUS_CODING(LOW|SILENT|Tta/Cta|L4||Exon_4_9345757_9345810|||AT4G16590.1-Protein|),UPSTREAM(MODIFIER|||||AT4G16580|||AT4G16580.1|),UPSTREAM(MODIFIER|||||AT4G16600|||AT4G16600.1|),UPSTREAM(MODIFIER|||||Exon_4_9341152_9342555|||AT4G16580.1-Protein|),UPSTREAM(MODIFIER|||||Exon_4_9350039_9350370|||AT4G16600.1-Protein|)	GT:PL:GQ	1/1:65,6,0:10
Chr4	9346563	.	T	A	222.0	.	DP=21;VDB=0.0074;AF1=1;AC1=2;DP4=0,0,11,10;MQ=39;FQ=-90;EFF=INTRON(MODIFIER|||||AT4G16590|||AT4G16590.1|2),INTRON(MODIFIER|||||Exon_4_9345757_9345810|||AT4G16590.1-Protein|1),UPSTREAM(MODIFIER|||||AT4G16580|||AT4G16580.1|),UPSTREAM(MODIFIER|||||AT4G16600|||AT4G16600.1|),UPSTREAM(MODIFIER|||||Exon_4_9341152_9342555|||AT4G16580.1-Protein|),UPSTREAM(MODIFIER|||||Exon_4_9350039_9350370|||AT4G16600.1-Protein|)	GT:PL:GQ	1/1:255,63,0:99
Chr4	9346564	.	C	G	222.0	.	DP=21;VDB=0.0074;AF1=1;AC1=2;DP4=0,0,11,10;MQ=39;FQ=-90;EFF=INTRON(MODIFIER|||||AT4G16590|||AT4G16590.1|2),INTRON(MODIFIER|||||Exon_4_9345757_9345810|||AT4G16590.1-Protein|1),UPSTREAM(MODIFIER|||||AT4G16580|||AT4G16580.1|),UPSTREAM(MODIFIER|||||AT4G16600|||AT4G16600.1|),UPSTREAM(MODIFIER|||||Exon_4_9341152_9342555|||AT4G16580.1-Protein|),UPSTREAM(MODIFIER|||||Exon_4_9350039_9350370|||AT4G16600.1-Protein|)	GT:PL:GQ	1/1:255,63,0:99
Chr4	9435202	.	C	A	135.0	.	DP=20;VDB=0.0275;AF1=1;AC1=2;DP4=0,0,9,11;MQ=18;FQ=-87;EFF=INTRON(MODIFIER|||||AT4G16770|||AT4G16770.1|7),INTRON(MODIFIER|||||Exon_4_9437061_9437168|||AT4G16770.1-Protein|7),UPSTREAM(MODIFIER|||||AT4G16765|||AT4G16765.1|),UPSTREAM(MODIFIER|||||AT4G16765|||AT4G16765.2|),UPSTREAM(MODIFIER|||||Exon_4_9431713_9431791|||AT4G16765.1-Protein|),UPSTREAM(MODIFIER|||||Exon_4_9431713_9431791|||AT4G16765.2-Protein|)	GT:PL:GQ	1/1:168,60,0:99
Chr4	9435219	.	C	A	126.0	.	DP=18;VDB=0.0272;AF1=1;AC1=2;DP4=0,0,11,7;MQ=19;FQ=-81;EFF=INTRON(MODIFIER|||||AT4G16770|||AT4G16770.1|7),INTRON(MODIFIER|||||Exon_4_9437061_9437168|||AT4G16770.1-Protein|7),UPSTREAM(MODIFIER|||||AT4G16765|||AT4G16765.1|),UPSTREAM(MODIFIER|||||AT4G16765|||AT4G16765.2|),UPSTREAM(MODIFIER|||||Exon_4_9431713_9431791|||AT4G16765.1-Protein|),UPSTREAM(MODIFIER|||||Exon_4_9431713_9431791|||AT4G16765.2-Protein|)	GT:PL:GQ	1/1:159,54,0:99
Chr4	9438464	.	T	A	160.0	.	DP=10;VDB=0.0281;AF1=1;AC1=2;DP4=0,0,4,6;MQ=28;FQ=-57;EFF=INTERGENIC(MODIFIER|||||||||),UPSTREAM(MODIFIER|||||AT4G16770|||AT4G16770.1|),UPSTREAM(MODIFIER|||||Exon_4_9437061_9437168|||AT4G16770.1-Protein|)	GT:PL:GQ	1/1:193,30,0:57
Chr4	9438789	.	C	T	222.0	.	DP=22;VDB=0.0272;AF1=1;AC1=2;DP4=0,0,13,9;MQ=36;FQ=-93;EFF=INTERGENIC(MODIFIER|||||||||),UPSTREAM(MODIFIER|||||AT4G16770|||AT4G16770.1|),UPSTREAM(MODIFIER|||||Exon_4_9437061_9437168|||AT4G16770.1-Protein|)	GT:PL:GQ	1/1:255,66,0:99
Chr4	9438792	.	C	T	222.0	.	DP=21;VDB=0.0274;AF1=1;AC1=2;DP4=0,0,13,8;MQ=35;FQ=-90;EFF=INTERGENIC(MODIFIER|||||||||),UPSTREAM(MODIFIER|||||AT4G16770|||AT4G16770.1|),UPSTREAM(MODIFIER|||||Exon_4_9437061_9437168|||AT4G16770.1-Protein|)	GT:PL:GQ	1/1:255,63,0:99
Chr4	9440475	.	C	A	222.0	.	DP=16;VDB=0.0242;AF1=1;AC1=2;DP4=0,0,6,10;MQ=31;FQ=-75;EFF=INTERGENIC(MODIFIER|||||||||),UPSTREAM(MODIFIER|||||AT4G16770|||AT4G16770.1|),UPSTREAM(MODIFIER|||||Exon_4_9437061_9437168|||AT4G16770.1-Protein|)	GT:PL:GQ	1/1:255,48,0:93
Chr4	9440647	.	G	C	142.0	.	DP=10;VDB=0.0098;AF1=1;AC1=2;DP4=0,0,8,2;MQ=29;FQ=-57;EFF=INTERGENIC(MODIFIER|||||||||),UPSTREAM(MODIFIER|||||AT4G16770|||AT4G16770.1|),UPSTREAM(MODIFIER|||||Exon_4_9437061_9437168|||AT4G16770.1-Protein|)	GT:PL:GQ	1/1:175,30,0:57
Chr4	9444704	.	A	T	75.5	.	DP=4;VDB=0.0073;AF1=1;AC1=2;DP4=0,0,1,3;MQ=38;FQ=-39;EFF=INTERGENIC(MODIFIER|||||||||),UPSTREAM(MODIFIER|||||AT4G16780|||AT4G16780.1|),UPSTREAM(MODIFIER|||||Exon_4_9449291_9449450|||AT4G16780.1-Protein|)	GT:PL:GQ	1/1:108,12,0:21
Chr4	9444706	.	A	T	52.0	.	DP=3;VDB=0.0135;AF1=1;AC1=2;DP4=0,0,1,2;MQ=34;FQ=-36;EFF=INTERGENIC(MODIFIER|||||||||),UPSTREAM(MODIFIER|||||AT4G16780|||AT4G16780.1|),UPSTREAM(MODIFIER|||||Exon_4_9449291_9449450|||AT4G16780.1-Protein|)	GT:PL:GQ	1/1:84,9,0:16
Chr4	9509128	.	C	A	222.0	.	DP=17;VDB=0.0217;AF1=1;AC1=2;DP4=0,0,12,5;MQ=45;FQ=-78;EFF=DOWNSTREAM(MODIFIER|||||AT4G16900|||AT4G16900.1|),DOWNSTREAM(MODIFIER|||||Exon_4_9509676_9511760|||AT4G16910.1|),DOWNSTREAM(MODIFIER|||||Exon_4_9516075_9516541|||AT4G16900.1-Protein|),INTERGENIC(MODIFIER|||||||||),UPSTREAM(MODIFIER|||||AT4G16890|||AT4G16890.1|),UPSTREAM(MODIFIER|||||AT4G16892|||AT4G16892.1|),UPSTREAM(MODIFIER|||||Exon_4_9504992_9505455|||AT4G16890.1-Protein|)	GT:PL:GQ	1/1:255,51,0:99
Chr4	9512800	.	C	T	222.0	.	DP=25;VDB=0.0250;AF1=1;AC1=2;DP4=0,0,12,10;MQ=32;FQ=-93;EFF=INTRON(MODIFIER|||||AT4G16900|||AT4G16900.1|7),INTRON(MODIFIER|||||Exon_4_9516075_9516541|||AT4G16900.1-Protein|7),UPSTREAM(MODIFIER|||||AT4G16892|||AT4G16892.1|),UPSTREAM(MODIFIER|||||AT4G16915|||AT4G16915.1|),UPSTREAM(MODIFIER|||||Exon_4_9509676_9511760|||AT4G16910.1|),UPSTREAM(MODIFIER|||||Exon_4_9516724_9516818|||AT4G16915.1-Protein|)	GT:PL:GQ	1/1:255,66,0:99
Chr4	9572328	.	C	G	222.0	.	DP=32;VDB=0.0264;AF1=1;AC1=2;DP4=0,0,14,18;MQ=38;FQ=-123;EFF=INTERGENIC(MODIFIER|||||||||),UPSTREAM(MODIFIER|||||AT4G17000|||AT4G17000.1|),UPSTREAM(MODIFIER|||||AT4G17010|||AT4G17010.1|),UPSTREAM(MODIFIER|||||Exon_4_9569769_9569913|||AT4G17000.1-Protein|),UPSTREAM(MODIFIER|||||Exon_4_9574929_9575295|||AT4G17005.1|),UPSTREAM(MODIFIER|||||Exon_4_9576442_9576558|||AT4G17010.1-Protein|)	GT:PL:GQ	1/1:255,96,0:99
Chr4	9661411	.	A	T	222.0	.	DP=25;VDB=0.0265;AF1=1;AC1=2;DP4=0,0,11,13;MQ=46;FQ=-99;EFF=DOWNSTREAM(MODIFIER|||||AT4G17215|||AT4G17215.1|),DOWNSTREAM(MODIFIER|||||Exon_4_9655884_9656058|||AT4G17215.1-Protein|),NON_SYNONYMOUS_CODING(MODERATE|MISSENSE|aTa/aAa|I466K||AT4G17230|||AT4G17230.1|),NON_SYNONYMOUS_CODING(MODERATE|MISSENSE|aTa/aAa|I466K||Exon_4_9661218_9662807|||AT4G17230.1-Protein|),UPSTREAM(MODIFIER|||||AT4G17220|||AT4G17220.1|),UPSTREAM(MODIFIER|||||Exon_4_9659345_9659405|||AT4G17220.1-Protein|)	GT:PL:GQ	1/1:255,72,0:99
Chr4	9720648	.	C	T	222.0	.	DP=18;VDB=0.0108;AF1=1;AC1=2;DP4=0,0,9,9;MQ=46;FQ=-81;EFF=DOWNSTREAM(MODIFIER|||||AT4G17420|||AT4G17420.1|),DOWNSTREAM(MODIFIER|||||AT4G17420|||AT4G17420.2|),DOWNSTREAM(MODIFIER|||||AT4G17420|||AT4G17420.3|),DOWNSTREAM(MODIFIER|||||AT4G17430|||AT4G17430.1|),DOWNSTREAM(MODIFIER|||||Exon_4_9724396_9724443|||AT4G17420.1-Protein|),DOWNSTREAM(MODIFIER|||||Exon_4_9724396_9724443|||AT4G17420.2-Protein|),DOWNSTREAM(MODIFIER|||||Exon_4_9724396_9724443|||AT4G17420.3-Protein|),DOWNSTREAM(MODIFIER|||||Exon_4_9726335_9726801|||AT4G17430.1-Protein|),INTRON(MODIFIER|||||AT4G17410|||AT4G17410.1|14),INTRON(MODIFIER|||||AT4G17410|||AT4G17410.2|15),INTRON(MODIFIER|||||AT4G17410|||AT4G17410.3|14),INTRON(MODIFIER|||||Exon_4_9716360_9716525|||AT4G17410.1-Protein|14),INTRON(MODIFIER|||||Exon_4_9716360_9716525|||AT4G17410.2-Protein|14),INTRON(MODIFIER|||||Exon_4_9716360_9716525|||AT4G17410.3-Protein|14)	GT:PL:GQ	1/1:255,54,0:99
Chr4	9911027	.	G	T	210.0	.	DP=18;VDB=0.0264;AF1=1;AC1=2;DP4=0,0,10,8;MQ=27;FQ=-81;EFF=DOWNSTREAM(MODIFIER|||||AT4G17810|||AT4G17810.1|),DOWNSTREAM(MODIFIER|||||Exon_4_9906918_9907532|||AT4G17810.1-Protein|),NON_SYNONYMOUS_CODING(MODERATE|MISSENSE|Ccc/Acc|P340T||Exon_4_9909147_9912044|||AT4G17820.1|),UPSTREAM(MODIFIER|||||AT4G17830|||AT4G17830.1|),UPSTREAM(MODIFIER|||||AT4G17830|||AT4G17830.2|),UPSTREAM(MODIFIER|||||Exon_4_9915916_9916251|||AT4G17830.1-Protein|),UPSTREAM(MODIFIER|||||Exon_4_9915916_9916251|||AT4G17830.2-Protein|)	GT:PL:GQ	1/1:243,54,0:99
Chr4	9912835	.	A	T	215.0	.	DP=25;VDB=0.0289;AF1=1;AC1=2;DP4=0,0,10,11;MQ=28;FQ=-90;EFF=INTERGENIC(MODIFIER|||||||||),UPSTREAM(MODIFIER|||||AT4G17830|||AT4G17830.1|),UPSTREAM(MODIFIER|||||AT4G17830|||AT4G17830.2|),UPSTREAM(MODIFIER|||||Exon_4_9909147_9912044|||AT4G17820.1|),UPSTREAM(MODIFIER|||||Exon_4_9915916_9916251|||AT4G17830.1-Protein|),UPSTREAM(MODIFIER|||||Exon_4_9915916_9916251|||AT4G17830.2-Protein|)	GT:PL:GQ	1/1:248,63,0:99
Chr4	9912903	.	T	C	222.0	.	DP=36;VDB=0.0220;AF1=1;AC1=2;DP4=0,0,14,18;MQ=26;FQ=-123;EFF=INTERGENIC(MODIFIER|||||||||),UPSTREAM(MODIFIER|||||AT4G17830|||AT4G17830.1|),UPSTREAM(MODIFIER|||||AT4G17830|||AT4G17830.2|),UPSTREAM(MODIFIER|||||Exon_4_9909147_9912044|||AT4G17820.1|),UPSTREAM(MODIFIER|||||Exon_4_9915916_9916251|||AT4G17830.1-Protein|),UPSTREAM(MODIFIER|||||Exon_4_9915916_9916251|||AT4G17830.2-Protein|)	GT:PL:GQ	1/1:255,96,0:99
Chr4	9913077	.	T	C	222.0	.	DP=25;VDB=0.0270;AF1=1;AC1=2;DP4=0,0,9,16;MQ=35;FQ=-102;EFF=DOWNSTREAM(MODIFIER|||||AT4G17840|||AT4G17840.1|),INTERGENIC(MODIFIER|||||||||),UPSTREAM(MODIFIER|||||AT4G17830|||AT4G17830.1|),UPSTREAM(MODIFIER|||||AT4G17830|||AT4G17830.2|),UPSTREAM(MODIFIER|||||Exon_4_9909147_9912044|||AT4G17820.1|),UPSTREAM(MODIFIER|||||Exon_4_9915916_9916251|||AT4G17830.1-Protein|),UPSTREAM(MODIFIER|||||Exon_4_9915916_9916251|||AT4G17830.2-Protein|)	GT:PL:GQ	1/1:255,75,0:99
Chr4	9913326	.	G	T	222.0	.	DP=35;VDB=0.0269;AF1=1;AC1=2;DP4=0,0,18,17;MQ=32;FQ=-132;EFF=DOWNSTREAM(MODIFIER|||||AT4G17840|||AT4G17840.1|),DOWNSTREAM(MODIFIER|||||Exon_4_9919716_9920190|||AT4G17840.1-Protein|),INTERGENIC(MODIFIER|||||||||),UPSTREAM(MODIFIER|||||AT4G17830|||AT4G17830.1|),UPSTREAM(MODIFIER|||||AT4G17830|||AT4G17830.2|),UPSTREAM(MODIFIER|||||Exon_4_9909147_9912044|||AT4G17820.1|),UPSTREAM(MODIFIER|||||Exon_4_9915916_9916251|||AT4G17830.1-Protein|),UPSTREAM(MODIFIER|||||Exon_4_9915916_9916251|||AT4G17830.2-Protein|)	GT:PL:GQ	1/1:255,105,0:99
Chr4	9914036	.	G	T	222.0	.	DP=26;VDB=0.0258;AF1=1;AC1=2;DP4=0,0,11,15;MQ=36;FQ=-105;EFF=DOWNSTREAM(MODIFIER|||||AT4G17840|||AT4G17840.1|),DOWNSTREAM(MODIFIER|||||Exon_4_9919716_9920190|||AT4G17840.1-Protein|),INTERGENIC(MODIFIER|||||||||),UPSTREAM(MODIFIER|||||AT4G17830|||AT4G17830.1|),UPSTREAM(MODIFIER|||||AT4G17830|||AT4G17830.2|),UPSTREAM(MODIFIER|||||Exon_4_9909147_9912044|||AT4G17820.1|),UPSTREAM(MODIFIER|||||Exon_4_9915916_9916251|||AT4G17830.1-Protein|),UPSTREAM(MODIFIER|||||Exon_4_9915916_9916251|||AT4G17830.2-Protein|)	GT:PL:GQ	1/1:255,78,0:99
Chr4	9991520	.	G	C	222.0	.	DP=28;VDB=0.0265;AF1=1;AC1=2;DP4=0,0,13,15;MQ=40;FQ=-111;EFF=NON_SYNONYMOUS_CODING(MODERATE|MISSENSE|cCg/cGg|P540R||AT4G18010|||AT4G18010.2|),NON_SYNONYMOUS_CODING(MODERATE|MISSENSE|cCg/cGg|P540R||Exon_4_9994070_9994099|||AT4G18010.2-Protein|),NON_SYNONYMOUS_CODING(MODERATE|MISSENSE|cCg/cGg|P573R||AT4G18010|||AT4G18010.1|),NON_SYNONYMOUS_CODING(MODERATE|MISSENSE|cCg/cGg|P573R||Exon_4_9994070_9994099|||AT4G18010.1-Protein|),UPSTREAM(MODIFIER|||||AT4G17998|||AT4G17998.1|),UPSTREAM(MODIFIER|||||AT4G18000|||AT4G18000.1|),UPSTREAM(MODIFIER|||||Exon_4_9989476_9989613|||AT4G17998.1-Protein|),UPSTREAM(MODIFIER|||||Exon_4_9990023_9990136|||AT4G18000.1-Protein|)	GT:PL:GQ	1/1:255,84,0:99
Chr4	9991521	.	G	C	222.0	.	DP=27;VDB=0.0271;AF1=1;AC1=2;DP4=0,0,12,15;MQ=39;FQ=-108;EFF=NON_SYNONYMOUS_CODING(MODERATE|MISSENSE|Ccg/Gcg|P540A||AT4G18010|||AT4G18010.2|),NON_SYNONYMOUS_CODING(MODERATE|MISSENSE|Ccg/Gcg|P540A||Exon_4_9994070_9994099|||AT4G18010.2-Protein|),NON_SYNONYMOUS_CODING(MODERATE|MISSENSE|Ccg/Gcg|P573A||AT4G18010|||AT4G18010.1|),NON_SYNONYMOUS_CODING(MODERATE|MISSENSE|Ccg/Gcg|P573A||Exon_4_9994070_9994099|||AT4G18010.1-Protein|),UPSTREAM(MODIFIER|||||AT4G17998|||AT4G17998.1|),UPSTREAM(MODIFIER|||||AT4G18000|||AT4G18000.1|),UPSTREAM(MODIFIER|||||Exon_4_9989476_9989613|||AT4G17998.1-Protein|),UPSTREAM(MODIFIER|||||Exon_4_9990023_9990136|||AT4G18000.1-Protein|)	GT:PL:GQ	1/1:255,81,0:99
Chr4	10020677	.	G	T	222.0	.	DP=25;VDB=0.0260;AF1=1;AC1=2;DP4=0,0,18,7;MQ=30;FQ=-102;EFF=INTERGENIC(MODIFIER|||||||||),UPSTREAM(MODIFIER|||||AT4G18030|||AT4G18030.1|),UPSTREAM(MODIFIER|||||AT4G18040|||AT4G18040.1|),UPSTREAM(MODIFIER|||||AT4G18050|||AT4G18050.1|),UPSTREAM(MODIFIER|||||Exon_4_10017853_10018151|||AT4G18040.1-Protein|),UPSTREAM(MODIFIER|||||Exon_4_10022205_10022429|||AT4G18050.1-Protein|)	GT:PL:GQ	1/1:255,75,0:99
Chr4	10020694	.	C	T	218.0	.	DP=21;VDB=0.0272;AF1=1;AC1=2;DP4=0,0,15,6;MQ=29;FQ=-90;EFF=INTERGENIC(MODIFIER|||||||||),UPSTREAM(MODIFIER|||||AT4G18030|||AT4G18030.1|),UPSTREAM(MODIFIER|||||AT4G18040|||AT4G18040.1|),UPSTREAM(MODIFIER|||||AT4G18050|||AT4G18050.1|),UPSTREAM(MODIFIER|||||Exon_4_10017853_10018151|||AT4G18040.1-Protein|),UPSTREAM(MODIFIER|||||Exon_4_10022205_10022429|||AT4G18050.1-Protein|)	GT:PL:GQ	1/1:251,63,0:99
Chr4	10025578	.	T	C	222.0	.	DP=16;VDB=0.0143;AF1=1;AC1=2;DP4=0,0,6,9;MQ=36;FQ=-72;EFF=DOWNSTREAM(MODIFIER|||||AT4G18060|||AT4G18060.1|),DOWNSTREAM(MODIFIER|||||Exon_4_10029603_10029662|||AT4G18060.1-Protein|),INTRON(MODIFIER|||||AT4G18050|||AT4G18050.1|8),INTRON(MODIFIER|||||Exon_4_10022205_10022429|||AT4G18050.1-Protein|8)	GT:PL:GQ	1/1:255,45,0:87
Chr4	10025634	.	C	G	103.0	.	DP=9;VDB=0.0013;AF1=1;AC1=2;DP4=0,0,6,1;MQ=28;FQ=-48;EFF=DOWNSTREAM(MODIFIER|||||AT4G18060|||AT4G18060.1|),DOWNSTREAM(MODIFIER|||||Exon_4_10029603_10029662|||AT4G18060.1-Protein|),INTRON(MODIFIER|||||AT4G18050|||AT4G18050.1|8),INTRON(MODIFIER|||||Exon_4_10022205_10022429|||AT4G18050.1-Protein|8),UPSTREAM(MODIFIER|||||AT4G18070|||AT4G18070.1|)	GT:PL:GQ	1/1:136,21,0:39
Chr4	10033984	.	C	T	222.0	.	DP=36;VDB=0.0271;AF1=1;AC1=2;DP4=0,0,16,20;MQ=27;FQ=-135;EFF=DOWNSTREAM(MODIFIER|||||AT4G18070|||AT4G18070.1|),DOWNSTREAM(MODIFIER|||||AT4G18070|||AT4G18070.2|),DOWNSTREAM(MODIFIER|||||AT4G18070|||AT4G18070.3|),DOWNSTREAM(MODIFIER|||||AT4G18070|||AT4G18070.4|),DOWNSTREAM(MODIFIER|||||AT4G18090|||AT4G18090.1|),DOWNSTREAM(MODIFIER|||||AT4G18100|||AT4G18100.1|),DOWNSTREAM(MODIFIER|||||AT4G18110|||AT4G18110.1|),DOWNSTREAM(MODIFIER|||||Exon_4_10030839_10030944|||AT4G18070.1-Protein|),DOWNSTREAM(MODIFIER|||||Exon_4_10030839_10030944|||AT4G18070.3-Protein|),DOWNSTREAM(MODIFIER|||||Exon_4_10030839_10030944|||AT4G18070.4-Protein|),DOWNSTREAM(MODIFIER|||||Exon_4_10031186_10031189|||AT4G18070.2-Protein|),DOWNSTREAM(MODIFIER|||||Exon_4_10034011_10034847|||AT4G18090.1-Protein|),DOWNSTREAM(MODIFIER|||||Exon_4_10036386_10036475|||AT4G18100.1-Protein|),DOWNSTREAM(MODIFIER|||||Exon_4_10037077_10037718|||AT4G18110.1-Protein|),INTERGENIC(MODIFIER|||||||||),UPSTREAM(MODIFIER|||||AT4G18060|||AT4G18060.1|),UPSTREAM(MODIFIER|||||AT4G18080|||AT4G18080.1|),UPSTREAM(MODIFIER|||||AT4G18120|||AT4G18120.1|),UPSTREAM(MODIFIER|||||AT4G18120|||AT4G18120.2|),UPSTREAM(MODIFIER|||||Exon_4_10029603_10029662|||AT4G18060.1-Protein|),UPSTREAM(MODIFIER|||||Exon_4_10033210_10033935|||AT4G18080.1-Protein|),UPSTREAM(MODIFIER|||||Exon_4_10038878_10038980|||AT4G18120.1-Protein|),UPSTREAM(MODIFIER|||||Exon_4_10038878_10038980|||AT4G18120.2-Protein|)	GT:PL:GQ	1/1:255,108,0:99
Chr4	10034013	.	A	C	181.0	.	DP=33;VDB=0.0257;AF1=1;AC1=2;DP4=0,0,16,15;MQ=20;FQ=-120;EFF=DOWNSTREAM(MODIFIER|||||AT4G18070|||AT4G18070.1|),DOWNSTREAM(MODIFIER|||||AT4G18070|||AT4G18070.2|),DOWNSTREAM(MODIFIER|||||AT4G18070|||AT4G18070.3|),DOWNSTREAM(MODIFIER|||||AT4G18070|||AT4G18070.4|),DOWNSTREAM(MODIFIER|||||AT4G18100|||AT4G18100.1|),DOWNSTREAM(MODIFIER|||||AT4G18110|||AT4G18110.1|),DOWNSTREAM(MODIFIER|||||Exon_4_10030839_10030944|||AT4G18070.1-Protein|),DOWNSTREAM(MODIFIER|||||Exon_4_10030839_10030944|||AT4G18070.3-Protein|),DOWNSTREAM(MODIFIER|||||Exon_4_10030839_10030944|||AT4G18070.4-Protein|),DOWNSTREAM(MODIFIER|||||Exon_4_10031186_10031189|||AT4G18070.2-Protein|),DOWNSTREAM(MODIFIER|||||Exon_4_10036386_10036475|||AT4G18100.1-Protein|),DOWNSTREAM(MODIFIER|||||Exon_4_10037077_10037718|||AT4G18110.1-Protein|),STOP_LOST(HIGH|MISSENSE|Tga/Gga|*279G||AT4G18090|||AT4G18090.1|),STOP_LOST(HIGH|MISSENSE|Tga/Gga|*279G||Exon_4_10034011_10034847|||AT4G18090.1-Protein|),UPSTREAM(MODIFIER|||||AT4G18060|||AT4G18060.1|),UPSTREAM(MODIFIER|||||AT4G18080|||AT4G18080.1|),UPSTREAM(MODIFIER|||||AT4G18120|||AT4G18120.1|),UPSTREAM(MODIFIER|||||AT4G18120|||AT4G18120.2|),UPSTREAM(MODIFIER|||||Exon_4_10029603_10029662|||AT4G18060.1-Protein|),UPSTREAM(MODIFIER|||||Exon_4_10033210_10033935|||AT4G18080.1-Protein|),UPSTREAM(MODIFIER|||||Exon_4_10038878_10038980|||AT4G18120.1-Protein|),UPSTREAM(MODIFIER|||||Exon_4_10038878_10038980|||AT4G18120.2-Protein|)	GT:PL:GQ	1/1:214,93,0:99
Chr4	10034015	.	A	G	182.0	.	DP=34;VDB=0.0267;AF1=1;AC1=2;DP4=0,0,18,15;MQ=22;FQ=-126;EFF=DOWNSTREAM(MODIFIER|||||AT4G18070|||AT4G18070.1|),DOWNSTREAM(MODIFIER|||||AT4G18070|||AT4G18070.2|),DOWNSTREAM(MODIFIER|||||AT4G18070|||AT4G18070.3|),DOWNSTREAM(MODIFIER|||||AT4G18070|||AT4G18070.4|),DOWNSTREAM(MODIFIER|||||AT4G18100|||AT4G18100.1|),DOWNSTREAM(MODIFIER|||||AT4G18110|||AT4G18110.1|),DOWNSTREAM(MODIFIER|||||Exon_4_10030839_10030944|||AT4G18070.1-Protein|),DOWNSTREAM(MODIFIER|||||Exon_4_10030839_10030944|||AT4G18070.3-Protein|),DOWNSTREAM(MODIFIER|||||Exon_4_10030839_10030944|||AT4G18070.4-Protein|),DOWNSTREAM(MODIFIER|||||Exon_4_10031186_10031189|||AT4G18070.2-Protein|),DOWNSTREAM(MODIFIER|||||Exon_4_10036386_10036475|||AT4G18100.1-Protein|),DOWNSTREAM(MODIFIER|||||Exon_4_10037077_10037718|||AT4G18110.1-Protein|),NON_SYNONYMOUS_CODING(MODERATE|MISSENSE|tTt/tCt|F278S||AT4G18090|||AT4G18090.1|),NON_SYNONYMOUS_CODING(MODERATE|MISSENSE|tTt/tCt|F278S||Exon_4_10034011_10034847|||AT4G18090.1-Protein|),UPSTREAM(MODIFIER|||||AT4G18060|||AT4G18060.1|),UPSTREAM(MODIFIER|||||AT4G18080|||AT4G18080.1|),UPSTREAM(MODIFIER|||||AT4G18120|||AT4G18120.1|),UPSTREAM(MODIFIER|||||AT4G18120|||AT4G18120.2|),UPSTREAM(MODIFIER|||||Exon_4_10029603_10029662|||AT4G18060.1-Protein|),UPSTREAM(MODIFIER|||||Exon_4_10033210_10033935|||AT4G18080.1-Protein|),UPSTREAM(MODIFIER|||||Exon_4_10038878_10038980|||AT4G18120.1-Protein|),UPSTREAM(MODIFIER|||||Exon_4_10038878_10038980|||AT4G18120.2-Protein|)	GT:PL:GQ	1/1:215,99,0:99
Chr4	10034016	.	A	T	204.0	.	DP=34;VDB=0.0267;AF1=1;AC1=2;DP4=0,0,18,16;MQ=23;FQ=-129;EFF=DOWNSTREAM(MODIFIER|||||AT4G18070|||AT4G18070.1|),DOWNSTREAM(MODIFIER|||||AT4G18070|||AT4G18070.2|),DOWNSTREAM(MODIFIER|||||AT4G18070|||AT4G18070.3|),DOWNSTREAM(MODIFIER|||||AT4G18070|||AT4G18070.4|),DOWNSTREAM(MODIFIER|||||AT4G18100|||AT4G18100.1|),DOWNSTREAM(MODIFIER|||||AT4G18110|||AT4G18110.1|),DOWNSTREAM(MODIFIER|||||Exon_4_10030839_10030944|||AT4G18070.1-Protein|),DOWNSTREAM(MODIFIER|||||Exon_4_10030839_10030944|||AT4G18070.3-Protein|),DOWNSTREAM(MODIFIER|||||Exon_4_10030839_10030944|||AT4G18070.4-Protein|),DOWNSTREAM(MODIFIER|||||Exon_4_10031186_10031189|||AT4G18070.2-Protein|),DOWNSTREAM(MODIFIER|||||Exon_4_10036386_10036475|||AT4G18100.1-Protein|),DOWNSTREAM(MODIFIER|||||Exon_4_10037077_10037718|||AT4G18110.1-Protein|),NON_SYNONYMOUS_CODING(MODERATE|MISSENSE|Ttt/Att|F278I||AT4G18090|||AT4G18090.1|),NON_SYNONYMOUS_CODING(MODERATE|MISSENSE|Ttt/Att|F278I||Exon_4_10034011_10034847|||AT4G18090.1-Protein|),UPSTREAM(MODIFIER|||||AT4G18060|||AT4G18060.1|),UPSTREAM(MODIFIER|||||AT4G18080|||AT4G18080.1|),UPSTREAM(MODIFIER|||||AT4G18120|||AT4G18120.1|),UPSTREAM(MODIFIER|||||AT4G18120|||AT4G18120.2|),UPSTREAM(MODIFIER|||||Exon_4_10029603_10029662|||AT4G18060.1-Protein|),UPSTREAM(MODIFIER|||||Exon_4_10033210_10033935|||AT4G18080.1-Protein|),UPSTREAM(MODIFIER|||||Exon_4_10038878_10038980|||AT4G18120.1-Protein|),UPSTREAM(MODIFIER|||||Exon_4_10038878_10038980|||AT4G18120.2-Protein|)	GT:PL:GQ	1/1:237,102,0:99
Chr4	10041851	.	G	C	222.0	.	DP=27;VDB=0.0273;AF1=1;AC1=2;DP4=0,0,15,12;MQ=39;FQ=-108;EFF=DOWNSTREAM(MODIFIER|||||AT4G18130|||AT4G18130.1|),DOWNSTREAM(MODIFIER|||||AT4G18140|||AT4G18140.1|),DOWNSTREAM(MODIFIER|||||AT4G18140|||AT4G18140.2|),DOWNSTREAM(MODIFIER|||||Exon_4_10043956_10045948|||AT4G18130.1-Protein|),DOWNSTREAM(MODIFIER|||||Exon_4_10048860_10049052|||AT4G18140.1-Protein|),DOWNSTREAM(MODIFIER|||||Exon_4_10048860_10049052|||AT4G18140.2-Protein|),INTRON(MODIFIER|||||AT4G18120|||AT4G18120.1|10),INTRON(MODIFIER|||||AT4G18120|||AT4G18120.2|10),INTRON(MODIFIER|||||Exon_4_10038878_10038980|||AT4G18120.1-Protein|9),INTRON(MODIFIER|||||Exon_4_10038878_10038980|||AT4G18120.2-Protein|9),UPSTREAM(MODIFIER|||||AT4G18110|||AT4G18110.1|),UPSTREAM(MODIFIER|||||Exon_4_10037077_10037718|||AT4G18110.1-Protein|)	GT:PL:GQ	1/1:255,81,0:99
Chr4	10041853	.	C	A	222.0	.	DP=27;VDB=0.0273;AF1=1;AC1=2;DP4=0,0,15,12;MQ=39;FQ=-108;EFF=DOWNSTREAM(MODIFIER|||||AT4G18130|||AT4G18130.1|),DOWNSTREAM(MODIFIER|||||AT4G18140|||AT4G18140.1|),DOWNSTREAM(MODIFIER|||||AT4G18140|||AT4G18140.2|),DOWNSTREAM(MODIFIER|||||Exon_4_10043956_10045948|||AT4G18130.1-Protein|),DOWNSTREAM(MODIFIER|||||Exon_4_10048860_10049052|||AT4G18140.1-Protein|),DOWNSTREAM(MODIFIER|||||Exon_4_10048860_10049052|||AT4G18140.2-Protein|),INTRON(MODIFIER|||||AT4G18120|||AT4G18120.1|10),INTRON(MODIFIER|||||AT4G18120|||AT4G18120.2|10),INTRON(MODIFIER|||||Exon_4_10038878_10038980|||AT4G18120.1-Protein|9),INTRON(MODIFIER|||||Exon_4_10038878_10038980|||AT4G18120.2-Protein|9),UPSTREAM(MODIFIER|||||AT4G18110|||AT4G18110.1|),UPSTREAM(MODIFIER|||||Exon_4_10037077_10037718|||AT4G18110.1-Protein|)	GT:PL:GQ	1/1:255,81,0:99
Chr4	10044454	.	A	T	222.0	.	DP=13;VDB=0.0240;AF1=1;AC1=2;DP4=0,0,7,6;MQ=46;FQ=-66;EFF=DOWNSTREAM(MODIFIER|||||AT4G18120|||AT4G18120.1|),DOWNSTREAM(MODIFIER|||||AT4G18120|||AT4G18120.2|),DOWNSTREAM(MODIFIER|||||AT4G18140|||AT4G18140.1|),DOWNSTREAM(MODIFIER|||||AT4G18140|||AT4G18140.2|),DOWNSTREAM(MODIFIER|||||AT4G18140|||AT4G18140.3|),DOWNSTREAM(MODIFIER|||||Exon_4_10038878_10038980|||AT4G18120.1-Protein|),DOWNSTREAM(MODIFIER|||||Exon_4_10038878_10038980|||AT4G18120.2-Protein|),DOWNSTREAM(MODIFIER|||||Exon_4_10048860_10049052|||AT4G18140.1-Protein|),DOWNSTREAM(MODIFIER|||||Exon_4_10048860_10049052|||AT4G18140.2-Protein|),DOWNSTREAM(MODIFIER|||||Exon_4_10048860_10049052|||AT4G18140.3-Protein|),NON_SYNONYMOUS_CODING(MODERATE|MISSENSE|Ttt/Att|F499I||AT4G18130|||AT4G18130.1|),NON_SYNONYMOUS_CODING(MODERATE|MISSENSE|Ttt/Att|F499I||Exon_4_10043956_10045948|||AT4G18130.1-Protein|)	GT:PL:GQ	1/1:255,39,0:75
Chr4	10169024	.	T	G	222.0	.	DP=30;VDB=0.0277;AF1=1;AC1=2;DP4=0,0,15,15;MQ=46;FQ=-117;EFF=DOWNSTREAM(MODIFIER|||||AT4G18400|||AT4G18400.1|),DOWNSTREAM(MODIFIER|||||Exon_4_10171095_10171221|||AT4G18400.1-Protein|),INTERGENIC(MODIFIER|||||||||),UPSTREAM(MODIFIER|||||AT4G18390|||AT4G18390.1|),UPSTREAM(MODIFIER|||||AT4G18390|||AT4G18390.2|),UPSTREAM(MODIFIER|||||AT4G18395|||AT4G18395.1|),UPSTREAM(MODIFIER|||||Exon_4_10163212_10164309|||AT4G18390.1-Protein|),UPSTREAM(MODIFIER|||||Exon_4_10163212_10164309|||AT4G18390.2-Protein|),UPSTREAM(MODIFIER|||||Exon_4_10169475_10169834|||AT4G18395.1-Protein|),UPSTREAM(MODIFIER|||||Exon_4_10171927_10174176|||AT4G18410.1|)	GT:PL:GQ	1/1:255,90,0:99
Chr4	10291133	.	A	T	222.0	.	DP=41;VDB=0.0257;AF1=1;AC1=2;DP4=0,0,16,25;MQ=46;FQ=-150;EFF=INTERGENIC(MODIFIER|||||||||),UPSTREAM(MODIFIER|||||AT4G18700|||AT4G18700.1|),UPSTREAM(MODIFIER|||||Exon_4_10289110_10290579|||AT4G18700.1-Protein|)	GT:PL:GQ	1/1:255,123,0:99
Chr4	10400586	.	T	C	222.0	.	DP=30;VDB=0.0259;AF1=1;AC1=2;DP4=0,0,6,23;MQ=46;FQ=-114;EFF=DOWNSTREAM(MODIFIER|||||AT4G18980|||AT4G18980.1|),DOWNSTREAM(MODIFIER|||||AT4G18990|||AT4G18990.1|),DOWNSTREAM(MODIFIER|||||Exon_4_10398973_10399293|||AT4G18980.1-Protein|),DOWNSTREAM(MODIFIER|||||Exon_4_10404038_10404248|||AT4G18990.1-Protein|),INTERGENIC(MODIFIER|||||||||),UPSTREAM(MODIFIER|||||AT4G19000|||AT4G19000.1|),UPSTREAM(MODIFIER|||||Exon_4_10405503_10405811|||AT4G19000.1-Protein|)	GT:PL:GQ	1/1:255,87,0:99
Chr4	10529630	.	T	A	222.0	.	DP=16;VDB=0.0024;AF1=1;AC1=2;DP4=0,0,9,6;MQ=43;FQ=-72;EFF=DOWNSTREAM(MODIFIER|||||Gene_AT4G19239|||AT4G19239.1|),DOWNSTREAM(MODIFIER|||||Gene_AT4G19239|||AT4G19239|),INTERGENIC(MODIFIER|||||||||),UPSTREAM(MODIFIER|||||AT4G19240|||AT4G19240.1|),UPSTREAM(MODIFIER|||||AT4G19250|||AT4G19250.1|),UPSTREAM(MODIFIER|||||AT4G19260|||AT4G19260.1|),UPSTREAM(MODIFIER|||||Exon_4_10529054_10529092|||AT4G19240.1-Protein|),UPSTREAM(MODIFIER|||||Exon_4_10531504_10532190|||AT4G19250.1-Protein|),UPSTREAM(MODIFIER|||||Exon_4_10533296_10533452|||AT4G19260.1-Protein|)	GT:PL:GQ	1/1:255,45,0:87
Chr4	10540792	.	G	T	222.0	.	DP=27;VDB=0.0270;AF1=1;AC1=2;DP4=0,0,11,13;MQ=36;FQ=-99;EFF=DOWNSTREAM(MODIFIER|||||AT4G19260|||AT4G19260.1|),DOWNSTREAM(MODIFIER|||||Exon_4_10533296_10533452|||AT4G19260.1-Protein|),DOWNSTREAM(MODIFIER|||||Exon_4_10541938_10541967|||AT4G19290.1|),DOWNSTREAM(MODIFIER|||||Exon_4_10543566_10543703|||AT4G19300.1|),INTRON(MODIFIER|||||Exon_4_10541290_10541502|||AT4G19280.1|1),UPSTREAM(MODIFIER|||||AT4G19270|||AT4G19270.1|),UPSTREAM(MODIFIER|||||Exon_4_10537969_10538021|||AT4G19270.1-Protein|),UPSTREAM(MODIFIER|||||Exon_4_10545252_10545710|||AT4G19305.1|)	GT:PL:GQ	1/1:255,72,0:99
Chr4	10550733	.	A	C	66.0	.	DP=12;VDB=0.0076;AF1=1;AC1=2;DP4=0,0,3,9;MQ=16;FQ=-63;EFF=NON_SYNONYMOUS_CODING(MODERATE|MISSENSE|tTg/tGg|L520W||Exon_4_10552445_10552972|||AT4G19320.1|),UPSTREAM(MODIFIER|||||AT4G19330|||AT4G19330.1|),UPSTREAM(MODIFIER|||||Exon_4_10549193_10549252|||AT4G19310.1|),UPSTREAM(MODIFIER|||||Exon_4_10554982_10555198|||AT4G19330.1-Protein|)	GT:PL:GQ	1/1:99,36,0:69
Chr4	10669042	.	A	G	222.0	.	DP=36;VDB=0.0219;AF1=1;AC1=2;DP4=0,0,18,18;MQ=46;FQ=-135;EFF=DOWNSTREAM(MODIFIER|||||AT4G19560|||AT4G19560.1|),DOWNSTREAM(MODIFIER|||||AT4G19570|||AT4G19570.1|),DOWNSTREAM(MODIFIER|||||Exon_4_10661904_10662124|||AT4G19560.1-Protein|),DOWNSTREAM(MODIFIER|||||Exon_4_10665516_10667192|||AT4G19570.1-Protein|),NON_SYNONYMOUS_CODING(MODERATE|MISSENSE|Aat/Gat|N196D||AT4G19580|||AT4G19580.1|),NON_SYNONYMOUS_CODING(MODERATE|MISSENSE|Aat/Gat|N196D||Exon_4_10668367_10668744|||AT4G19580.1-Protein|),UPSTREAM(MODIFIER|||||AT4G19590|||AT4G19590.1|),UPSTREAM(MODIFIER|||||AT4G19600|||AT4G19600.1|),UPSTREAM(MODIFIER|||||Exon_4_10671199_10671876|||AT4G19590.1-Protein|),UPSTREAM(MODIFIER|||||Exon_4_10673619_10673845|||AT4G19600.1-Protein|)	GT:PL:GQ	1/1:255,108,0:99
Chr4	10902143	.	C	T	39.3	.	DP=5;VDB=0.0185;AF1=1;AC1=2;DP4=0,0,2,3;MQ=18;FQ=-42;EFF=DOWNSTREAM(MODIFIER|||||AT4G20170|||AT4G20170.1|),DOWNSTREAM(MODIFIER|||||AT4G20190|||AT4G20190.1|),DOWNSTREAM(MODIFIER|||||Exon_4_10896810_10897978|||AT4G20170.1-Protein|),DOWNSTREAM(MODIFIER|||||Exon_4_10906508_10907677|||AT4G20190.1-Protein|),SYNONYMOUS_CODING(LOW|SILENT|ttC/ttT|F347||Exon_4_10901103_10904404|||AT4G20180.1|)	GT:PL:GQ	1/1:72,15,0:27
Chr4	10902775	.	G	A	35.3	.	DP=5;VDB=0.0125;AF1=1;AC1=2;DP4=0,0,3,2;MQ=18;FQ=-42;EFF=DOWNSTREAM(MODIFIER|||||AT4G20170|||AT4G20170.1|),DOWNSTREAM(MODIFIER|||||AT4G20190|||AT4G20190.1|),DOWNSTREAM(MODIFIER|||||Exon_4_10896810_10897978|||AT4G20170.1-Protein|),DOWNSTREAM(MODIFIER|||||Exon_4_10906508_10907677|||AT4G20190.1-Protein|),NON_SYNONYMOUS_CODING(MODERATE|MISSENSE|aGa/aAa|R558K||Exon_4_10901103_10904404|||AT4G20180.1|)	GT:PL:GQ	1/1:68,15,0:27
Chr4	10902788	.	G	C	33.3	.	DP=5;VDB=0.0125;AF1=1;AC1=2;DP4=0,0,3,2;MQ=18;FQ=-42;EFF=DOWNSTREAM(MODIFIER|||||AT4G20170|||AT4G20170.1|),DOWNSTREAM(MODIFIER|||||AT4G20190|||AT4G20190.1|),DOWNSTREAM(MODIFIER|||||Exon_4_10896810_10897978|||AT4G20170.1-Protein|),DOWNSTREAM(MODIFIER|||||Exon_4_10906508_10907677|||AT4G20190.1-Protein|),NON_SYNONYMOUS_CODING(MODERATE|MISSENSE|caG/caC|Q562H||Exon_4_10901103_10904404|||AT4G20180.1|)	GT:PL:GQ	1/1:66,15,0:27
Chr4	10912563	.	T	C	222.0	.	DP=43;VDB=0.0278;AF1=1;AC1=2;DP4=0,0,26,16;MQ=46;FQ=-153;EFF=DOWNSTREAM(MODIFIER|||||AT4G20210|||AT4G20210.1|),DOWNSTREAM(MODIFIER|||||Exon_4_10918043_10918282|||AT4G20210.1-Protein|),INTERGENIC(MODIFIER|||||||||),UPSTREAM(MODIFIER|||||AT4G20190|||AT4G20190.1|),UPSTREAM(MODIFIER|||||AT4G20200|||AT4G20200.1|),UPSTREAM(MODIFIER|||||Exon_4_10906508_10907677|||AT4G20190.1-Protein|),UPSTREAM(MODIFIER|||||Exon_4_10910900_10911151|||AT4G20200.1-Protein|)	GT:PL:GQ	1/1:255,126,0:99
Chr4	10951982	.	C	G	222.0	.	DP=28;VDB=0.0265;AF1=1;AC1=2;DP4=0,0,12,14;MQ=41;FQ=-105;EFF=DOWNSTREAM(MODIFIER|||||AT4G20290|||AT4G20290.1|),DOWNSTREAM(MODIFIER|||||Exon_4_10955159_10955584|||AT4G20290.1-Protein|),NON_SYNONYMOUS_CODING(MODERATE|MISSENSE|Cga/Gga|R721G||AT4G20270|||AT4G20270.1|),NON_SYNONYMOUS_CODING(MODERATE|MISSENSE|Cga/Gga|R721G||Exon_4_10949822_10952471|||AT4G20270.1-Protein|),UPSTREAM(MODIFIER|||||AT4G20280|||AT4G20280.1|),UPSTREAM(MODIFIER|||||AT4G20300|||AT4G20300.1|),UPSTREAM(MODIFIER|||||AT4G20300|||AT4G20300.2|),UPSTREAM(MODIFIER|||||Exon_4_10953792_10954108|||AT4G20280.1-Protein|),UPSTREAM(MODIFIER|||||Exon_4_10955813_10955820|||AT4G20300.1-Protein|),UPSTREAM(MODIFIER|||||Exon_4_10955813_10955820|||AT4G20300.2-Protein|)	GT:PL:GQ	1/1:255,78,0:99
Chr4	10951983	.	G	C	222.0	.	DP=28;VDB=0.0265;AF1=1;AC1=2;DP4=0,0,14,11;MQ=40;FQ=-102;EFF=DOWNSTREAM(MODIFIER|||||AT4G20290|||AT4G20290.1|),DOWNSTREAM(MODIFIER|||||Exon_4_10955159_10955584|||AT4G20290.1-Protein|),NON_SYNONYMOUS_CODING(MODERATE|MISSENSE|cGa/cCa|R721P||AT4G20270|||AT4G20270.1|),NON_SYNONYMOUS_CODING(MODERATE|MISSENSE|cGa/cCa|R721P||Exon_4_10949822_10952471|||AT4G20270.1-Protein|),UPSTREAM(MODIFIER|||||AT4G20280|||AT4G20280.1|),UPSTREAM(MODIFIER|||||AT4G20300|||AT4G20300.1|),UPSTREAM(MODIFIER|||||AT4G20300|||AT4G20300.2|),UPSTREAM(MODIFIER|||||Exon_4_10953792_10954108|||AT4G20280.1-Protein|),UPSTREAM(MODIFIER|||||Exon_4_10955813_10955820|||AT4G20300.1-Protein|),UPSTREAM(MODIFIER|||||Exon_4_10955813_10955820|||AT4G20300.2-Protein|)	GT:PL:GQ	1/1:255,75,0:99
Chr4	10960624	.	G	C	222.0	.	DP=24;VDB=0.0227;AF1=1;AC1=2;DP4=0,0,12,11;MQ=36;FQ=-96;EFF=DOWNSTREAM(MODIFIER|||||AT4G20300|||AT4G20300.1|),DOWNSTREAM(MODIFIER|||||AT4G20300|||AT4G20300.2|),DOWNSTREAM(MODIFIER|||||Exon_4_10955813_10955820|||AT4G20300.1-Protein|),DOWNSTREAM(MODIFIER|||||Exon_4_10955813_10955820|||AT4G20300.2-Protein|),INTERGENIC(MODIFIER|||||||||),UPSTREAM(MODIFIER|||||AT4G20310|||AT4G20310.1|),UPSTREAM(MODIFIER|||||AT4G20310|||AT4G20310.2|),UPSTREAM(MODIFIER|||||AT4G20310|||AT4G20310.3|),UPSTREAM(MODIFIER|||||Exon_4_10961639_10961950|||AT4G20310.1-Protein|),UPSTREAM(MODIFIER|||||Exon_4_10961639_10961950|||AT4G20310.2-Protein|),UPSTREAM(MODIFIER|||||Exon_4_10962251_10962385|||AT4G20310.3-Protein|)	GT:PL:GQ	1/1:255,69,0:99
Chr4	10960631	.	T	C	222.0	.	DP=24;VDB=0.0227;AF1=1;AC1=2;DP4=0,0,12,11;MQ=36;FQ=-96;EFF=DOWNSTREAM(MODIFIER|||||AT4G20300|||AT4G20300.1|),DOWNSTREAM(MODIFIER|||||AT4G20300|||AT4G20300.2|),DOWNSTREAM(MODIFIER|||||Exon_4_10955813_10955820|||AT4G20300.1-Protein|),DOWNSTREAM(MODIFIER|||||Exon_4_10955813_10955820|||AT4G20300.2-Protein|),INTERGENIC(MODIFIER|||||||||),UPSTREAM(MODIFIER|||||AT4G20310|||AT4G20310.1|),UPSTREAM(MODIFIER|||||AT4G20310|||AT4G20310.2|),UPSTREAM(MODIFIER|||||AT4G20310|||AT4G20310.3|),UPSTREAM(MODIFIER|||||Exon_4_10961639_10961950|||AT4G20310.1-Protein|),UPSTREAM(MODIFIER|||||Exon_4_10961639_10961950|||AT4G20310.2-Protein|),UPSTREAM(MODIFIER|||||Exon_4_10962251_10962385|||AT4G20310.3-Protein|)	GT:PL:GQ	1/1:255,69,0:99
Chr4	10960736	.	C	T	20.0	.	DP=4;VDB=0.0069;AF1=1;AC1=2;DP4=0,0,2,1;MQ=22;FQ=-36;EFF=DOWNSTREAM(MODIFIER|||||AT4G20300|||AT4G20300.1|),DOWNSTREAM(MODIFIER|||||AT4G20300|||AT4G20300.2|),DOWNSTREAM(MODIFIER|||||Exon_4_10955813_10955820|||AT4G20300.1-Protein|),DOWNSTREAM(MODIFIER|||||Exon_4_10955813_10955820|||AT4G20300.2-Protein|),INTERGENIC(MODIFIER|||||||||),UPSTREAM(MODIFIER|||||AT4G20310|||AT4G20310.1|),UPSTREAM(MODIFIER|||||AT4G20310|||AT4G20310.2|),UPSTREAM(MODIFIER|||||AT4G20310|||AT4G20310.3|),UPSTREAM(MODIFIER|||||Exon_4_10961639_10961950|||AT4G20310.1-Protein|),UPSTREAM(MODIFIER|||||Exon_4_10961639_10961950|||AT4G20310.2-Protein|),UPSTREAM(MODIFIER|||||Exon_4_10962251_10962385|||AT4G20310.3-Protein|)	GT:PL:GQ	1/1:52,9,0:15
Chr4	10960740	.	G	C	25.0	.	DP=4;VDB=0.0069;AF1=1;AC1=2;DP4=0,0,2,1;MQ=22;FQ=-36;EFF=DOWNSTREAM(MODIFIER|||||AT4G20300|||AT4G20300.1|),DOWNSTREAM(MODIFIER|||||AT4G20300|||AT4G20300.2|),DOWNSTREAM(MODIFIER|||||Exon_4_10955813_10955820|||AT4G20300.1-Protein|),DOWNSTREAM(MODIFIER|||||Exon_4_10955813_10955820|||AT4G20300.2-Protein|),INTERGENIC(MODIFIER|||||||||),UPSTREAM(MODIFIER|||||AT4G20310|||AT4G20310.1|),UPSTREAM(MODIFIER|||||AT4G20310|||AT4G20310.2|),UPSTREAM(MODIFIER|||||AT4G20310|||AT4G20310.3|),UPSTREAM(MODIFIER|||||Exon_4_10961639_10961950|||AT4G20310.1-Protein|),UPSTREAM(MODIFIER|||||Exon_4_10961639_10961950|||AT4G20310.2-Protein|),UPSTREAM(MODIFIER|||||Exon_4_10962251_10962385|||AT4G20310.3-Protein|)	GT:PL:GQ	1/1:57,9,0:15
Chr4	10960744	.	T	A	22.0	.	DP=4;VDB=0.0069;AF1=1;AC1=2;DP4=0,0,2,1;MQ=20;FQ=-36;EFF=DOWNSTREAM(MODIFIER|||||AT4G20300|||AT4G20300.1|),DOWNSTREAM(MODIFIER|||||AT4G20300|||AT4G20300.2|),DOWNSTREAM(MODIFIER|||||Exon_4_10955813_10955820|||AT4G20300.1-Protein|),DOWNSTREAM(MODIFIER|||||Exon_4_10955813_10955820|||AT4G20300.2-Protein|),INTERGENIC(MODIFIER|||||||||),UPSTREAM(MODIFIER|||||AT4G20310|||AT4G20310.1|),UPSTREAM(MODIFIER|||||AT4G20310|||AT4G20310.2|),UPSTREAM(MODIFIER|||||AT4G20310|||AT4G20310.3|),UPSTREAM(MODIFIER|||||Exon_4_10961639_10961950|||AT4G20310.1-Protein|),UPSTREAM(MODIFIER|||||Exon_4_10961639_10961950|||AT4G20310.2-Protein|),UPSTREAM(MODIFIER|||||Exon_4_10962251_10962385|||AT4G20310.3-Protein|)	GT:PL:GQ	1/1:54,9,0:15
Chr4	10960758	.	C	A	63.3	.	DP=5;VDB=0.0282;AF1=1;AC1=2;DP4=0,0,3,2;MQ=24;FQ=-42;EFF=DOWNSTREAM(MODIFIER|||||AT4G20300|||AT4G20300.1|),DOWNSTREAM(MODIFIER|||||AT4G20300|||AT4G20300.2|),DOWNSTREAM(MODIFIER|||||Exon_4_10955813_10955820|||AT4G20300.1-Protein|),DOWNSTREAM(MODIFIER|||||Exon_4_10955813_10955820|||AT4G20300.2-Protein|),INTERGENIC(MODIFIER|||||||||),UPSTREAM(MODIFIER|||||AT4G20310|||AT4G20310.1|),UPSTREAM(MODIFIER|||||AT4G20310|||AT4G20310.2|),UPSTREAM(MODIFIER|||||AT4G20310|||AT4G20310.3|),UPSTREAM(MODIFIER|||||Exon_4_10961639_10961950|||AT4G20310.1-Protein|),UPSTREAM(MODIFIER|||||Exon_4_10961639_10961950|||AT4G20310.2-Protein|),UPSTREAM(MODIFIER|||||Exon_4_10962251_10962385|||AT4G20310.3-Protein|)	GT:PL:GQ	1/1:96,15,0:27
Chr4	10960805	.	C	T	142.0	.	DP=11;VDB=0.0123;AF1=1;AC1=2;DP4=0,0,7,4;MQ=25;FQ=-60;EFF=DOWNSTREAM(MODIFIER|||||AT4G20300|||AT4G20300.1|),DOWNSTREAM(MODIFIER|||||AT4G20300|||AT4G20300.2|),DOWNSTREAM(MODIFIER|||||Exon_4_10955813_10955820|||AT4G20300.1-Protein|),DOWNSTREAM(MODIFIER|||||Exon_4_10955813_10955820|||AT4G20300.2-Protein|),INTERGENIC(MODIFIER|||||||||),UPSTREAM(MODIFIER|||||AT4G20310|||AT4G20310.1|),UPSTREAM(MODIFIER|||||AT4G20310|||AT4G20310.2|),UPSTREAM(MODIFIER|||||AT4G20310|||AT4G20310.3|),UPSTREAM(MODIFIER|||||Exon_4_10961639_10961950|||AT4G20310.1-Protein|),UPSTREAM(MODIFIER|||||Exon_4_10961639_10961950|||AT4G20310.2-Protein|),UPSTREAM(MODIFIER|||||Exon_4_10962251_10962385|||AT4G20310.3-Protein|)	GT:PL:GQ	1/1:175,33,0:63
Chr4	10960808	.	C	T	130.0	.	DP=12;VDB=0.0119;AF1=1;AC1=2;DP4=0,0,7,4;MQ=25;FQ=-60;EFF=DOWNSTREAM(MODIFIER|||||AT4G20300|||AT4G20300.1|),DOWNSTREAM(MODIFIER|||||AT4G20300|||AT4G20300.2|),DOWNSTREAM(MODIFIER|||||Exon_4_10955813_10955820|||AT4G20300.1-Protein|),DOWNSTREAM(MODIFIER|||||Exon_4_10955813_10955820|||AT4G20300.2-Protein|),INTERGENIC(MODIFIER|||||||||),UPSTREAM(MODIFIER|||||AT4G20310|||AT4G20310.1|),UPSTREAM(MODIFIER|||||AT4G20310|||AT4G20310.2|),UPSTREAM(MODIFIER|||||AT4G20310|||AT4G20310.3|),UPSTREAM(MODIFIER|||||Exon_4_10961639_10961950|||AT4G20310.1-Protein|),UPSTREAM(MODIFIER|||||Exon_4_10961639_10961950|||AT4G20310.2-Protein|),UPSTREAM(MODIFIER|||||Exon_4_10962251_10962385|||AT4G20310.3-Protein|)	GT:PL:GQ	1/1:163,33,0:63
Chr4	10967183	.	G	T	222.0	.	DP=33;VDB=0.0241;AF1=1;AC1=2;DP4=0,0,21,11;MQ=40;FQ=-123;EFF=DOWNSTREAM(MODIFIER|||||AT4G20310|||AT4G20310.1|),DOWNSTREAM(MODIFIER|||||AT4G20310|||AT4G20310.2|),DOWNSTREAM(MODIFIER|||||AT4G20310|||AT4G20310.3|),DOWNSTREAM(MODIFIER|||||Exon_4_10961639_10961950|||AT4G20310.1-Protein|),DOWNSTREAM(MODIFIER|||||Exon_4_10961639_10961950|||AT4G20310.2-Protein|),DOWNSTREAM(MODIFIER|||||Exon_4_10962251_10962385|||AT4G20310.3-Protein|),INTERGENIC(MODIFIER|||||||||)	GT:PL:GQ	1/1:255,96,0:99
Chr4	10967185	.	G	T	222.0	.	DP=36;VDB=0.0260;AF1=1;AC1=2;DP4=0,0,22,14;MQ=41;FQ=-135;EFF=DOWNSTREAM(MODIFIER|||||AT4G20310|||AT4G20310.1|),DOWNSTREAM(MODIFIER|||||AT4G20310|||AT4G20310.2|),DOWNSTREAM(MODIFIER|||||AT4G20310|||AT4G20310.3|),DOWNSTREAM(MODIFIER|||||Exon_4_10961639_10961950|||AT4G20310.1-Protein|),DOWNSTREAM(MODIFIER|||||Exon_4_10961639_10961950|||AT4G20310.2-Protein|),DOWNSTREAM(MODIFIER|||||Exon_4_10962251_10962385|||AT4G20310.3-Protein|),INTERGENIC(MODIFIER|||||||||)	GT:PL:GQ	1/1:255,108,0:99
Chr4	10967969	.	A	C	222.0	.	DP=36;VDB=0.0275;AF1=1;AC1=2;DP4=0,0,18,15;MQ=38;FQ=-126;EFF=DOWNSTREAM(MODIFIER|||||AT4G20310|||AT4G20310.1|),DOWNSTREAM(MODIFIER|||||AT4G20310|||AT4G20310.2|),DOWNSTREAM(MODIFIER|||||AT4G20310|||AT4G20310.3|),DOWNSTREAM(MODIFIER|||||Exon_4_10961639_10961950|||AT4G20310.1-Protein|),DOWNSTREAM(MODIFIER|||||Exon_4_10961639_10961950|||AT4G20310.2-Protein|),DOWNSTREAM(MODIFIER|||||Exon_4_10962251_10962385|||AT4G20310.3-Protein|),INTERGENIC(MODIFIER|||||||||)	GT:PL:GQ	1/1:255,99,0:99
Chr4	10967970	.	C	A	222.0	.	DP=35;VDB=0.0273;AF1=1;AC1=2;DP4=0,0,19,15;MQ=38;FQ=-129;EFF=DOWNSTREAM(MODIFIER|||||AT4G20310|||AT4G20310.1|),DOWNSTREAM(MODIFIER|||||AT4G20310|||AT4G20310.2|),DOWNSTREAM(MODIFIER|||||AT4G20310|||AT4G20310.3|),DOWNSTREAM(MODIFIER|||||Exon_4_10961639_10961950|||AT4G20310.1-Protein|),DOWNSTREAM(MODIFIER|||||Exon_4_10961639_10961950|||AT4G20310.2-Protein|),DOWNSTREAM(MODIFIER|||||Exon_4_10962251_10962385|||AT4G20310.3-Protein|),INTERGENIC(MODIFIER|||||||||)	GT:PL:GQ	1/1:255,102,0:99
Chr4	10969985	.	C	A	222.0	.	DP=25;VDB=0.0245;AF1=1;AC1=2;DP4=0,0,15,10;MQ=31;FQ=-102;EFF=INTERGENIC(MODIFIER|||||||||),UPSTREAM(MODIFIER|||||AT4G20320|||AT4G20320.1|),UPSTREAM(MODIFIER|||||AT4G20320|||AT4G20320.2|),UPSTREAM(MODIFIER|||||Exon_4_10974980_10975097|||AT4G20320.1-Protein|),UPSTREAM(MODIFIER|||||Exon_4_10974980_10975097|||AT4G20320.2-Protein|)	GT:PL:GQ	1/1:255,75,0:99
Chr4	10969987	.	G	A	222.0	.	DP=24;VDB=0.0235;AF1=1;AC1=2;DP4=0,0,15,9;MQ=30;FQ=-99;EFF=INTERGENIC(MODIFIER|||||||||),UPSTREAM(MODIFIER|||||AT4G20320|||AT4G20320.1|),UPSTREAM(MODIFIER|||||AT4G20320|||AT4G20320.2|),UPSTREAM(MODIFIER|||||Exon_4_10974980_10975097|||AT4G20320.1-Protein|),UPSTREAM(MODIFIER|||||Exon_4_10974980_10975097|||AT4G20320.2-Protein|)	GT:PL:GQ	1/1:255,72,0:99
Chr4	10971876	.	T	A	222.0	.	DP=46;VDB=0.0271;AF1=1;AC1=2;DP4=0,0,23,21;MQ=46;FQ=-159;EFF=INTERGENIC(MODIFIER|||||||||),UPSTREAM(MODIFIER|||||AT4G20320|||AT4G20320.1|),UPSTREAM(MODIFIER|||||AT4G20320|||AT4G20320.2|),UPSTREAM(MODIFIER|||||Exon_4_10974980_10975097|||AT4G20320.1-Protein|),UPSTREAM(MODIFIER|||||Exon_4_10974980_10975097|||AT4G20320.2-Protein|)	GT:PL:GQ	1/1:255,132,0:99
Chr4	11114551	.	T	A	222.0	.	DP=33;VDB=0.0250;AF1=1;AC1=2;DP4=0,0,18,15;MQ=43;FQ=-126;EFF=DOWNSTREAM(MODIFIER|||||Exon_4_11119627_11120595|||AT4G20730.1|),INTERGENIC(MODIFIER|||||||||),UPSTREAM(MODIFIER|||||Exon_4_11111763_11114366|||AT4G20725.1|)	GT:PL:GQ	1/1:255,99,0:99
Chr4	11454781	.	T	C	222.0	.	DP=29;VDB=0.0270;AF1=1;AC1=2;DP4=0,0,17,11;MQ=46;FQ=-111;EFF=NON_SYNONYMOUS_CODING(MODERATE|MISSENSE|Ttt/Ctt|F553L||AT4G21530|||AT4G21530.1|),NON_SYNONYMOUS_CODING(MODERATE|MISSENSE|Ttt/Ctt|F553L||Exon_4_11450743_11450820|||AT4G21530.1-Protein|),UPSTREAM(MODIFIER|||||AT4G21520|||AT4G21520.1|),UPSTREAM(MODIFIER|||||AT4G21534|||AT4G21534.1|),UPSTREAM(MODIFIER|||||AT4G21540|||AT4G21540.1|),UPSTREAM(MODIFIER|||||AT4G21540|||AT4G21540.2|),UPSTREAM(MODIFIER|||||AT4G21540|||AT4G21540.3|),UPSTREAM(MODIFIER|||||Exon_4_11450202_11450377|||AT4G21520.1-Protein|),UPSTREAM(MODIFIER|||||Exon_4_11456230_11456560|||AT4G21534.1-Protein|),UPSTREAM(MODIFIER|||||Exon_4_11459609_11459954|||AT4G21540.1-Protein|),UPSTREAM(MODIFIER|||||Exon_4_11459609_11459954|||AT4G21540.3-Protein|)	GT:PL:GQ	1/1:255,84,0:99
Chr4	11458326	.	A	G	222.0	.	DP=21;VDB=0.0280;AF1=1;AC1=2;DP4=0,0,8,12;MQ=46;FQ=-87;EFF=DOWNSTREAM(MODIFIER|||||AT4G21530|||AT4G21530.1|),DOWNSTREAM(MODIFIER|||||Exon_4_11450743_11450820|||AT4G21530.1-Protein|),INTRON(MODIFIER|||||AT4G21534|||AT4G21534.1|8),INTRON(MODIFIER|||||Exon_4_11456230_11456560|||AT4G21534.1-Protein|8),UPSTREAM(MODIFIER|||||AT4G21540|||AT4G21540.1|),UPSTREAM(MODIFIER|||||AT4G21540|||AT4G21540.2|),UPSTREAM(MODIFIER|||||AT4G21540|||AT4G21540.3|),UPSTREAM(MODIFIER|||||AT4G21550|||AT4G21550.1|),UPSTREAM(MODIFIER|||||Exon_4_11459609_11459954|||AT4G21540.1-Protein|),UPSTREAM(MODIFIER|||||Exon_4_11459609_11459954|||AT4G21540.3-Protein|),UPSTREAM(MODIFIER|||||Exon_4_11460703_11460715|||AT4G21540.2-Protein|),UPSTREAM(MODIFIER|||||Exon_4_11463104_11463249|||AT4G21550.1-Protein|)	GT:PL:GQ	1/1:255,60,0:99
Chr4	11838038	.	T	A	222.0	.	DP=29;VDB=0.0104;AF1=1;AC1=2;DP4=0,0,17,11;MQ=32;FQ=-111;EFF=DOWNSTREAM(MODIFIER|||||AT4G22460|||AT4G22460.1|),DOWNSTREAM(MODIFIER|||||AT4G22470|||AT4G22470.1|),DOWNSTREAM(MODIFIER|||||Exon_4_11835592_11835615|||AT4G22450.1|),DOWNSTREAM(MODIFIER|||||Exon_4_11839160_11839561|||AT4G22460.1-Protein|),DOWNSTREAM(MODIFIER|||||Exon_4_11840316_11841443|||AT4G22470.1-Protein|),INTERGENIC(MODIFIER|||||||||)	GT:PL:GQ	1/1:255,84,0:99
Chr4	12087278	.	C	T	208.0	.	DP=16;VDB=0.0183;AF1=1;AC1=2;DP4=0,0,9,6;MQ=28;FQ=-72;EFF=DOWNSTREAM(MODIFIER|||||AT4G23050|||AT4G23050.1|),DOWNSTREAM(MODIFIER|||||AT4G23050|||AT4G23050.2|),DOWNSTREAM(MODIFIER|||||AT4G23070|||AT4G23070.1|),DOWNSTREAM(MODIFIER|||||Exon_4_12080112_12080458|||AT4G23050.1-Protein|),DOWNSTREAM(MODIFIER|||||Exon_4_12080112_12080458|||AT4G23050.2-Protein|),DOWNSTREAM(MODIFIER|||||Exon_4_12091821_12092077|||AT4G23070.1-Protein|),UPSTREAM(MODIFIER|||||Exon_4_12087283_12087825|||AT4G23060.1-Protein|),UTR_5_PRIME(MODIFIER|||||AT4G23060|||AT4G23060.1|1)	GT:PL:GQ	1/1:241,45,0:87
Chr4	12087281	.	C	T	210.0	.	DP=16;VDB=0.0183;AF1=1;AC1=2;DP4=0,0,7,7;MQ=29;FQ=-69;EFF=DOWNSTREAM(MODIFIER|||||AT4G23050|||AT4G23050.1|),DOWNSTREAM(MODIFIER|||||AT4G23050|||AT4G23050.2|),DOWNSTREAM(MODIFIER|||||AT4G23070|||AT4G23070.1|),DOWNSTREAM(MODIFIER|||||Exon_4_12080112_12080458|||AT4G23050.1-Protein|),DOWNSTREAM(MODIFIER|||||Exon_4_12080112_12080458|||AT4G23050.2-Protein|),DOWNSTREAM(MODIFIER|||||Exon_4_12091821_12092077|||AT4G23070.1-Protein|),UPSTREAM(MODIFIER|||||Exon_4_12087283_12087825|||AT4G23060.1-Protein|),UTR_5_PRIME(MODIFIER|||||AT4G23060|||AT4G23060.1|1)	GT:PL:GQ	1/1:243,42,0:81
Chr4	12087294	.	G	T	222.0	.	DP=18;VDB=0.0239;AF1=1;AC1=2;DP4=0,0,9,8;MQ=31;FQ=-78;EFF=DOWNSTREAM(MODIFIER|||||AT4G23050|||AT4G23050.1|),DOWNSTREAM(MODIFIER|||||AT4G23050|||AT4G23050.2|),DOWNSTREAM(MODIFIER|||||AT4G23070|||AT4G23070.1|),DOWNSTREAM(MODIFIER|||||Exon_4_12080112_12080458|||AT4G23050.1-Protein|),DOWNSTREAM(MODIFIER|||||Exon_4_12080112_12080458|||AT4G23050.2-Protein|),DOWNSTREAM(MODIFIER|||||Exon_4_12091821_12092077|||AT4G23070.1-Protein|),SYNONYMOUS_CODING(LOW|SILENT|gcG/gcT|A4||AT4G23060|||AT4G23060.1|),SYNONYMOUS_CODING(LOW|SILENT|gcG/gcT|A4||Exon_4_12087283_12087825|||AT4G23060.1-Protein|)	GT:PL:GQ	1/1:255,51,0:99
Chr4	12199219	.	A	T	222.0	.	DP=36;VDB=0.0274;AF1=1;AC1=2;DP4=0,0,21,15;MQ=42;FQ=-135;EFF=DOWNSTREAM(MODIFIER|||||AT4G23330|||AT4G23330.1|),DOWNSTREAM(MODIFIER|||||AT4G23360|||AT4G23360.1|),DOWNSTREAM(MODIFIER|||||Exon_4_12192136_12192351|||AT4G23330.1-Protein|),DOWNSTREAM(MODIFIER|||||Exon_4_12204628_12204792|||AT4G23360.1-Protein|),INTERGENIC(MODIFIER|||||||||),UPSTREAM(MODIFIER|||||AT4G23340|||AT4G23340.1|),UPSTREAM(MODIFIER|||||AT4G23340|||AT4G23340.2|),UPSTREAM(MODIFIER|||||AT4G23350|||AT4G23350.1|),UPSTREAM(MODIFIER|||||Exon_4_12195719_12196339|||AT4G23340.2-Protein|),UPSTREAM(MODIFIER|||||Exon_4_12196447_12196793|||AT4G23340.1-Protein|),UPSTREAM(MODIFIER|||||Exon_4_12199036_12199200|||AT4G23350.1-Protein|)	GT:PL:GQ	1/1:255,108,0:99
Chr4	13326310	.	A	C	222.0	.	DP=34;VDB=0.0235;AF1=1;AC1=2;DP4=0,0,20,13;MQ=46;FQ=-126;EFF=DOWNSTREAM(MODIFIER|||||AT4G26330|||AT4G26330.1|),DOWNSTREAM(MODIFIER|||||AT4G26340|||AT4G26340.1|),DOWNSTREAM(MODIFIER|||||Exon_4_13320408_13320543|||AT4G26330.1-Protein|),DOWNSTREAM(MODIFIER|||||Exon_4_13324130_13324966|||AT4G26340.1-Protein|),DOWNSTREAM(MODIFIER|||||Exon_4_13328763_13332375|||AT4G26360.1|),INTERGENIC(MODIFIER|||||||||),UPSTREAM(MODIFIER|||||AT4G26350|||AT4G26350.1|),UPSTREAM(MODIFIER|||||Exon_4_13326853_13327719|||AT4G26350.1-Protein|)	GT:PL:GQ	1/1:255,99,0:99
Chr4	13352393	.	C	G	222.0	.	DP=24;VDB=0.0282;AF1=1;AC1=2;DP4=0,0,10,13;MQ=39;FQ=-96;EFF=DOWNSTREAM(MODIFIER|||||AT4G26410|||AT4G26410.1|),DOWNSTREAM(MODIFIER|||||Exon_4_13346760_13347002|||AT4G26410.1-Protein|),NON_SYNONYMOUS_CODING(MODERATE|MISSENSE|cGt/cCt|R20P||AT4G26420|||AT4G26420.2|),NON_SYNONYMOUS_CODING(MODERATE|MISSENSE|cGt/cCt|R20P||Exon_4_13352005_13352451|||AT4G26420.2-Protein|),NON_SYNONYMOUS_CODING(MODERATE|MISSENSE|cGt/cCt|R32P||AT4G26420|||AT4G26420.1|),NON_SYNONYMOUS_CODING(MODERATE|MISSENSE|cGt/cCt|R32P||Exon_4_13352005_13352487|||AT4G26420.1-Protein|),UPSTREAM(MODIFIER|||||AT4G26430|||AT4G26430.1|),UPSTREAM(MODIFIER|||||Exon_4_13355229_13355526|||AT4G26430.1-Protein|)	GT:PL:GQ	1/1:255,69,0:99
Chr4	13352394	.	G	C	222.0	.	DP=24;VDB=0.0282;AF1=1;AC1=2;DP4=0,0,11,13;MQ=39;FQ=-99;EFF=DOWNSTREAM(MODIFIER|||||AT4G26410|||AT4G26410.1|),DOWNSTREAM(MODIFIER|||||Exon_4_13346760_13347002|||AT4G26410.1-Protein|),NON_SYNONYMOUS_CODING(MODERATE|MISSENSE|Cgt/Ggt|R20G||AT4G26420|||AT4G26420.2|),NON_SYNONYMOUS_CODING(MODERATE|MISSENSE|Cgt/Ggt|R20G||Exon_4_13352005_13352451|||AT4G26420.2-Protein|),NON_SYNONYMOUS_CODING(MODERATE|MISSENSE|Cgt/Ggt|R32G||AT4G26420|||AT4G26420.1|),NON_SYNONYMOUS_CODING(MODERATE|MISSENSE|Cgt/Ggt|R32G||Exon_4_13352005_13352487|||AT4G26420.1-Protein|),UPSTREAM(MODIFIER|||||AT4G26430|||AT4G26430.1|),UPSTREAM(MODIFIER|||||Exon_4_13355229_13355526|||AT4G26430.1-Protein|)	GT:PL:GQ	1/1:255,72,0:99
Chr4	13369938	.	G	C	222.0	.	DP=30;VDB=0.0270;AF1=1;AC1=2;DP4=0,0,18,11;MQ=46;FQ=-114;EFF=DOWNSTREAM(MODIFIER|||||AT4G26455|||AT4G26455.1|),DOWNSTREAM(MODIFIER|||||AT4G26480|||AT4G26480.1|),DOWNSTREAM(MODIFIER|||||Exon_4_13365737_13366619|||AT4G26455.1-Protein|),DOWNSTREAM(MODIFIER|||||Exon_4_13375615_13375793|||AT4G26480.1-Protein|),NON_SYNONYMOUS_CODING(MODERATE|MISSENSE|gGt/gCt|G92A||AT4G26460|||AT4G26460.1|),NON_SYNONYMOUS_CODING(MODERATE|MISSENSE|gGt/gCt|G92A||Exon_4_13369590_13369784|||AT4G26460.1-Protein|),UPSTREAM(MODIFIER|||||AT4G26466|||AT4G26466.1|),UPSTREAM(MODIFIER|||||AT4G26470|||AT4G26470.1|),UPSTREAM(MODIFIER|||||AT4G26470|||AT4G26470.2|),UPSTREAM(MODIFIER|||||Exon_4_13368557_13368629|||AT4G26466.1-Protein|),UPSTREAM(MODIFIER|||||Exon_4_13371377_13371575|||AT4G26470.1-Protein|),UPSTREAM(MODIFIER|||||Exon_4_13371377_13371575|||AT4G26470.2-Protein|)	GT:PL:GQ	1/1:255,87,0:99
Chr4	14259164	.	T	A	222.0	.	DP=33;VDB=0.0240;AF1=1;AC1=2;DP4=0,0,16,16;MQ=43;FQ=-123;EFF=DOWNSTREAM(MODIFIER|||||AT4G28880|||AT4G28880.1|),DOWNSTREAM(MODIFIER|||||AT4G28910|||AT4G28910.1|),DOWNSTREAM(MODIFIER|||||AT4G28910|||AT4G28910.2|),DOWNSTREAM(MODIFIER|||||AT4G28910|||AT4G28910.3|),NON_SYNONYMOUS_CODING(MODERATE|MISSENSE|agT/agA|S8R||Exon_4_14259141_14263704|||AT4G28900.1|),UPSTREAM(MODIFIER|||||AT4G28890|||AT4G28890.1|),UPSTREAM(MODIFIER|||||Exon_4_14256437_14257735|||AT4G28890.1-Protein|)	GT:PL:GQ	1/1:255,96,0:99
Chr4	14361934	.	A	G	222.0	.	DP=30;VDB=0.0275;AF1=1;AC1=2;DP4=0,0,17,13;MQ=46;FQ=-117;EFF=INTERGENIC(MODIFIER|||||||||)	GT:PL:GQ	1/1:255,90,0:99
Chr4	14827204	.	G	T	222.0	.	DP=35;VDB=0.0253;AF1=1;AC1=2;DP4=0,0,19,15;MQ=46;FQ=-129;EFF=DOWNSTREAM(MODIFIER|||||AT4G30290|||AT4G30290.1|),DOWNSTREAM(MODIFIER|||||AT4G30300|||AT4G30300.1|),DOWNSTREAM(MODIFIER|||||Exon_4_14829699_14829965|||AT4G30290.1-Protein|),DOWNSTREAM(MODIFIER|||||Exon_4_14831005_14831550|||AT4G30300.1-Protein|),INTERGENIC(MODIFIER|||||||||),UPSTREAM(MODIFIER|||||AT4G30280|||AT4G30280.1|),UPSTREAM(MODIFIER|||||AT4G30310|||AT4G30310.1|),UPSTREAM(MODIFIER|||||AT4G30310|||AT4G30310.2|),UPSTREAM(MODIFIER|||||Exon_4_14826717_14826998|||AT4G30280.1-Protein|),UPSTREAM(MODIFIER|||||Exon_4_14831913_14831994|||AT4G30310.1-Protein|),UPSTREAM(MODIFIER|||||Exon_4_14831913_14831994|||AT4G30310.2-Protein|)	GT:PL:GQ	1/1:255,102,0:99
Chr4	15870988	.	A	T	222.0	.	DP=36;VDB=0.0270;AF1=1;AC1=2;DP4=0,0,22,13;MQ=40;FQ=-132;EFF=INTERGENIC(MODIFIER|||||||||),UPSTREAM(MODIFIER|||||AT4G32880|||AT4G32880.1|),UPSTREAM(MODIFIER|||||AT4G32890|||AT4G32890.1|),UPSTREAM(MODIFIER|||||Exon_4_15867620_15867822|||AT4G32880.1-Protein|),UPSTREAM(MODIFIER|||||Exon_4_15875598_15875816|||AT4G32890.1-Protein|)	GT:PL:GQ	1/1:255,105,0:99
Chr4	15870989	.	T	A	222.0	.	DP=36;VDB=0.0267;AF1=1;AC1=2;DP4=0,0,22,12;MQ=39;FQ=-129;EFF=INTERGENIC(MODIFIER|||||||||),UPSTREAM(MODIFIER|||||AT4G32880|||AT4G32880.1|),UPSTREAM(MODIFIER|||||AT4G32890|||AT4G32890.1|),UPSTREAM(MODIFIER|||||Exon_4_15867620_15867822|||AT4G32880.1-Protein|),UPSTREAM(MODIFIER|||||Exon_4_15875598_15875816|||AT4G32890.1-Protein|)	GT:PL:GQ	1/1:255,102,0:99
Chr4	15906633	.	G	A	222.0	.	DP=38;VDB=0.0254;AF1=1;AC1=2;DP4=0,0,19,18;MQ=46;FQ=-138;EFF=DOWNSTREAM(MODIFIER|||||AT4G32960|||AT4G32960.1|),DOWNSTREAM(MODIFIER|||||AT4G32970|||AT4G32970.1|),DOWNSTREAM(MODIFIER|||||Exon_4_15909875_15910141|||AT4G32960.1-Protein|),DOWNSTREAM(MODIFIER|||||Exon_4_15914046_15914300|||AT4G32970.1-Protein|),INTERGENIC(MODIFIER|||||||||),UPSTREAM(MODIFIER|||||AT4G32940|||AT4G32940.1|),UPSTREAM(MODIFIER|||||AT4G32950|||AT4G32950.1|),UPSTREAM(MODIFIER|||||Exon_4_15902934_15903161|||AT4G32940.1-Protein|),UPSTREAM(MODIFIER|||||Exon_4_15905822_15906010|||AT4G32950.1-Protein|)	GT:PL:GQ	1/1:255,111,0:99
Chr4	16280059	.	G	T	178.0	.	DP=15;VDB=0.0233;AF1=1;AC1=2;DP4=0,0,1,12;MQ=47;FQ=-66;EFF=DOWNSTREAM(MODIFIER|||||AT4G33960|||AT4G33960.1|),DOWNSTREAM(MODIFIER|||||AT4G33980|||AT4G33980.1|),DOWNSTREAM(MODIFIER|||||AT4G33980|||AT4G33980.2|),DOWNSTREAM(MODIFIER|||||Exon_4_16277392_16277595|||AT4G33960.1-Protein|),DOWNSTREAM(MODIFIER|||||Exon_4_16284791_16284946|||AT4G33980.1-Protein|),DOWNSTREAM(MODIFIER|||||Exon_4_16284791_16284946|||AT4G33980.2-Protein|),SYNONYMOUS_CODING(LOW|SILENT|ccC/ccA|P612||AT4G33970|||AT4G33970.1|),SYNONYMOUS_CODING(LOW|SILENT|ccC/ccA|P612||Exon_4_16279795_16281894|||AT4G33970.1-Protein|)	GT:PL:GQ	1/1:211,39,0:75
Chr4	16287335	.	C	T	222.0	.	DP=27;VDB=0.0201;AF1=1;AC1=2;DP4=0,0,4,22;MQ=38;FQ=-105;EFF=DOWNSTREAM(MODIFIER|||||AT4G33985|||AT4G33985.1|),DOWNSTREAM(MODIFIER|||||AT4G33990|||AT4G33990.1|),DOWNSTREAM(MODIFIER|||||Exon_4_16288485_16288857|||AT4G33985.1-Protein|),DOWNSTREAM(MODIFIER|||||Exon_4_16290141_16292612|||AT4G33990.1-Protein|),INTERGENIC(MODIFIER|||||||||),UPSTREAM(MODIFIER|||||AT4G33980|||AT4G33980.1|),UPSTREAM(MODIFIER|||||AT4G33980|||AT4G33980.2|),UPSTREAM(MODIFIER|||||Exon_4_16284791_16284946|||AT4G33980.1-Protein|),UPSTREAM(MODIFIER|||||Exon_4_16284791_16284946|||AT4G33980.2-Protein|)	GT:PL:GQ	1/1:255,78,0:99
Chr4	16287337	.	C	T	222.0	.	DP=28;VDB=0.0215;AF1=1;AC1=2;DP4=0,0,4,23;MQ=39;FQ=-108;EFF=DOWNSTREAM(MODIFIER|||||AT4G33985|||AT4G33985.1|),DOWNSTREAM(MODIFIER|||||AT4G33990|||AT4G33990.1|),DOWNSTREAM(MODIFIER|||||Exon_4_16288485_16288857|||AT4G33985.1-Protein|),DOWNSTREAM(MODIFIER|||||Exon_4_16290141_16292612|||AT4G33990.1-Protein|),INTERGENIC(MODIFIER|||||||||),UPSTREAM(MODIFIER|||||AT4G33980|||AT4G33980.1|),UPSTREAM(MODIFIER|||||AT4G33980|||AT4G33980.2|),UPSTREAM(MODIFIER|||||Exon_4_16284791_16284946|||AT4G33980.1-Protein|),UPSTREAM(MODIFIER|||||Exon_4_16284791_16284946|||AT4G33980.2-Protein|)	GT:PL:GQ	1/1:255,81,0:99
Chr4	16888935	.	G	A	222.0	.	DP=37;VDB=0.0195;AF1=1;AC1=2;DP4=0,0,18,16;MQ=46;FQ=-129;EFF=DOWNSTREAM(MODIFIER|||||AT4G35560|||AT4G35560.1|),DOWNSTREAM(MODIFIER|||||AT4G35560|||AT4G35560.2|),DOWNSTREAM(MODIFIER|||||Exon_4_16881562_16881600|||AT4G35560.1-Protein|),DOWNSTREAM(MODIFIER|||||Exon_4_16881562_16881600|||AT4G35560.2-Protein|),NON_SYNONYMOUS_CODING(MODERATE|MISSENSE|gCg/gTg|A457V||AT4G35580|||AT4G35580.1|),NON_SYNONYMOUS_CODING(MODERATE|MISSENSE|gCg/gTg|A457V||AT4G35580|||AT4G35580.2|),NON_SYNONYMOUS_CODING(MODERATE|MISSENSE|gCg/gTg|A457V||AT4G35580|||AT4G35580.3|),NON_SYNONYMOUS_CODING(MODERATE|MISSENSE|gCg/gTg|A457V||Exon_4_16890579_16890744|||AT4G35580.1-Protein|),NON_SYNONYMOUS_CODING(MODERATE|MISSENSE|gCg/gTg|A457V||Exon_4_16890579_16890744|||AT4G35580.2-Protein|),NON_SYNONYMOUS_CODING(MODERATE|MISSENSE|gCg/gTg|A457V||Exon_4_16890579_16890744|||AT4G35580.3-Protein|),UPSTREAM(MODIFIER|||||AT4G35570|||AT4G35570.1|),UPSTREAM(MODIFIER|||||AT4G35589|||AT4G35589.1|),UPSTREAM(MODIFIER|||||AT4G35590|||AT4G35590.1|),UPSTREAM(MODIFIER|||||Exon_4_16888138_16888184|||AT4G35570.1-Protein|),UPSTREAM(MODIFIER|||||Exon_4_16892766_16892903|||AT4G35589.1-Protein|),UPSTREAM(MODIFIER|||||Exon_4_16892909_16892922|||AT4G35590.1-Protein|)	GT:PL:GQ	1/1:255,102,0:99
Chr4	17240491	.	A	G	222.0	.	DP=42;VDB=0.0278;AF1=1;AC1=2;DP4=0,0,23,17;MQ=46;FQ=-147;EFF=DOWNSTREAM(MODIFIER|||||AT4G36550|||AT4G36550.1|),DOWNSTREAM(MODIFIER|||||Exon_4_17247885_17247926|||AT4G36550.1-Protein|),INTRON(MODIFIER|||||AT4G36530|||AT4G36530.1|7),INTRON(MODIFIER|||||AT4G36530|||AT4G36530.2|6),INTRON(MODIFIER|||||Exon_4_17241482_17241518|||AT4G36530.1-Protein|5),INTRON(MODIFIER|||||Exon_4_17241671_17241770|||AT4G36530.2-Protein|6),UPSTREAM(MODIFIER|||||AT4G36520|||AT4G36520.1|),UPSTREAM(MODIFIER|||||AT4G36540|||AT4G36540.1|),UPSTREAM(MODIFIER|||||AT4G36540|||AT4G36540.2|),UPSTREAM(MODIFIER|||||Exon_4_17243699_17243989|||AT4G36540.1-Protein|),UPSTREAM(MODIFIER|||||Exon_4_17243699_17243989|||AT4G36540.2-Protein|)	GT:PL:GQ	1/1:255,120,0:99
Chr4	17276566	.	C	A	222.0	.	DP=32;VDB=0.0240;AF1=1;AC1=2;DP4=0,0,13,18;MQ=32;FQ=-120;EFF=DOWNSTREAM(MODIFIER|||||AT4G36635|||AT4G36635.1|),DOWNSTREAM(MODIFIER|||||AT4G36640|||AT4G36640.1|),DOWNSTREAM(MODIFIER|||||AT4G36640|||AT4G36640.2|),DOWNSTREAM(MODIFIER|||||AT4G36648|||AT4G36648.1|),DOWNSTREAM(MODIFIER|||||Exon_4_17278125_17278181|||AT4G36640.2-Protein|),DOWNSTREAM(MODIFIER|||||Exon_4_17278388_17278447|||AT4G36640.1-Protein|),START_GAINED(LOW|||||AT4G36630|||AT4G36630.1|1),UPSTREAM(MODIFIER|||||Exon_4_17276110_17276524|||AT4G36630.1-Protein|)	GT:PL:GQ	1/1:255,93,0:99
Chr4	17276567	.	G	A	222.0	.	DP=31;VDB=0.0207;AF1=1;AC1=2;DP4=0,0,13,18;MQ=32;FQ=-120;EFF=DOWNSTREAM(MODIFIER|||||AT4G36635|||AT4G36635.1|),DOWNSTREAM(MODIFIER|||||AT4G36640|||AT4G36640.1|),DOWNSTREAM(MODIFIER|||||AT4G36640|||AT4G36640.2|),DOWNSTREAM(MODIFIER|||||AT4G36648|||AT4G36648.1|),DOWNSTREAM(MODIFIER|||||Exon_4_17278125_17278181|||AT4G36640.2-Protein|),DOWNSTREAM(MODIFIER|||||Exon_4_17278388_17278447|||AT4G36640.1-Protein|),UPSTREAM(MODIFIER|||||Exon_4_17276110_17276524|||AT4G36630.1-Protein|),UTR_5_PRIME(MODIFIER|||||AT4G36630|||AT4G36630.1|1)	GT:PL:GQ	1/1:255,93,0:99
Chr4	17276568	.	C	G	222.0	.	DP=31;VDB=0.0207;AF1=1;AC1=2;DP4=0,0,12,17;MQ=31;FQ=-114;EFF=DOWNSTREAM(MODIFIER|||||AT4G36635|||AT4G36635.1|),DOWNSTREAM(MODIFIER|||||AT4G36640|||AT4G36640.1|),DOWNSTREAM(MODIFIER|||||AT4G36640|||AT4G36640.2|),DOWNSTREAM(MODIFIER|||||AT4G36648|||AT4G36648.1|),DOWNSTREAM(MODIFIER|||||Exon_4_17278125_17278181|||AT4G36640.2-Protein|),DOWNSTREAM(MODIFIER|||||Exon_4_17278388_17278447|||AT4G36640.1-Protein|),UPSTREAM(MODIFIER|||||Exon_4_17276110_17276524|||AT4G36630.1-Protein|),UTR_5_PRIME(MODIFIER|||||AT4G36630|||AT4G36630.1|1)	GT:PL:GQ	1/1:255,87,0:99
Chr4	17361415	.	G	A	222.0	.	DP=45;VDB=0.0265;AF1=1;AC1=2;DP4=0,0,24,21;MQ=34;FQ=-162;EFF=INTRON(MODIFIER|||||AT4G36860|||AT4G36860.1|1),UPSTREAM(MODIFIER|||||Exon_4_17361079_17361189|||AT4G36860.1-Protein|)	GT:PL:GQ	1/1:255,135,0:99
Chr4	17370694	.	T	G	222.0	.	DP=35;VDB=0.0265;AF1=1;AC1=2;DP4=0,0,25,9;MQ=46;FQ=-129;EFF=DOWNSTREAM(MODIFIER|||||AT4G36880|||AT4G36880.1|),DOWNSTREAM(MODIFIER|||||Exon_4_17375682_17376180|||AT4G36880.1-Protein|),INTRON(MODIFIER|||||AT4G36870|||AT4G36870.1|1),INTRON(MODIFIER|||||AT4G36870|||AT4G36870.2|2),INTRON(MODIFIER|||||Exon_4_17369423_17370601|||AT4G36870.1-Protein|1),INTRON(MODIFIER|||||Exon_4_17369423_17370601|||AT4G36870.2-Protein|1)	GT:PL:GQ	1/1:255,102,0:99
Chr4	17371721	.	A	C	222.0	.	DP=29;VDB=0.0275;AF1=1;AC1=2;DP4=0,0,15,14;MQ=39;FQ=-114;EFF=DOWNSTREAM(MODIFIER|||||AT4G36880|||AT4G36880.1|),DOWNSTREAM(MODIFIER|||||Exon_4_17375682_17376180|||AT4G36880.1-Protein|),NON_SYNONYMOUS_CODING(MODERATE|MISSENSE|Aac/Cac|N485H||AT4G36870|||AT4G36870.1|),NON_SYNONYMOUS_CODING(MODERATE|MISSENSE|Aac/Cac|N485H||AT4G36870|||AT4G36870.2|),NON_SYNONYMOUS_CODING(MODERATE|MISSENSE|Aac/Cac|N485H||Exon_4_17369423_17370601|||AT4G36870.1-Protein|),NON_SYNONYMOUS_CODING(MODERATE|MISSENSE|Aac/Cac|N485H||Exon_4_17369423_17370601|||AT4G36870.2-Protein|)	GT:PL:GQ	1/1:255,87,0:99
Chr4	17371723	.	C	A	222.0	.	DP=29;VDB=0.0275;AF1=1;AC1=2;DP4=0,0,15,14;MQ=39;FQ=-114;EFF=DOWNSTREAM(MODIFIER|||||AT4G36880|||AT4G36880.1|),DOWNSTREAM(MODIFIER|||||Exon_4_17375682_17376180|||AT4G36880.1-Protein|),NON_SYNONYMOUS_CODING(MODERATE|MISSENSE|aaC/aaA|N485K||AT4G36870|||AT4G36870.1|),NON_SYNONYMOUS_CODING(MODERATE|MISSENSE|aaC/aaA|N485K||AT4G36870|||AT4G36870.2|),NON_SYNONYMOUS_CODING(MODERATE|MISSENSE|aaC/aaA|N485K||Exon_4_17369423_17370601|||AT4G36870.1-Protein|),NON_SYNONYMOUS_CODING(MODERATE|MISSENSE|aaC/aaA|N485K||Exon_4_17369423_17370601|||AT4G36870.2-Protein|)	GT:PL:GQ	1/1:255,87,0:99
Chr4	17398129	.	C	A	222.0	.	DP=31;VDB=0.0276;AF1=1;AC1=2;DP4=0,0,18,11;MQ=46;FQ=-114;EFF=INTERGENIC(MODIFIER|||||||||),UPSTREAM(MODIFIER|||||AT4G36910|||AT4G36910.1|),UPSTREAM(MODIFIER|||||AT4G36920|||AT4G36920.1|),UPSTREAM(MODIFIER|||||AT4G36920|||AT4G36920.2|),UPSTREAM(MODIFIER|||||Exon_4_17393012_17393218|||AT4G36910.1-Protein|),UPSTREAM(MODIFIER|||||Exon_4_17400998_17401443|||AT4G36920.1-Protein|),UPSTREAM(MODIFIER|||||Exon_4_17400998_17401443|||AT4G36920.2-Protein|)	GT:PL:GQ	1/1:255,87,0:99
Chr5	14966	.	C	A	222.0	.	DP=28;VDB=0.0272;AF1=1;AC1=2;DP4=0,0,13,15;MQ=47;FQ=-111;EFF=DOWNSTREAM(MODIFIER|||||AT5G01030|||AT5G01030.1|),DOWNSTREAM(MODIFIER|||||AT5G01030|||AT5G01030.2|),DOWNSTREAM(MODIFIER|||||AT5G01050|||AT5G01050.1|),DOWNSTREAM(MODIFIER|||||Exon_5_10638_12665|||AT5G01030.1-Protein|),DOWNSTREAM(MODIFIER|||||Exon_5_10638_12665|||AT5G01030.2-Protein|),DOWNSTREAM(MODIFIER|||||Exon_5_20714_20812|||AT5G01050.1-Protein|),INTRON(MODIFIER|||||AT5G01040|||AT5G01040.1|3),INTRON(MODIFIER|||||Exon_5_16044_16142|||AT5G01040.1-Protein|3)	GT:PL:GQ	1/1:255,84,0:99
Chr5	29806	.	A	G	222.0	.	DP=26;VDB=0.0277;AF1=1;AC1=2;DP4=0,0,12,12;MQ=39;FQ=-99;EFF=DOWNSTREAM(MODIFIER|||||AT5G01060|||AT5G01060.1|),DOWNSTREAM(MODIFIER|||||AT5G01100|||AT5G01100.1|),DOWNSTREAM(MODIFIER|||||Exon_5_22740_23054|||AT5G01060.1-Protein|),INTERGENIC(MODIFIER|||||||||),UPSTREAM(MODIFIER|||||AT5G01070|||AT5G01070.1|),UPSTREAM(MODIFIER|||||AT5G01070|||AT5G01070.2|),UPSTREAM(MODIFIER|||||AT5G01075|||AT5G01075.1|),UPSTREAM(MODIFIER|||||AT5G01080|||AT5G01080.1|),UPSTREAM(MODIFIER|||||AT5G01090|||AT5G01090.1|),UPSTREAM(MODIFIER|||||Exon_5_25425_25799|||AT5G01070.1-Protein|),UPSTREAM(MODIFIER|||||Exon_5_25429_25799|||AT5G01070.2-Protein|),UPSTREAM(MODIFIER|||||Exon_5_27351_27423|||AT5G01075.1-Protein|),UPSTREAM(MODIFIER|||||Exon_5_28532_29086|||AT5G01080.1-Protein|),UPSTREAM(MODIFIER|||||Exon_5_33055_34116|||AT5G01090.1-Protein|)	GT:PL:GQ	1/1:255,72,0:99
Chr5	355471	.	A	G	222.0	.	DP=29;VDB=0.0270;AF1=1;AC1=2;DP4=0,0,11,18;MQ=44;FQ=-114;EFF=DOWNSTREAM(MODIFIER|||||AT5G01910|||AT5G01910.1|),DOWNSTREAM(MODIFIER|||||AT5G01910|||AT5G01910.2|),DOWNSTREAM(MODIFIER|||||Exon_5_358314_358655|||AT5G01910.1-Protein|),DOWNSTREAM(MODIFIER|||||Exon_5_358314_358655|||AT5G01910.2-Protein|),INTERGENIC(MODIFIER|||||||||),UPSTREAM(MODIFIER|||||AT5G01900|||AT5G01900.1|),UPSTREAM(MODIFIER|||||AT5G01920|||AT5G01920.1|),UPSTREAM(MODIFIER|||||Exon_5_351748_352013|||AT5G01900.1-Protein|),UPSTREAM(MODIFIER|||||Exon_5_359154_359714|||AT5G01920.1-Protein|)	GT:PL:GQ	1/1:255,87,0:99
Chr5	392619	.	C	A	215.0	.	DP=17;VDB=0.0287;AF1=1;AC1=2;DP4=0,0,7,9;MQ=28;FQ=-75;EFF=INTERGENIC(MODIFIER|||||||||),UPSTREAM(MODIFIER|||||AT5G02020|||AT5G02020.1|),UPSTREAM(MODIFIER|||||AT5G02020|||AT5G02020.2|),UPSTREAM(MODIFIER|||||AT5G02021|||AT5G02021.1|),UPSTREAM(MODIFIER|||||AT5G02025|||AT5G02025.1|),UPSTREAM(MODIFIER|||||AT5G02030|||AT5G02030.1|),UPSTREAM(MODIFIER|||||Exon_5_387778_387921|||AT5G02020.1-Protein|),UPSTREAM(MODIFIER|||||Exon_5_387778_387921|||AT5G02020.2-Protein|),UPSTREAM(MODIFIER|||||Exon_5_388715_388828|||AT5G02021.1-Protein|),UPSTREAM(MODIFIER|||||Exon_5_395754_396473|||AT5G02030.1-Protein|)	GT:PL:GQ	1/1:248,48,0:93
Chr5	998632	.	G	A	177.0	.	DP=15;VDB=0.0252;AF1=1;AC1=2;DP4=0,0,4,9;MQ=32;FQ=-66;EFF=DOWNSTREAM(MODIFIER|||||AT5G03770|||AT5G03770.1|),DOWNSTREAM(MODIFIER|||||AT5G03780|||AT5G03780.1|),DOWNSTREAM(MODIFIER|||||Exon_5_1000861_1000947|||AT5G03780.1-Protein|),DOWNSTREAM(MODIFIER|||||Exon_5_995191_995383|||AT5G03770.1-Protein|),INTERGENIC(MODIFIER|||||||||),UPSTREAM(MODIFIER|||||AT5G03775|||AT5G03775.1|)	GT:PL:GQ	1/1:210,39,0:75
Chr5	998634	.	T	C	166.0	.	DP=15;VDB=0.0252;AF1=1;AC1=2;DP4=0,0,3,8;MQ=30;FQ=-60;EFF=DOWNSTREAM(MODIFIER|||||AT5G03770|||AT5G03770.1|),DOWNSTREAM(MODIFIER|||||AT5G03780|||AT5G03780.1|),DOWNSTREAM(MODIFIER|||||Exon_5_1000861_1000947|||AT5G03780.1-Protein|),DOWNSTREAM(MODIFIER|||||Exon_5_995191_995383|||AT5G03770.1-Protein|),INTERGENIC(MODIFIER|||||||||),UPSTREAM(MODIFIER|||||AT5G03775|||AT5G03775.1|)	GT:PL:GQ	1/1:199,33,0:63
Chr5	998636	.	G	A	186.0	.	DP=15;VDB=0.0252;AF1=1;AC1=2;DP4=0,0,4,9;MQ=32;FQ=-66;EFF=DOWNSTREAM(MODIFIER|||||AT5G03770|||AT5G03770.1|),DOWNSTREAM(MODIFIER|||||AT5G03780|||AT5G03780.1|),DOWNSTREAM(MODIFIER|||||Exon_5_1000861_1000947|||AT5G03780.1-Protein|),DOWNSTREAM(MODIFIER|||||Exon_5_995191_995383|||AT5G03770.1-Protein|),INTERGENIC(MODIFIER|||||||||),UPSTREAM(MODIFIER|||||AT5G03775|||AT5G03775.1|)	GT:PL:GQ	1/1:219,39,0:75
Chr5	998983	.	C	A	222.0	.	DP=32;VDB=0.0254;AF1=1;AC1=2;DP4=0,0,15,16;MQ=45;FQ=-120;EFF=DOWNSTREAM(MODIFIER|||||AT5G03770|||AT5G03770.1|),DOWNSTREAM(MODIFIER|||||AT5G03780|||AT5G03780.1|),DOWNSTREAM(MODIFIER|||||Exon_5_1000861_1000947|||AT5G03780.1-Protein|),DOWNSTREAM(MODIFIER|||||Exon_5_995191_995383|||AT5G03770.1-Protein|),NON_SYNONYMOUS_CODING(MODERATE|MISSENSE|caC/caA|H14Q||AT5G03775|||AT5G03775.1|)	GT:PL:GQ	1/1:255,93,0:99
Chr5	1038596	.	G	T	222.0	.	DP=32;VDB=0.0268;AF1=1;AC1=2;DP4=0,0,10,21;MQ=39;FQ=-120;EFF=DOWNSTREAM(MODIFIER|||||Exon_5_1041143_1041453|||AT5G03880.1-Protein|),UPSTREAM(MODIFIER|||||AT5G03860|||AT5G03860.1|),UPSTREAM(MODIFIER|||||AT5G03860|||AT5G03860.2|),UPSTREAM(MODIFIER|||||AT5G03870|||AT5G03870.1|),UPSTREAM(MODIFIER|||||Exon_5_1034153_1034527|||AT5G03860.1-Protein|),UPSTREAM(MODIFIER|||||Exon_5_1034153_1034527|||AT5G03860.2-Protein|),UPSTREAM(MODIFIER|||||Exon_5_1035813_1036967|||AT5G03870.1-Protein|),UTR_3_PRIME(MODIFIER|||||AT5G03880|||AT5G03880.1|12)	GT:PL:GQ	1/1:255,93,0:99
Chr5	1038597	.	G	T	222.0	.	DP=32;VDB=0.0268;AF1=1;AC1=2;DP4=0,0,11,21;MQ=40;FQ=-123;EFF=DOWNSTREAM(MODIFIER|||||Exon_5_1041143_1041453|||AT5G03880.1-Protein|),UPSTREAM(MODIFIER|||||AT5G03860|||AT5G03860.1|),UPSTREAM(MODIFIER|||||AT5G03860|||AT5G03860.2|),UPSTREAM(MODIFIER|||||AT5G03870|||AT5G03870.1|),UPSTREAM(MODIFIER|||||Exon_5_1034153_1034527|||AT5G03860.1-Protein|),UPSTREAM(MODIFIER|||||Exon_5_1034153_1034527|||AT5G03860.2-Protein|),UPSTREAM(MODIFIER|||||Exon_5_1035813_1036967|||AT5G03870.1-Protein|),UTR_3_PRIME(MODIFIER|||||AT5G03880|||AT5G03880.1|12)	GT:PL:GQ	1/1:255,96,0:99
Chr5	1097774	.	C	T	222.0	.	DP=31;VDB=0.0254;AF1=1;AC1=2;DP4=0,0,14,16;MQ=35;FQ=-117;EFF=DOWNSTREAM(MODIFIER|||||AT5G04040|||AT5G04040.1|),DOWNSTREAM(MODIFIER|||||AT5G04045|||AT5G04045.1|),DOWNSTREAM(MODIFIER|||||Exon_5_1090346_1091767|||AT5G04040.1-Protein|),DOWNSTREAM(MODIFIER|||||Exon_5_1093713_1093761|||AT5G04045.1-Protein|),INTRON(MODIFIER|||||AT5G04050|||AT5G04050.2|1),INTRON(MODIFIER|||||Exon_5_1096092_1097722|||AT5G04050.2-Protein|1),SYNONYMOUS_CODING(LOW|SILENT|ctC/ctT|L561||AT5G04050|||AT5G04050.1|),SYNONYMOUS_CODING(LOW|SILENT|ctC/ctT|L561||Exon_5_1096092_1097894|||AT5G04050.1-Protein|),UPSTREAM(MODIFIER|||||AT5G04047|||AT5G04047.1|),UPSTREAM(MODIFIER|||||AT5G04060|||AT5G04060.1|),UPSTREAM(MODIFIER|||||AT5G04070|||AT5G04070.1|),UPSTREAM(MODIFIER|||||Exon_5_1095436_1095684|||AT5G04047.1-Protein|),UPSTREAM(MODIFIER|||||Exon_5_1099271_1099445|||AT5G04060.1-Protein|),UPSTREAM(MODIFIER|||||Exon_5_1102238_1102432|||AT5G04070.1-Protein|)	GT:PL:GQ	1/1:255,90,0:99
Chr5	1097880	.	G	T	222.0	.	DP=26;VDB=0.0270;AF1=1;AC1=2;DP4=0,0,13,12;MQ=26;FQ=-102;EFF=DOWNSTREAM(MODIFIER|||||AT5G04040|||AT5G04040.1|),DOWNSTREAM(MODIFIER|||||AT5G04045|||AT5G04045.1|),DOWNSTREAM(MODIFIER|||||Exon_5_1090346_1091767|||AT5G04040.1-Protein|),DOWNSTREAM(MODIFIER|||||Exon_5_1093713_1093761|||AT5G04045.1-Protein|),INTRON(MODIFIER|||||AT5G04050|||AT5G04050.2|1),INTRON(MODIFIER|||||Exon_5_1096092_1097722|||AT5G04050.2-Protein|1),NON_SYNONYMOUS_CODING(MODERATE|MISSENSE|Gta/Tta|V597L||AT5G04050|||AT5G04050.1|),NON_SYNONYMOUS_CODING(MODERATE|MISSENSE|Gta/Tta|V597L||Exon_5_1096092_1097894|||AT5G04050.1-Protein|),UPSTREAM(MODIFIER|||||AT5G04047|||AT5G04047.1|),UPSTREAM(MODIFIER|||||AT5G04060|||AT5G04060.1|),UPSTREAM(MODIFIER|||||AT5G04070|||AT5G04070.1|),UPSTREAM(MODIFIER|||||Exon_5_1095436_1095684|||AT5G04047.1-Protein|),UPSTREAM(MODIFIER|||||Exon_5_1099271_1099445|||AT5G04060.1-Protein|),UPSTREAM(MODIFIER|||||Exon_5_1102238_1102432|||AT5G04070.1-Protein|)	GT:PL:GQ	1/1:255,75,0:99
Chr5	1097883	.	C	G	222.0	.	DP=24;VDB=0.0264;AF1=1;AC1=2;DP4=0,0,12,11;MQ=25;FQ=-96;EFF=DOWNSTREAM(MODIFIER|||||AT5G04040|||AT5G04040.1|),DOWNSTREAM(MODIFIER|||||AT5G04045|||AT5G04045.1|),DOWNSTREAM(MODIFIER|||||Exon_5_1090346_1091767|||AT5G04040.1-Protein|),DOWNSTREAM(MODIFIER|||||Exon_5_1093713_1093761|||AT5G04045.1-Protein|),INTRON(MODIFIER|||||AT5G04050|||AT5G04050.2|1),INTRON(MODIFIER|||||Exon_5_1096092_1097722|||AT5G04050.2-Protein|1),NON_SYNONYMOUS_CODING(MODERATE|MISSENSE|Cgt/Ggt|R598G||AT5G04050|||AT5G04050.1|),NON_SYNONYMOUS_CODING(MODERATE|MISSENSE|Cgt/Ggt|R598G||Exon_5_1096092_1097894|||AT5G04050.1-Protein|),UPSTREAM(MODIFIER|||||AT5G04047|||AT5G04047.1|),UPSTREAM(MODIFIER|||||AT5G04060|||AT5G04060.1|),UPSTREAM(MODIFIER|||||AT5G04070|||AT5G04070.1|),UPSTREAM(MODIFIER|||||Exon_5_1095436_1095684|||AT5G04047.1-Protein|),UPSTREAM(MODIFIER|||||Exon_5_1099271_1099445|||AT5G04060.1-Protein|),UPSTREAM(MODIFIER|||||Exon_5_1102238_1102432|||AT5G04070.1-Protein|)	GT:PL:GQ	1/1:255,69,0:99
Chr5	1097884	.	G	T	222.0	.	DP=24;VDB=0.0264;AF1=1;AC1=2;DP4=0,0,12,11;MQ=25;FQ=-96;EFF=DOWNSTREAM(MODIFIER|||||AT5G04040|||AT5G04040.1|),DOWNSTREAM(MODIFIER|||||AT5G04045|||AT5G04045.1|),DOWNSTREAM(MODIFIER|||||Exon_5_1090346_1091767|||AT5G04040.1-Protein|),DOWNSTREAM(MODIFIER|||||Exon_5_1093713_1093761|||AT5G04045.1-Protein|),INTRON(MODIFIER|||||AT5G04050|||AT5G04050.2|1),INTRON(MODIFIER|||||Exon_5_1096092_1097722|||AT5G04050.2-Protein|1),NON_SYNONYMOUS_CODING(MODERATE|MISSENSE|cGt/cTt|R598L||AT5G04050|||AT5G04050.1|),NON_SYNONYMOUS_CODING(MODERATE|MISSENSE|cGt/cTt|R598L||Exon_5_1096092_1097894|||AT5G04050.1-Protein|),UPSTREAM(MODIFIER|||||AT5G04047|||AT5G04047.1|),UPSTREAM(MODIFIER|||||AT5G04060|||AT5G04060.1|),UPSTREAM(MODIFIER|||||AT5G04070|||AT5G04070.1|),UPSTREAM(MODIFIER|||||Exon_5_1095436_1095684|||AT5G04047.1-Protein|),UPSTREAM(MODIFIER|||||Exon_5_1099271_1099445|||AT5G04060.1-Protein|),UPSTREAM(MODIFIER|||||Exon_5_1102238_1102432|||AT5G04070.1-Protein|)	GT:PL:GQ	1/1:255,69,0:99
Chr5	2821040	.	G	T	222.0	.	DP=17;VDB=0.0273;AF1=1;AC1=2;DP4=0,0,8,9;MQ=46;FQ=-78;EFF=DOWNSTREAM(MODIFIER|||||AT5G08660|||AT5G08660.1|),DOWNSTREAM(MODIFIER|||||Exon_5_2814526_2814834|||AT5G08660.1-Protein|),NON_SYNONYMOUS_CODING(MODERATE|MISSENSE|cCc/cAc|P37H||AT5G08670|||AT5G08670.1|),NON_SYNONYMOUS_CODING(MODERATE|MISSENSE|cCc/cAc|P37H||Exon_5_2820676_2821149|||AT5G08670.1-Protein|),UPSTREAM(MODIFIER|||||AT5G08680|||AT5G08680.1|),UPSTREAM(MODIFIER|||||AT5G08690|||AT5G08690.1|),UPSTREAM(MODIFIER|||||Exon_5_2821992_2822474|||AT5G08680.1-Protein|),UPSTREAM(MODIFIER|||||Exon_5_2825739_2826212|||AT5G08690.1-Protein|)	GT:PL:GQ	1/1:255,51,0:99
Chr5	2848835	.	T	C	222.0	.	DP=29;VDB=0.0272;AF1=1;AC1=2;DP4=0,0,13,15;MQ=41;FQ=-111;EFF=NON_SYNONYMOUS_CODING(MODERATE|MISSENSE|Aga/Gga|R493G||AT5G08740|||AT5G08740.1|),NON_SYNONYMOUS_CODING(MODERATE|MISSENSE|Aga/Gga|R493G||Exon_5_2851281_2851323|||AT5G08740.1-Protein|),UPSTREAM(MODIFIER|||||AT5G08720|||AT5G08720.1|),UPSTREAM(MODIFIER|||||AT5G08730|||AT5G08730.1|),UPSTREAM(MODIFIER|||||AT5G08750|||AT5G08750.1|),UPSTREAM(MODIFIER|||||AT5G08750|||AT5G08750.2|),UPSTREAM(MODIFIER|||||AT5G08750|||AT5G08750.3|),UPSTREAM(MODIFIER|||||Exon_5_2844941_2845335|||AT5G08720.1-Protein|),UPSTREAM(MODIFIER|||||Exon_5_2846625_2847415|||AT5G08730.1-Protein|),UPSTREAM(MODIFIER|||||Exon_5_2852912_2852942|||AT5G08750.3-Protein|),UPSTREAM(MODIFIER|||||Exon_5_2853066_2853962|||AT5G08750.1-Protein|),UPSTREAM(MODIFIER|||||Exon_5_2853066_2853962|||AT5G08750.2-Protein|)	GT:PL:GQ	1/1:255,84,0:99
Chr5	2848840	.	A	T	222.0	.	DP=29;VDB=0.0270;AF1=1;AC1=2;DP4=0,0,14,12;MQ=40;FQ=-105;EFF=NON_SYNONYMOUS_CODING(MODERATE|MISSENSE|aTg/aAg|M491K||AT5G08740|||AT5G08740.1|),NON_SYNONYMOUS_CODING(MODERATE|MISSENSE|aTg/aAg|M491K||Exon_5_2851281_2851323|||AT5G08740.1-Protein|),UPSTREAM(MODIFIER|||||AT5G08720|||AT5G08720.1|),UPSTREAM(MODIFIER|||||AT5G08730|||AT5G08730.1|),UPSTREAM(MODIFIER|||||AT5G08750|||AT5G08750.1|),UPSTREAM(MODIFIER|||||AT5G08750|||AT5G08750.2|),UPSTREAM(MODIFIER|||||AT5G08750|||AT5G08750.3|),UPSTREAM(MODIFIER|||||Exon_5_2844941_2845335|||AT5G08720.1-Protein|),UPSTREAM(MODIFIER|||||Exon_5_2846625_2847415|||AT5G08730.1-Protein|),UPSTREAM(MODIFIER|||||Exon_5_2852912_2852942|||AT5G08750.3-Protein|),UPSTREAM(MODIFIER|||||Exon_5_2853066_2853962|||AT5G08750.1-Protein|),UPSTREAM(MODIFIER|||||Exon_5_2853066_2853962|||AT5G08750.2-Protein|)	GT:PL:GQ	1/1:255,78,0:99
Chr5	2906922	.	A	T	88.3	.	DP=6;VDB=0.0150;AF1=1;AC1=2;DP4=0,0,2,3;MQ=32;FQ=-42;EFF=DOWNSTREAM(MODIFIER|||||AT5G09370|||AT5G09370.1|),DOWNSTREAM(MODIFIER|||||AT5G09370|||AT5G09370.2|),DOWNSTREAM(MODIFIER|||||AT5G09380|||AT5G09380.1|),DOWNSTREAM(MODIFIER|||||Exon_5_2910154_2910475|||AT5G09370.1-Protein|),DOWNSTREAM(MODIFIER|||||Exon_5_2910154_2910475|||AT5G09370.2-Protein|),DOWNSTREAM(MODIFIER|||||Exon_5_2913110_2913136|||AT5G09380.1-Protein|),NON_SYNONYMOUS_CODING(MODERATE|MISSENSE|aTt/aAt|I469N||AT5G09360|||AT5G09360.1|),NON_SYNONYMOUS_CODING(MODERATE|MISSENSE|aTt/aAt|I469N||Exon_5_2908536_2908658|||AT5G09360.1-Protein|),UPSTREAM(MODIFIER|||||AT5G09350|||AT5G09350.1|),UPSTREAM(MODIFIER|||||Exon_5_2904057_2905610|||AT5G09350.1-Protein|)	GT:PL:GQ	1/1:121,15,0:27
Chr5	2906934	.	C	A	45.0	.	DP=5;VDB=0.0215;AF1=1;AC1=2;DP4=0,0,2,1;MQ=27;FQ=-36;EFF=DOWNSTREAM(MODIFIER|||||AT5G09370|||AT5G09370.1|),DOWNSTREAM(MODIFIER|||||AT5G09370|||AT5G09370.2|),DOWNSTREAM(MODIFIER|||||AT5G09380|||AT5G09380.1|),DOWNSTREAM(MODIFIER|||||Exon_5_2910154_2910475|||AT5G09370.1-Protein|),DOWNSTREAM(MODIFIER|||||Exon_5_2910154_2910475|||AT5G09370.2-Protein|),DOWNSTREAM(MODIFIER|||||Exon_5_2913110_2913136|||AT5G09380.1-Protein|),NON_SYNONYMOUS_CODING(MODERATE|MISSENSE|tGg/tTg|W465L||AT5G09360|||AT5G09360.1|),NON_SYNONYMOUS_CODING(MODERATE|MISSENSE|tGg/tTg|W465L||Exon_5_2908536_2908658|||AT5G09360.1-Protein|),UPSTREAM(MODIFIER|||||AT5G09350|||AT5G09350.1|),UPSTREAM(MODIFIER|||||Exon_5_2904057_2905610|||AT5G09350.1-Protein|)	GT:PL:GQ	1/1:77,9,0:16
Chr5	2906940	.	G	T	95.1	.	DP=7;VDB=0.0165;AF1=1;AC1=2;DP4=0,0,5,1;MQ=29;FQ=-45;EFF=DOWNSTREAM(MODIFIER|||||AT5G09370|||AT5G09370.1|),DOWNSTREAM(MODIFIER|||||AT5G09370|||AT5G09370.2|),DOWNSTREAM(MODIFIER|||||AT5G09380|||AT5G09380.1|),DOWNSTREAM(MODIFIER|||||Exon_5_2910154_2910475|||AT5G09370.1-Protein|),DOWNSTREAM(MODIFIER|||||Exon_5_2910154_2910475|||AT5G09370.2-Protein|),DOWNSTREAM(MODIFIER|||||Exon_5_2913110_2913136|||AT5G09380.1-Protein|),NON_SYNONYMOUS_CODING(MODERATE|MISSENSE|aCc/aAc|T463N||AT5G09360|||AT5G09360.1|),NON_SYNONYMOUS_CODING(MODERATE|MISSENSE|aCc/aAc|T463N||Exon_5_2908536_2908658|||AT5G09360.1-Protein|),UPSTREAM(MODIFIER|||||AT5G09350|||AT5G09350.1|),UPSTREAM(MODIFIER|||||Exon_5_2904057_2905610|||AT5G09350.1-Protein|)	GT:PL:GQ	1/1:128,18,0:33
Chr5	2906942	.	T	C	118.0	.	DP=7;VDB=0.0165;AF1=1;AC1=2;DP4=0,0,5,2;MQ=29;FQ=-48;EFF=DOWNSTREAM(MODIFIER|||||AT5G09370|||AT5G09370.1|),DOWNSTREAM(MODIFIER|||||AT5G09370|||AT5G09370.2|),DOWNSTREAM(MODIFIER|||||AT5G09380|||AT5G09380.1|),DOWNSTREAM(MODIFIER|||||Exon_5_2910154_2910475|||AT5G09370.1-Protein|),DOWNSTREAM(MODIFIER|||||Exon_5_2910154_2910475|||AT5G09370.2-Protein|),DOWNSTREAM(MODIFIER|||||Exon_5_2913110_2913136|||AT5G09380.1-Protein|),SYNONYMOUS_CODING(LOW|SILENT|acA/acG|T462||AT5G09360|||AT5G09360.1|),SYNONYMOUS_CODING(LOW|SILENT|acA/acG|T462||Exon_5_2908536_2908658|||AT5G09360.1-Protein|),UPSTREAM(MODIFIER|||||AT5G09350|||AT5G09350.1|),UPSTREAM(MODIFIER|||||Exon_5_2904057_2905610|||AT5G09350.1-Protein|)	GT:PL:GQ	1/1:151,21,0:39
Chr5	3406839	.	T	C	222.0	.	DP=19;VDB=0.0207;AF1=1;AC1=2;DP4=0,0,9,9;MQ=37;FQ=-81;EFF=INTERGENIC(MODIFIER|||||||||),UPSTREAM(MODIFIER|||||AT5G10760|||AT5G10760.1|),UPSTREAM(MODIFIER|||||AT5G10770|||AT5G10770.1|),UPSTREAM(MODIFIER|||||AT5G10780|||AT5G10780.1|),UPSTREAM(MODIFIER|||||AT5G10780|||AT5G10780.2|),UPSTREAM(MODIFIER|||||AT5G10790|||AT5G10790.1|),UPSTREAM(MODIFIER|||||Exon_5_3401994_3402165|||AT5G10760.1-Protein|),UPSTREAM(MODIFIER|||||Exon_5_3405169_3405331|||AT5G10770.1-Protein|),UPSTREAM(MODIFIER|||||Exon_5_3408422_3408550|||AT5G10780.1-Protein|),UPSTREAM(MODIFIER|||||Exon_5_3408422_3408550|||AT5G10780.2-Protein|),UPSTREAM(MODIFIER|||||Exon_5_3410638_3411392|||AT5G10790.1-Protein|)	GT:PL:GQ	1/1:255,54,0:99
Chr5	3406841	.	T	C	222.0	.	DP=16;VDB=0.0207;AF1=1;AC1=2;DP4=0,0,8,8;MQ=34;FQ=-75;EFF=INTERGENIC(MODIFIER|||||||||),UPSTREAM(MODIFIER|||||AT5G10760|||AT5G10760.1|),UPSTREAM(MODIFIER|||||AT5G10770|||AT5G10770.1|),UPSTREAM(MODIFIER|||||AT5G10780|||AT5G10780.1|),UPSTREAM(MODIFIER|||||AT5G10780|||AT5G10780.2|),UPSTREAM(MODIFIER|||||AT5G10790|||AT5G10790.1|),UPSTREAM(MODIFIER|||||Exon_5_3401994_3402165|||AT5G10760.1-Protein|),UPSTREAM(MODIFIER|||||Exon_5_3405169_3405331|||AT5G10770.1-Protein|),UPSTREAM(MODIFIER|||||Exon_5_3408422_3408550|||AT5G10780.1-Protein|),UPSTREAM(MODIFIER|||||Exon_5_3408422_3408550|||AT5G10780.2-Protein|),UPSTREAM(MODIFIER|||||Exon_5_3410638_3411392|||AT5G10790.1-Protein|)	GT:PL:GQ	1/1:255,48,0:93
Chr5	3406894	.	T	C	38.3	.	DP=7;VDB=0.0171;AF1=1;AC1=2;DP4=0,0,4,1;MQ=19;FQ=-42;EFF=INTERGENIC(MODIFIER|||||||||),UPSTREAM(MODIFIER|||||AT5G10760|||AT5G10760.1|),UPSTREAM(MODIFIER|||||AT5G10770|||AT5G10770.1|),UPSTREAM(MODIFIER|||||AT5G10780|||AT5G10780.1|),UPSTREAM(MODIFIER|||||AT5G10780|||AT5G10780.2|),UPSTREAM(MODIFIER|||||AT5G10790|||AT5G10790.1|),UPSTREAM(MODIFIER|||||Exon_5_3401994_3402165|||AT5G10760.1-Protein|),UPSTREAM(MODIFIER|||||Exon_5_3405169_3405331|||AT5G10770.1-Protein|),UPSTREAM(MODIFIER|||||Exon_5_3408422_3408550|||AT5G10780.1-Protein|),UPSTREAM(MODIFIER|||||Exon_5_3408422_3408550|||AT5G10780.2-Protein|),UPSTREAM(MODIFIER|||||Exon_5_3410638_3411392|||AT5G10790.1-Protein|)	GT:PL:GQ	1/1:71,15,0:27
Chr5	3406903	.	G	T	84.1	.	DP=8;VDB=0.0270;AF1=1;AC1=2;DP4=0,0,4,3;MQ=22;FQ=-48;EFF=INTERGENIC(MODIFIER|||||||||),UPSTREAM(MODIFIER|||||AT5G10760|||AT5G10760.1|),UPSTREAM(MODIFIER|||||AT5G10770|||AT5G10770.1|),UPSTREAM(MODIFIER|||||AT5G10780|||AT5G10780.1|),UPSTREAM(MODIFIER|||||AT5G10780|||AT5G10780.2|),UPSTREAM(MODIFIER|||||AT5G10790|||AT5G10790.1|),UPSTREAM(MODIFIER|||||Exon_5_3401994_3402165|||AT5G10760.1-Protein|),UPSTREAM(MODIFIER|||||Exon_5_3405169_3405331|||AT5G10770.1-Protein|),UPSTREAM(MODIFIER|||||Exon_5_3408422_3408550|||AT5G10780.1-Protein|),UPSTREAM(MODIFIER|||||Exon_5_3408422_3408550|||AT5G10780.2-Protein|),UPSTREAM(MODIFIER|||||Exon_5_3410638_3411392|||AT5G10790.1-Protein|)	GT:PL:GQ	1/1:117,21,0:39
Chr5	3406917	.	G	T	143.0	.	DP=10;VDB=0.0106;AF1=1;AC1=2;DP4=0,0,6,3;MQ=30;FQ=-54;EFF=INTERGENIC(MODIFIER|||||||||),UPSTREAM(MODIFIER|||||AT5G10760|||AT5G10760.1|),UPSTREAM(MODIFIER|||||AT5G10770|||AT5G10770.1|),UPSTREAM(MODIFIER|||||AT5G10780|||AT5G10780.1|),UPSTREAM(MODIFIER|||||AT5G10780|||AT5G10780.2|),UPSTREAM(MODIFIER|||||AT5G10790|||AT5G10790.1|),UPSTREAM(MODIFIER|||||Exon_5_3401994_3402165|||AT5G10760.1-Protein|),UPSTREAM(MODIFIER|||||Exon_5_3405169_3405331|||AT5G10770.1-Protein|),UPSTREAM(MODIFIER|||||Exon_5_3408422_3408550|||AT5G10780.1-Protein|),UPSTREAM(MODIFIER|||||Exon_5_3408422_3408550|||AT5G10780.2-Protein|),UPSTREAM(MODIFIER|||||Exon_5_3410638_3411392|||AT5G10790.1-Protein|)	GT:PL:GQ	1/1:176,27,0:51
Chr5	3406933	.	T	C	187.0	.	DP=12;VDB=0.0106;AF1=1;AC1=2;DP4=0,0,7,4;MQ=34;FQ=-60;EFF=INTERGENIC(MODIFIER|||||||||),UPSTREAM(MODIFIER|||||AT5G10760|||AT5G10760.1|),UPSTREAM(MODIFIER|||||AT5G10770|||AT5G10770.1|),UPSTREAM(MODIFIER|||||AT5G10780|||AT5G10780.1|),UPSTREAM(MODIFIER|||||AT5G10780|||AT5G10780.2|),UPSTREAM(MODIFIER|||||AT5G10790|||AT5G10790.1|),UPSTREAM(MODIFIER|||||Exon_5_3401994_3402165|||AT5G10760.1-Protein|),UPSTREAM(MODIFIER|||||Exon_5_3405169_3405331|||AT5G10770.1-Protein|),UPSTREAM(MODIFIER|||||Exon_5_3408422_3408550|||AT5G10780.1-Protein|),UPSTREAM(MODIFIER|||||Exon_5_3408422_3408550|||AT5G10780.2-Protein|),UPSTREAM(MODIFIER|||||Exon_5_3410638_3411392|||AT5G10790.1-Protein|)	GT:PL:GQ	1/1:220,33,0:63
Chr5	3437528	.	C	G	222.0	.	DP=23;VDB=0.0283;AF1=1;AC1=2;DP4=0,0,9,12;MQ=40;FQ=-90;EFF=DOWNSTREAM(MODIFIER|||||AT5G10880|||AT5G10880.1|),DOWNSTREAM(MODIFIER|||||Exon_5_3432693_3432866|||AT5G10880.1-Protein|),NON_SYNONYMOUS_CODING(MODERATE|MISSENSE|Ggg/Cgg|G351R||AT5G10900|||AT5G10900.1|),NON_SYNONYMOUS_CODING(MODERATE|MISSENSE|Ggg/Cgg|G351R||Exon_5_3439209_3439221|||AT5G10900.1-Protein|),UPSTREAM(MODIFIER|||||AT5G10890|||AT5G10890.1|),UPSTREAM(MODIFIER|||||AT5G10910|||AT5G10910.1|),UPSTREAM(MODIFIER|||||AT5G10920|||AT5G10920.1|),UPSTREAM(MODIFIER|||||Exon_5_3434953_3435067|||AT5G10890.1-Protein|),UPSTREAM(MODIFIER|||||Exon_5_3439588_3439971|||AT5G10910.1-Protein|),UPSTREAM(MODIFIER|||||Exon_5_3441805_3442116|||AT5G10920.1-Protein|)	GT:PL:GQ	1/1:255,63,0:99
Chr5	3437530	.	C	G	222.0	.	DP=23;VDB=0.0283;AF1=1;AC1=2;DP4=0,0,10,12;MQ=40;FQ=-93;EFF=DOWNSTREAM(MODIFIER|||||AT5G10880|||AT5G10880.1|),DOWNSTREAM(MODIFIER|||||Exon_5_3432693_3432866|||AT5G10880.1-Protein|),NON_SYNONYMOUS_CODING(MODERATE|MISSENSE|tGt/tCt|C350S||AT5G10900|||AT5G10900.1|),NON_SYNONYMOUS_CODING(MODERATE|MISSENSE|tGt/tCt|C350S||Exon_5_3439209_3439221|||AT5G10900.1-Protein|),UPSTREAM(MODIFIER|||||AT5G10890|||AT5G10890.1|),UPSTREAM(MODIFIER|||||AT5G10910|||AT5G10910.1|),UPSTREAM(MODIFIER|||||AT5G10920|||AT5G10920.1|),UPSTREAM(MODIFIER|||||Exon_5_3434953_3435067|||AT5G10890.1-Protein|),UPSTREAM(MODIFIER|||||Exon_5_3439588_3439971|||AT5G10910.1-Protein|),UPSTREAM(MODIFIER|||||Exon_5_3441805_3442116|||AT5G10920.1-Protein|)	GT:PL:GQ	1/1:255,66,0:99
Chr5	3506582	.	A	C	166.0	.	DP=12;VDB=0.0257;AF1=1;AC1=2;DP4=0,0,4,8;MQ=30;FQ=-63;EFF=DOWNSTREAM(MODIFIER|||||AT5G11050|||AT5G11050.1|),DOWNSTREAM(MODIFIER|||||Exon_5_3502144_3502484|||AT5G11050.1-Protein|),INTERGENIC(MODIFIER|||||||||),UPSTREAM(MODIFIER|||||AT5G11060|||AT5G11060.1|),UPSTREAM(MODIFIER|||||Exon_5_3510408_3510980|||AT5G11060.1-Protein|)	GT:PL:GQ	1/1:199,36,0:69
Chr5	3506584	.	A	C	149.0	.	DP=13;VDB=0.0264;AF1=1;AC1=2;DP4=0,0,4,7;MQ=27;FQ=-60;EFF=DOWNSTREAM(MODIFIER|||||AT5G11050|||AT5G11050.1|),DOWNSTREAM(MODIFIER|||||Exon_5_3502144_3502484|||AT5G11050.1-Protein|),INTERGENIC(MODIFIER|||||||||),UPSTREAM(MODIFIER|||||AT5G11060|||AT5G11060.1|),UPSTREAM(MODIFIER|||||Exon_5_3510408_3510980|||AT5G11060.1-Protein|)	GT:PL:GQ	1/1:182,33,0:63
Chr5	3506586	.	A	G	170.0	.	DP=14;VDB=0.0230;AF1=1;AC1=2;DP4=0,0,5,8;MQ=27;FQ=-66;EFF=DOWNSTREAM(MODIFIER|||||AT5G11050|||AT5G11050.1|),DOWNSTREAM(MODIFIER|||||Exon_5_3502144_3502484|||AT5G11050.1-Protein|),INTERGENIC(MODIFIER|||||||||),UPSTREAM(MODIFIER|||||AT5G11060|||AT5G11060.1|),UPSTREAM(MODIFIER|||||Exon_5_3510408_3510980|||AT5G11060.1-Protein|)	GT:PL:GQ	1/1:203,39,0:75
Chr5	3506659	.	G	C	222.0	.	DP=15;VDB=0.0055;AF1=1;AC1=2;DP4=0,0,9,6;MQ=35;FQ=-72;EFF=DOWNSTREAM(MODIFIER|||||AT5G11050|||AT5G11050.1|),DOWNSTREAM(MODIFIER|||||Exon_5_3502144_3502484|||AT5G11050.1-Protein|),INTERGENIC(MODIFIER|||||||||),UPSTREAM(MODIFIER|||||AT5G11060|||AT5G11060.1|),UPSTREAM(MODIFIER|||||Exon_5_3510408_3510980|||AT5G11060.1-Protein|)	GT:PL:GQ	1/1:255,45,0:87
Chr5	3506660	.	A	T	222.0	.	DP=16;VDB=0.0080;AF1=1;AC1=2;DP4=0,0,10,6;MQ=36;FQ=-75;EFF=DOWNSTREAM(MODIFIER|||||AT5G11050|||AT5G11050.1|),DOWNSTREAM(MODIFIER|||||Exon_5_3502144_3502484|||AT5G11050.1-Protein|),INTERGENIC(MODIFIER|||||||||),UPSTREAM(MODIFIER|||||AT5G11060|||AT5G11060.1|),UPSTREAM(MODIFIER|||||Exon_5_3510408_3510980|||AT5G11060.1-Protein|)	GT:PL:GQ	1/1:255,48,0:93
Chr5	3576885	.	T	C	222.0	.	DP=48;VDB=0.0281;AF1=1;AC1=2;DP4=0,0,22,24;MQ=44;FQ=-165;EFF=DOWNSTREAM(MODIFIER|||||AT5G11225|||AT5G11225.1|),INTERGENIC(MODIFIER|||||||||),UPSTREAM(MODIFIER|||||AT5G11210|||AT5G11210.1|),UPSTREAM(MODIFIER|||||AT5G11220|||AT5G11220.1|),UPSTREAM(MODIFIER|||||AT5G11230|||AT5G11230.1|),UPSTREAM(MODIFIER|||||Exon_5_3574466_3574537|||AT5G11210.1-Protein|),UPSTREAM(MODIFIER|||||Exon_5_3577057_3577854|||AT5G11220.1-Protein|),UPSTREAM(MODIFIER|||||Exon_5_3580562_3581617|||AT5G11230.1-Protein|)	GT:PL:GQ	1/1:255,138,0:99
Chr5	5984426	.	T	G	222.0	.	DP=38;VDB=0.0275;AF1=1;AC1=2;DP4=0,0,15,21;MQ=46;FQ=-135;EFF=DOWNSTREAM(MODIFIER|||||AT5G18065|||AT5G18065.1|),DOWNSTREAM(MODIFIER|||||AT5G18070|||AT5G18070.1|),DOWNSTREAM(MODIFIER|||||AT5G18080|||AT5G18080.1|),DOWNSTREAM(MODIFIER|||||AT5G18110|||AT5G18110.1|),DOWNSTREAM(MODIFIER|||||Exon_5_5979268_5979364|||AT5G18065.1-Protein|),DOWNSTREAM(MODIFIER|||||Exon_5_5981117_5982787|||AT5G18070.1-Protein|),DOWNSTREAM(MODIFIER|||||Exon_5_5983840_5984112|||AT5G18080.1-Protein|),DOWNSTREAM(MODIFIER|||||Exon_5_5990451_5990588|||AT5G18110.1-Protein|),NON_SYNONYMOUS_CODING(MODERATE|MISSENSE|cTt/cGt|L17R||AT5G18085|||AT5G18085.1|),UPSTREAM(MODIFIER|||||AT5G18090|||AT5G18090.1|),UPSTREAM(MODIFIER|||||AT5G18100|||AT5G18100.1|),UPSTREAM(MODIFIER|||||AT5G18100|||AT5G18100.2|),UPSTREAM(MODIFIER|||||Exon_5_5985467_5985562|||AT5G18090.1-Protein|),UPSTREAM(MODIFIER|||||Exon_5_5987221_5987314|||AT5G18100.1-Protein|),UPSTREAM(MODIFIER|||||Exon_5_5987221_5987314|||AT5G18100.2-Protein|)	GT:PL:GQ	1/1:255,108,0:99
Chr5	7498566	.	G	A	222.0	.	DP=22;VDB=0.0292;AF1=1;AC1=2;DP4=0,0,13,9;MQ=46;FQ=-87;EFF=INTERGENIC(MODIFIER|||||||||),UPSTREAM(MODIFIER|||||AT5G22570|||AT5G22570.1|),UPSTREAM(MODIFIER|||||AT5G22580|||AT5G22580.1|),UPSTREAM(MODIFIER|||||Exon_5_7496442_7496707|||AT5G22570.1-Protein|),UPSTREAM(MODIFIER|||||Exon_5_7502709_7502833|||AT5G22580.1-Protein|)	GT:PL:GQ	1/1:255,60,0:99
Chr5	7610318	.	A	T	222.0	.	DP=32;VDB=0.0186;AF1=1;AC1=2;DP4=0,0,14,17;MQ=46;FQ=-120;EFF=DOWNSTREAM(MODIFIER|||||Gene_AT5G22792|||AT5G22792.1|),DOWNSTREAM(MODIFIER|||||Gene_AT5G22792|||AT5G22792|),NON_SYNONYMOUS_CODING(MODERATE|MISSENSE|Aca/Tca|T138S||AT5G22794|||AT5G22794.1|),NON_SYNONYMOUS_CODING(MODERATE|MISSENSE|Aca/Tca|T138S||Exon_5_7608242_7608356|||AT5G22794.1-Protein|),NON_SYNONYMOUS_CODING(MODERATE|MISSENSE|Aca/Tca|T145S||AT5G22794|||AT5G22794.2|),NON_SYNONYMOUS_CODING(MODERATE|MISSENSE|Aca/Tca|T145S||Exon_5_7608242_7608356|||AT5G22794.2-Protein|)	GT:PL:GQ	1/1:255,93,0:99
Chr5	8227668	.	C	G	222.0	.	DP=22;VDB=0.0273;AF1=1;AC1=2;DP4=0,0,11,9;MQ=47;FQ=-87;EFF=DOWNSTREAM(MODIFIER|||||AT5G24220|||AT5G24220.1|),DOWNSTREAM(MODIFIER|||||AT5G24240|||AT5G24240.1|),DOWNSTREAM(MODIFIER|||||Exon_5_8225861_8225973|||AT5G24220.1-Protein|),DOWNSTREAM(MODIFIER|||||Exon_5_8231582_8232925|||AT5G24240.1-Protein|),INTERGENIC(MODIFIER|||||||||),UPSTREAM(MODIFIER|||||AT5G24230|||AT5G24230.1|),UPSTREAM(MODIFIER|||||Exon_5_8229182_8229285|||AT5G24230.1-Protein|)	GT:PL:GQ	1/1:255,60,0:99
Chr5	8618728	.	C	A	222.0	.	DP=21;VDB=0.0229;AF1=1;AC1=2;DP4=0,0,15,4;MQ=46;FQ=-84;EFF=DOWNSTREAM(MODIFIER|||||AT5G25010|||AT5G25010.1|),DOWNSTREAM(MODIFIER|||||AT5G25030|||AT5G25030.1|),DOWNSTREAM(MODIFIER|||||Exon_5_8616009_8616869|||AT5G25010.1-Protein|),DOWNSTREAM(MODIFIER|||||Exon_5_8620841_8620991|||AT5G25030.1-Protein|),SYNONYMOUS_CODING(LOW|SILENT|ccC/ccA|P54||AT5G25020|||AT5G25020.1|),SYNONYMOUS_CODING(LOW|SILENT|ccC/ccA|P54||Exon_5_8618567_8618971|||AT5G25020.1-Protein|),UPSTREAM(MODIFIER|||||AT5G25000|||AT5G25000.1|),UPSTREAM(MODIFIER|||||AT5G25040|||AT5G25040.1|),UPSTREAM(MODIFIER|||||AT5G25040|||AT5G25040.2|),UPSTREAM(MODIFIER|||||AT5G25040|||AT5G25040.3|),UPSTREAM(MODIFIER|||||Exon_5_8613966_8614331|||AT5G25000.1-Protein|),UPSTREAM(MODIFIER|||||Exon_5_8622185_8622551|||AT5G25040.1-Protein|),UPSTREAM(MODIFIER|||||Exon_5_8622185_8622551|||AT5G25040.2-Protein|),UPSTREAM(MODIFIER|||||Exon_5_8622185_8622551|||AT5G25040.3-Protein|)	GT:PL:GQ	1/1:255,57,0:99
Chr5	9920391	.	C	T	222.0	.	DP=33;VDB=0.0253;AF1=1;AC1=2;DP4=0,0,17,15;MQ=44;FQ=-123;EFF=DOWNSTREAM(MODIFIER|||||Exon_5_9913203_9918023|||AT5G27900.1|),DOWNSTREAM(MODIFIER|||||Exon_5_9921056_9923736|||AT5G27902.1|),INTERGENIC(MODIFIER|||||||||),UPSTREAM(MODIFIER|||||Exon_5_9925219_9930411|||AT5G27905.1|)	GT:PL:GQ	1/1:255,96,0:99
Chr5	9920536	.	G	T	222.0	.	DP=28;VDB=0.0280;AF1=1;AC1=2;DP4=0,0,11,16;MQ=41;FQ=-108;EFF=DOWNSTREAM(MODIFIER|||||Exon_5_9913203_9918023|||AT5G27900.1|),DOWNSTREAM(MODIFIER|||||Exon_5_9921056_9923736|||AT5G27902.1|),INTERGENIC(MODIFIER|||||||||),UPSTREAM(MODIFIER|||||Exon_5_9925219_9930411|||AT5G27905.1|)	GT:PL:GQ	1/1:255,81,0:99
Chr5	10311056	.	T	G	222.0	.	DP=36;VDB=0.0257;AF1=1;AC1=2;DP4=0,0,17,19;MQ=38;FQ=-135;EFF=DOWNSTREAM(MODIFIER|||||AT5G28320|||AT5G28320.1|),DOWNSTREAM(MODIFIER|||||Exon_5_10301936_10302018|||AT5G28320.1-Protein|),DOWNSTREAM(MODIFIER|||||Gene_AT5G28330|||AT5G28330.1|),DOWNSTREAM(MODIFIER|||||Gene_AT5G28330|||AT5G28330|),NON_SYNONYMOUS_CODING(MODERATE|MISSENSE|gAc/gCc|D844A||Exon_5_10308601_10313586|||AT5G28335.1|),UPSTREAM(MODIFIER|||||AT5G28340|||AT5G28340.1|),UPSTREAM(MODIFIER|||||Exon_5_10314118_10314129|||AT5G28340.1-Protein|)	GT:PL:GQ	1/1:255,108,0:99
Chr5	10322650	.	T	G	222.0	.	DP=24;VDB=0.0265;AF1=1;AC1=2;DP4=0,0,12,11;MQ=40;FQ=-96;EFF=NON_SYNONYMOUS_CODING(MODERATE|MISSENSE|Ttt/Gtt|F428V||AT5G28350|||AT5G28350.2|),NON_SYNONYMOUS_CODING(MODERATE|MISSENSE|Ttt/Gtt|F428V||Exon_5_10320301_10320447|||AT5G28350.2-Protein|),NON_SYNONYMOUS_CODING(MODERATE|MISSENSE|Ttt/Gtt|F468V||AT5G28350|||AT5G28350.1|),NON_SYNONYMOUS_CODING(MODERATE|MISSENSE|Ttt/Gtt|F468V||Exon_5_10320301_10320447|||AT5G28350.1-Protein|)	GT:PL:GQ	1/1:255,69,0:99
Chr5	10516930	.	G	T	138.0	.	DP=21;VDB=0.0241;AF1=1;AC1=2;DP4=0,0,13,8;MQ=19;FQ=-90;EFF=DOWNSTREAM(MODIFIER|||||Gene_AT5G28525|||AT5G28525.1|),DOWNSTREAM(MODIFIER|||||Gene_AT5G28525|||AT5G28525|),DOWNSTREAM(MODIFIER|||||Gene_AT5G28527|||AT5G28527.1|),DOWNSTREAM(MODIFIER|||||Gene_AT5G28527|||AT5G28527|),NON_SYNONYMOUS_CODING(MODERATE|MISSENSE|cCa/cAa|P1690Q||Exon_5_10515532_10521998|||AT5G28526.1|)	GT:PL:GQ	1/1:171,63,0:99
Chr5	10731830	.	A	T	222.0	.	DP=26;VDB=0.0279;AF1=1;AC1=2;DP4=0,0,13,11;MQ=46;FQ=-99;EFF=NON_SYNONYMOUS_CODING(MODERATE|MISSENSE|Ttt/Att|F522I||Exon_5_10728378_10733393|||AT5G28692.1|)	GT:PL:GQ	1/1:255,72,0:99
Chr5	10851925	.	C	T	222.0	.	DP=35;VDB=0.0269;AF1=1;AC1=2;DP4=0,0,15,20;MQ=47;FQ=-132;EFF=NON_SYNONYMOUS_CODING(MODERATE|MISSENSE|cCc/cTc|P1676L||Exon_5_10846899_10853413|||AT5G28826.1|),UPSTREAM(MODIFIER|||||AT5G28830|||AT5G28830.1|),UPSTREAM(MODIFIER|||||Exon_5_10856801_10857092|||AT5G28830.1-Protein|)	GT:PL:GQ	1/1:255,105,0:99
Chr5	11008065	.	T	A	222.0	.	DP=23;VDB=0.0295;AF1=1;AC1=2;DP4=0,0,11,11;MQ=41;FQ=-93;EFF=INTRON(MODIFIER|||||Exon_5_11002030_11002507|||AT5G28970.1|21),UPSTREAM(MODIFIER|||||Exon_5_11009929_11010066|||AT5G28980.1|),UPSTREAM(MODIFIER|||||Exon_5_11012867_11013508|||AT5G28990.1|)	GT:PL:GQ	1/1:255,66,0:99
Chr5	11008073	.	T	G	222.0	.	DP=25;VDB=0.0215;AF1=1;AC1=2;DP4=0,0,11,12;MQ=41;FQ=-96;EFF=INTRON(MODIFIER|||||Exon_5_11002030_11002507|||AT5G28970.1|21),UPSTREAM(MODIFIER|||||Exon_5_11009929_11010066|||AT5G28980.1|),UPSTREAM(MODIFIER|||||Exon_5_11012867_11013508|||AT5G28990.1|)	GT:PL:GQ	1/1:255,69,0:99
Chr5	11053508	.	C	T	222.0	.	DP=22;VDB=0.0227;AF1=1;AC1=2;DP4=0,0,11,11;MQ=46;FQ=-93;EFF=DOWNSTREAM(MODIFIER|||||Exon_5_11054697_11056812|||AT5G29024.1|),INTERGENIC(MODIFIER|||||||||),UPSTREAM(MODIFIER|||||Exon_5_11047199_11050909|||AT5G29022.1|),UPSTREAM(MODIFIER|||||Exon_5_11057786_11059041|||AT5G29026.1|)	GT:PL:GQ	1/1:255,66,0:99
Chr5	11186814	.	T	C	41.0	.	DP=14;VDB=0.0078;AF1=1;AC1=2;DP4=0,0,7,7;MQ=12;FQ=-69;EFF=DOWNSTREAM(MODIFIER|||||AT5G29560|||AT5G29560.1|),DOWNSTREAM(MODIFIER|||||Exon_5_11191852_11191963|||AT5G29560.1-Protein|),INTERGENIC(MODIFIER|||||||||),UPSTREAM(MODIFIER|||||Exon_5_11182706_11184514|||AT5G29550.1|)	GT:PL:GQ	1/1:74,42,0:77
Chr5	11187959	.	G	T	26.0	.	DP=6;VDB=0.0326;AF1=1;AC1=2;DP4=0,0,2,1;MQ=24;FQ=-36;EFF=DOWNSTREAM(MODIFIER|||||AT5G29560|||AT5G29560.1|),DOWNSTREAM(MODIFIER|||||Exon_5_11191852_11191963|||AT5G29560.1-Protein|),INTERGENIC(MODIFIER|||||||||),UPSTREAM(MODIFIER|||||Exon_5_11182706_11184514|||AT5G29550.1|)	GT:PL:GQ	1/1:58,9,0:16
Chr5	11188030	.	G	C	142.0	.	DP=61;VDB=0.0017;AF1=1;AC1=2;DP4=0,0,26,30;MQ=15;FQ=-196;EFF=DOWNSTREAM(MODIFIER|||||AT5G29560|||AT5G29560.1|),DOWNSTREAM(MODIFIER|||||Exon_5_11191852_11191963|||AT5G29560.1-Protein|),INTERGENIC(MODIFIER|||||||||),UPSTREAM(MODIFIER|||||Exon_5_11182706_11184514|||AT5G29550.1|)	GT:PL:GQ	1/1:175,169,0:99
Chr5	11194437	.	A	T	152.0	.	DP=8;VDB=0.0006;AF1=1;AC1=2;DP4=0,0,6,2;MQ=33;FQ=-51;EFF=INTERGENIC(MODIFIER|||||||||),UPSTREAM(MODIFIER|||||AT5G29560|||AT5G29560.1|),UPSTREAM(MODIFIER|||||Exon_5_11191852_11191963|||AT5G29560.1-Protein|),UPSTREAM(MODIFIER|||||Exon_5_11197050_11201681|||AT5G29562.1|)	GT:PL:GQ	1/1:185,24,0:45
Chr5	11194438	.	A	T	148.0	.	DP=8;VDB=0.0006;AF1=1;AC1=2;DP4=0,0,6,2;MQ=33;FQ=-51;EFF=INTERGENIC(MODIFIER|||||||||),UPSTREAM(MODIFIER|||||AT5G29560|||AT5G29560.1|),UPSTREAM(MODIFIER|||||Exon_5_11191852_11191963|||AT5G29560.1-Protein|),UPSTREAM(MODIFIER|||||Exon_5_11197050_11201681|||AT5G29562.1|)	GT:PL:GQ	1/1:181,24,0:45
Chr5	11208479	.	A	G	222.0	.	DP=26;VDB=0.0275;AF1=1;AC1=2;DP4=0,0,12,14;MQ=45;FQ=-105;EFF=SYNONYMOUS_STOP(LOW|SILENT|tAa/tGa|*563||Exon_5_11206792_11210598|||AT5G29565.1|),UPSTREAM(MODIFIER|||||Exon_5_11212606_11213608|||AT5G29568.1|)	GT:PL:GQ	1/1:255,78,0:99
Chr5	11210018	.	G	A	151.0	.	DP=10;VDB=0.0005;AF1=1;AC1=2;DP4=0,0,3,7;MQ=27;FQ=-57;EFF=NON_SYNONYMOUS_CODING(MODERATE|MISSENSE|gGg/gAg|G1076E||Exon_5_11206792_11210598|||AT5G29565.1|),UPSTREAM(MODIFIER|||||Exon_5_11212606_11213608|||AT5G29568.1|)	GT:PL:GQ	1/1:184,30,0:57
Chr5	11210073	.	A	G	44.0	.	DP=3;VDB=0.0023;AF1=1;AC1=2;DP4=0,0,1,2;MQ=34;FQ=-36;EFF=SYNONYMOUS_CODING(LOW|SILENT|ccA/ccG|P1094||Exon_5_11206792_11210598|||AT5G29565.1|),UPSTREAM(MODIFIER|||||Exon_5_11212606_11213608|||AT5G29568.1|)	GT:PL:GQ	1/1:76,9,0:16
Chr5	11210698	.	T	G	74.1	.	DP=6;VDB=0.0282;AF1=1;AC1=2;DP4=0,0,4,2;MQ=27;FQ=-45;EFF=DOWNSTREAM(MODIFIER|||||Exon_5_11206792_11210598|||AT5G29565.1|),INTERGENIC(MODIFIER|||||||||),UPSTREAM(MODIFIER|||||Exon_5_11212606_11213608|||AT5G29568.1|),UPSTREAM(MODIFIER|||||Exon_5_11215094_11217830|||AT5G29571.1|)	GT:PL:GQ	1/1:107,18,0:33
Chr5	11210701	.	G	T	41.3	.	DP=5;VDB=0.0303;AF1=1;AC1=2;DP4=0,0,4,1;MQ=21;FQ=-42;EFF=DOWNSTREAM(MODIFIER|||||Exon_5_11206792_11210598|||AT5G29565.1|),INTERGENIC(MODIFIER|||||||||),UPSTREAM(MODIFIER|||||Exon_5_11212606_11213608|||AT5G29568.1|),UPSTREAM(MODIFIER|||||Exon_5_11215094_11217830|||AT5G29571.1|)	GT:PL:GQ	1/1:74,15,0:27
Chr5	11210708	.	C	A	38.5	.	DP=4;VDB=0.0243;AF1=1;AC1=2;DP4=0,0,3,1;MQ=22;FQ=-39;EFF=DOWNSTREAM(MODIFIER|||||Exon_5_11206792_11210598|||AT5G29565.1|),INTERGENIC(MODIFIER|||||||||),UPSTREAM(MODIFIER|||||Exon_5_11212606_11213608|||AT5G29568.1|),UPSTREAM(MODIFIER|||||Exon_5_11215094_11217830|||AT5G29571.1|)	GT:PL:GQ	1/1:71,12,0:21
Chr5	11213410	.	A	G	222.0	.	DP=30;VDB=0.0214;AF1=1;AC1=2;DP4=0,0,15,14;MQ=34;FQ=-114;EFF=DOWNSTREAM(MODIFIER|||||Exon_5_11206792_11210598|||AT5G29565.1|),NON_SYNONYMOUS_CODING(MODERATE|MISSENSE|Aag/Gag|K269E||Exon_5_11212606_11213608|||AT5G29568.1|),UPSTREAM(MODIFIER|||||Exon_5_11215094_11217830|||AT5G29571.1|),UPSTREAM(MODIFIER|||||Exon_5_11218048_11223147|||AT5G29574.1|)	GT:PL:GQ	1/1:255,87,0:99
Chr5	11214681	.	G	C	222.0	.	DP=27;VDB=0.0269;AF1=1;AC1=2;DP4=0,0,14,13;MQ=45;FQ=-108;EFF=DOWNSTREAM(MODIFIER|||||Exon_5_11206792_11210598|||AT5G29565.1|),DOWNSTREAM(MODIFIER|||||Exon_5_11212606_11213608|||AT5G29568.1|),INTERGENIC(MODIFIER|||||||||),UPSTREAM(MODIFIER|||||Exon_5_11215094_11217830|||AT5G29571.1|),UPSTREAM(MODIFIER|||||Exon_5_11218048_11223147|||AT5G29574.1|)	GT:PL:GQ	1/1:255,81,0:99
Chr5	11216839	.	C	A	20.3	.	DP=5;VDB=0.0002;AF1=1;AC1=2;DP4=0,0,3,2;MQ=16;FQ=-42;EFF=DOWNSTREAM(MODIFIER|||||Exon_5_11212606_11213608|||AT5G29568.1|),SYNONYMOUS_CODING(LOW|SILENT|tcC/tcA|S582||Exon_5_11215094_11217830|||AT5G29571.1|),UPSTREAM(MODIFIER|||||Exon_5_11218048_11223147|||AT5G29574.1|)	GT:PL:GQ	1/1:53,15,0:26
Chr5	11217777	.	C	G	96.0	.	DP=8;VDB=0.0255;AF1=1;AC1=2;DP4=0,0,1,7;MQ=29;FQ=-51;EFF=DOWNSTREAM(MODIFIER|||||Exon_5_11212606_11213608|||AT5G29568.1|),STOP_GAINED(HIGH|NONSENSE|tCa/tGa|S895*||Exon_5_11215094_11217830|||AT5G29571.1|),UPSTREAM(MODIFIER|||||Exon_5_11218048_11223147|||AT5G29574.1|)	GT:PL:GQ	1/1:129,24,0:45
Chr5	11218543	.	G	T	222.0	.	DP=15;VDB=0.0088;AF1=1;AC1=2;DP4=0,0,7,8;MQ=32;FQ=-72;EFF=DOWNSTREAM(MODIFIER|||||Exon_5_11212606_11213608|||AT5G29568.1|),DOWNSTREAM(MODIFIER|||||Exon_5_11215094_11217830|||AT5G29571.1|),NON_SYNONYMOUS_CODING(MODERATE|MISSENSE|Ggc/Tgc|G166C||Exon_5_11218048_11223147|||AT5G29574.1|)	GT:PL:GQ	1/1:255,45,0:87
Chr5	11218614	.	C	A	222.0	.	DP=25;VDB=0.0250;AF1=1;AC1=2;DP4=0,0,6,19;MQ=36;FQ=-102;EFF=DOWNSTREAM(MODIFIER|||||Exon_5_11215094_11217830|||AT5G29571.1|),STOP_GAINED(HIGH|NONSENSE|taC/taA|Y189*||Exon_5_11218048_11223147|||AT5G29574.1|)	GT:PL:GQ	1/1:255,75,0:99
Chr5	11227070	.	T	G	60.3	.	DP=5;VDB=0.0011;AF1=1;AC1=2;DP4=0,0,4,1;MQ=28;FQ=-42;EFF=DOWNSTREAM(MODIFIER|||||Exon_5_11218048_11223147|||AT5G29574.1|),NON_SYNONYMOUS_CODING(MODERATE|MISSENSE|aaA/aaC|K142N||Exon_5_11227044_11227495|||AT5G29577.1|)	GT:PL:GQ	1/1:93,15,0:27
Chr5	11227071	.	T	G	45.5	.	DP=5;VDB=0.0011;AF1=1;AC1=2;DP4=0,0,3,1;MQ=28;FQ=-39;EFF=DOWNSTREAM(MODIFIER|||||Exon_5_11218048_11223147|||AT5G29574.1|),NON_SYNONYMOUS_CODING(MODERATE|MISSENSE|aAa/aCa|K142T||Exon_5_11227044_11227495|||AT5G29577.1|)	GT:PL:GQ	1/1:78,12,0:21
Chr5	11303258	.	T	G	222.0	.	DP=24;VDB=0.0212;AF1=1;AC1=2;DP4=0,0,13,11;MQ=46;FQ=-99;EFF=DOWNSTREAM(MODIFIER|||||AT5G29807|||AT5G29807.1|),DOWNSTREAM(MODIFIER|||||Exon_5_11294565_11300009|||AT5G29720.1|),DOWNSTREAM(MODIFIER|||||Exon_5_11306898_11307152|||AT5G29807.1-Protein|),NON_SYNONYMOUS_CODING(MODERATE|MISSENSE|Ttc/Gtc|F397V||Exon_5_11302070_11303892|||AT5G29762.1|),UPSTREAM(MODIFIER|||||Exon_5_11305984_11306557|||AT5G29805.1|)	GT:PL:GQ	1/1:255,72,0:99
Chr5	11516050	.	T	G	222.0	.	DP=22;VDB=0.0240;AF1=1;AC1=2;DP4=0,0,11,9;MQ=45;FQ=-87;EFF=DOWNSTREAM(MODIFIER|||||Exon_5_11517598_11518965|||AT5G31778.1|),DOWNSTREAM(MODIFIER|||||Exon_5_11519920_11521244|||AT5G31919.1|),NON_SYNONYMOUS_CODING(MODERATE|MISSENSE|Att/Ctt|I199L||Exon_5_11515442_11516644|||AT5G31637.1|),UPSTREAM(MODIFIER|||||Exon_5_11510033_11512009|||AT5G31496.1|)	GT:PL:GQ	1/1:255,60,0:99
Chr5	11668507	.	C	G	222.0	.	DP=40;VDB=0.0275;AF1=1;AC1=2;DP4=0,0,22,17;MQ=44;FQ=-144;EFF=INTERGENIC(MODIFIER|||||||||),UPSTREAM(MODIFIER|||||Exon_5_11664596_11667214|||AT5G31702.1|)	GT:PL:GQ	1/1:255,117,0:99
Chr5	11670578	.	A	T	222.0	.	DP=36;VDB=0.0275;AF1=1;AC1=2;DP4=0,0,20,15;MQ=46;FQ=-132;EFF=INTERGENIC(MODIFIER|||||||||),UPSTREAM(MODIFIER|||||Exon_5_11664596_11667214|||AT5G31702.1|)	GT:PL:GQ	1/1:255,105,0:99
Chr5	11704455	.	A	T	222.0	.	DP=85;VDB=0.0280;AF1=1;AC1=2;DP4=0,0,22,57;MQ=25;FQ=-265;EFF=DOWNSTREAM(MODIFIER|||||Exon_5_11701226_11701762|||AT5G31770.1|),INTERGENIC(MODIFIER|||||||||)	GT:PL:GQ	1/1:255,238,0:99
Chr5	11742979	.	T	G	222.0	.	DP=24;VDB=0.0275;AF1=1;AC1=2;DP4=0,0,13,10;MQ=46;FQ=-96;EFF=DOWNSTREAM(MODIFIER|||||Exon_5_11739277_11741176|||AT5G31821.1|),DOWNSTREAM(MODIFIER|||||Exon_5_11744501_11746159|||AT5G31855.1|),SYNONYMOUS_CODING(LOW|SILENT|ccA/ccC|P2||Exon_5_11742646_11742984|||AT5G31838.1|),UPSTREAM(MODIFIER|||||Exon_5_11746240_11746284|||AT5G31873.1|)	GT:PL:GQ	1/1:255,69,0:99
Chr5	11755925	.	T	G	222.0	.	DP=20;VDB=0.0207;AF1=1;AC1=2;DP4=0,0,11,9;MQ=46;FQ=-87;EFF=INTERGENIC(MODIFIER|||||||||),UPSTREAM(MODIFIER|||||Exon_5_11749394_11752198|||AT5G31891.1|)	GT:PL:GQ	1/1:255,60,0:99
Chr5	11758470	.	G	C	222.0	.	DP=25;VDB=0.0275;AF1=1;AC1=2;DP4=0,0,10,14;MQ=26;FQ=-99;EFF=INTERGENIC(MODIFIER|||||||||)	GT:PL:GQ	1/1:255,72,0:99
Chr5	11758476	.	T	C	222.0	.	DP=25;VDB=0.0245;AF1=1;AC1=2;DP4=0,0,12,10;MQ=28;FQ=-93;EFF=INTERGENIC(MODIFIER|||||||||)	GT:PL:GQ	1/1:255,66,0:99
Chr5	11785294	.	A	T	222.0	.	DP=30;VDB=0.0214;AF1=1;AC1=2;DP4=0,0,8,21;MQ=45;FQ=-114;EFF=DOWNSTREAM(MODIFIER|||||AT5G32017|||AT5G32017.1|),DOWNSTREAM(MODIFIER|||||Exon_5_11780620_11781807|||AT5G31981.1|),INTERGENIC(MODIFIER|||||||||),UPSTREAM(MODIFIER|||||Exon_5_11782797_11784866|||AT5G31999.1|)	GT:PL:GQ	1/1:255,87,0:99
Chr5	11790462	.	G	A	222.0	.	DP=34;VDB=0.0279;AF1=1;AC1=2;DP4=0,0,17,15;MQ=32;FQ=-123;EFF=INTERGENIC(MODIFIER|||||||||)	GT:PL:GQ	1/1:255,96,0:99
Chr5	11792533	.	G	A	222.0	.	DP=29;VDB=0.0277;AF1=1;AC1=2;DP4=0,0,13,16;MQ=39;FQ=-114;EFF=INTERGENIC(MODIFIER|||||||||)	GT:PL:GQ	1/1:255,87,0:99
Chr5	11829304	.	A	T	222.0	.	DP=34;VDB=0.0271;AF1=1;AC1=2;DP4=0,0,17,15;MQ=34;FQ=-123;EFF=INTERGENIC(MODIFIER|||||||||),UPSTREAM(MODIFIER|||||Exon_5_11830875_11831456|||AT5G32161.1|),UPSTREAM(MODIFIER|||||Exon_5_11832740_11835472|||AT5G32179.1|)	GT:PL:GQ	1/1:255,96,0:99
Chr5	11836090	.	T	G	222.0	.	DP=26;VDB=0.0215;AF1=1;AC1=2;DP4=0,0,11,15;MQ=38;FQ=-105;EFF=DOWNSTREAM(MODIFIER|||||Exon_5_11830875_11831456|||AT5G32161.1|),DOWNSTREAM(MODIFIER|||||Exon_5_11832740_11835472|||AT5G32179.1|),INTERGENIC(MODIFIER|||||||||),UPSTREAM(MODIFIER|||||Exon_5_11836787_11838733|||AT5G32197.1|)	GT:PL:GQ	1/1:255,78,0:99
Chr5	11836579	.	C	G	188.0	.	DP=48;VDB=0.0271;AF1=1;AC1=2;DP4=0,0,30,16;MQ=18;FQ=-165;EFF=DOWNSTREAM(MODIFIER|||||Exon_5_11832740_11835472|||AT5G32179.1|),INTERGENIC(MODIFIER|||||||||),UPSTREAM(MODIFIER|||||Exon_5_11836787_11838733|||AT5G32197.1|)	GT:PL:GQ	1/1:221,138,0:99
Chr5	11861787	.	T	G	222.0	.	DP=74;VDB=0.0275;AF1=1;AC1=2;DP4=0,0,37,36;MQ=37;FQ=-247;EFF=INTERGENIC(MODIFIER|||||||||)	GT:PL:GQ	1/1:255,220,0:99
Chr5	11869570	.	A	T	132.0	.	DP=25;VDB=0.0219;AF1=1;AC1=2;DP4=0,0,3,21;MQ=22;FQ=-99;EFF=INTERGENIC(MODIFIER|||||||||)	GT:PL:GQ	1/1:165,72,0:99
Chr5	11870187	.	T	A	121.0	.	DP=42;VDB=0.0275;AF1=1;AC1=2;DP4=0,0,32,9;MQ=18;FQ=-150;EFF=INTERGENIC(MODIFIER|||||||||)	GT:PL:GQ	1/1:154,123,0:99
Chr5	11887153	.	C	T	222.0	.	DP=16;VDB=0.0084;AF1=1;AC1=2;DP4=0,0,5,11;MQ=33;FQ=-75;EFF=INTERGENIC(MODIFIER|||||||||)	GT:PL:GQ	1/1:255,48,0:93
Chr5	11930024	.	A	T	127.0	.	DP=29;VDB=0.0249;AF1=1;AC1=2;DP4=0,0,14,15;MQ=16;FQ=-114;EFF=INTERGENIC(MODIFIER|||||||||)	GT:PL:GQ	1/1:160,87,0:99
Chr5	11948388	.	C	G	222.0	.	DP=24;VDB=0.0200;AF1=1;AC1=2;DP4=0,0,13,10;MQ=41;FQ=-96;EFF=INTERGENIC(MODIFIER|||||||||),UPSTREAM(MODIFIER|||||Exon_5_11945240_11945358|||AT5G32312.1|)	GT:PL:GQ	1/1:255,69,0:99
Chr5	11954794	.	C	G	222.0	.	DP=30;VDB=0.0258;AF1=1;AC1=2;DP4=0,0,15,14;MQ=28;FQ=-114;EFF=INTERGENIC(MODIFIER|||||||||)	GT:PL:GQ	1/1:255,87,0:99
Chr5	11959318	.	G	C	222.0	.	DP=35;VDB=0.0273;AF1=1;AC1=2;DP4=0,0,16,17;MQ=37;FQ=-126;EFF=INTERGENIC(MODIFIER|||||||||)	GT:PL:GQ	1/1:255,99,0:99
Chr5	11992584	.	T	C	222.0	.	DP=20;VDB=0.0278;AF1=1;AC1=2;DP4=0,0,7,11;MQ=46;FQ=-81;EFF=INTERGENIC(MODIFIER|||||||||),UPSTREAM(MODIFIER|||||Exon_5_11994408_11998634|||AT5G32358.1|)	GT:PL:GQ	1/1:255,54,0:99
Chr5	12060077	.	C	A	222.0	.	DP=33;VDB=0.0275;AF1=1;AC1=2;DP4=0,0,18,13;MQ=42;FQ=-120;EFF=INTERGENIC(MODIFIER|||||||||)	GT:PL:GQ	1/1:255,93,0:99
Chr5	12065172	.	G	A	222.0	.	DP=36;VDB=0.0278;AF1=1;AC1=2;DP4=0,0,12,20;MQ=47;FQ=-123;EFF=DOWNSTREAM(MODIFIER|||||Exon_5_12066202_12068976|||AT5G32433.1|),INTERGENIC(MODIFIER|||||||||)	GT:PL:GQ	1/1:255,96,0:99
Chr5	12139936	.	A	T	222.0	.	DP=29;VDB=0.0271;AF1=1;AC1=2;DP4=0,0,17,11;MQ=46;FQ=-111;EFF=DOWNSTREAM(MODIFIER|||||Exon_5_12140385_12140969|||AT5G32515.1|),DOWNSTREAM(MODIFIER|||||Exon_5_12142711_12144657|||AT5G32511.1|),INTERGENIC(MODIFIER|||||||||),UPSTREAM(MODIFIER|||||Exon_5_12135292_12137910|||AT5G32505.1|),UPSTREAM(MODIFIER|||||Exon_5_12138752_12139374|||AT5G32510.2|)	GT:PL:GQ	1/1:255,84,0:99
Chr5	12150372	.	G	T	141.0	.	DP=40;VDB=0.0274;AF1=1;AC1=2;DP4=0,0,8,30;MQ=16;FQ=-141;EFF=SYNONYMOUS_CODING(LOW|SILENT|ccC/ccA|P214||Exon_5_12150099_12151013|||AT5G32517.1|),UPSTREAM(MODIFIER|||||Exon_5_12146025_12148775|||AT5G32512.1|),UPSTREAM(MODIFIER|||||Exon_5_12151081_12151728|||AT5G32519.1|),UPSTREAM(MODIFIER|||||Exon_5_12153710_12156646|||AT5G32513.1|)	GT:PL:GQ	1/1:174,114,0:99
Chr5	12162804	.	T	G	222.0	.	DP=21;VDB=0.0259;AF1=1;AC1=2;DP4=0,0,10,11;MQ=45;FQ=-90;EFF=NON_SYNONYMOUS_CODING(MODERATE|MISSENSE|Tat/Gat|Y793D||Exon_5_12160428_12164246|||AT5G32514.1|),UPSTREAM(MODIFIER|||||Exon_5_12165300_12167168|||AT5G32516.1|)	GT:PL:GQ	1/1:255,63,0:99
Chr5	12205139	.	C	T	222.0	.	DP=18;VDB=0.0264;AF1=1;AC1=2;DP4=0,0,7,11;MQ=46;FQ=-81;EFF=DOWNSTREAM(MODIFIER|||||Exon_5_12200248_12204138|||AT5G32563.1|),NON_SYNONYMOUS_CODING(MODERATE|MISSENSE|cCc/cTc|P136L||Exon_5_12204733_12206865|||AT5G32566.1|),UPSTREAM(MODIFIER|||||Gene_AT5G32569|||AT5G32569.1|),UPSTREAM(MODIFIER|||||Gene_AT5G32569|||AT5G32569|)	GT:PL:GQ	1/1:255,54,0:99
Chr5	12293719	.	C	A	222.0	.	DP=22;VDB=0.0269;AF1=1;AC1=2;DP4=0,0,10,11;MQ=46;FQ=-90;EFF=DOWNSTREAM(MODIFIER|||||Exon_5_12289344_12291161|||AT5G32622.1|),DOWNSTREAM(MODIFIER|||||Exon_5_12297344_12299080|||AT5G32626.1|),SYNONYMOUS_CODING(LOW|SILENT|cgC/cgA|R419||Exon_5_12292463_12294049|||AT5G32624.1|),UPSTREAM(MODIFIER|||||Exon_5_12286881_12288728|||AT5G32627.1|)	GT:PL:GQ	1/1:255,63,0:99
Chr5	12344814	.	A	C	222.0	.	DP=25;VDB=0.0245;AF1=1;AC1=2;DP4=0,0,13,12;MQ=42;FQ=-102;EFF=DOWNSTREAM(MODIFIER|||||Exon_5_12350597_12350642|||AT5G32775.1|),INTRAGENIC(MODIFIER|||||Gene_AT5G32690||||),NON_SYNONYMOUS_CODING(MODERATE|MISSENSE|Tct/Gct|S1374A||Exon_5_12343225_12348933|||AT5G32750.1|),UPSTREAM(MODIFIER|||||Exon_5_12340216_12342177|||AT5G32726.1|)	GT:PL:GQ	1/1:255,75,0:99
Chr5	12386882	.	G	T	222.0	.	DP=22;VDB=0.0259;AF1=1;AC1=2;DP4=0,0,13,9;MQ=46;FQ=-93;EFF=DOWNSTREAM(MODIFIER|||||Exon_5_12381879_12385472|||AT5G32925.1|),INTRAGENIC(MODIFIER|||||Gene_AT5G32690||||),SYNONYMOUS_CODING(LOW|SILENT|ccG/ccT|P134||Exon_5_12386481_12388874|||AT5G32950.1|),UPSTREAM(MODIFIER|||||Exon_5_12391786_12393114|||AT5G32975.1|)	GT:PL:GQ	1/1:255,66,0:99
Chr5	12414626	.	T	G	222.0	.	DP=37;VDB=0.0277;AF1=1;AC1=2;DP4=0,0,17,19;MQ=41;FQ=-135;EFF=INTERGENIC(MODIFIER|||||||||),UPSTREAM(MODIFIER|||||Gene_AT5G33070|||AT5G33070.1|),UPSTREAM(MODIFIER|||||Gene_AT5G33070|||AT5G33070|)	GT:PL:GQ	1/1:255,108,0:99
Chr5	12417202	.	C	A	222.0	.	DP=26;VDB=0.0275;AF1=1;AC1=2;DP4=0,0,16,7;MQ=45;FQ=-96;EFF=INTERGENIC(MODIFIER|||||||||),UPSTREAM(MODIFIER|||||Gene_AT5G33070|||AT5G33070.1|),UPSTREAM(MODIFIER|||||Gene_AT5G33070|||AT5G33070|)	GT:PL:GQ	1/1:255,69,0:99
Chr5	12495291	.	G	C	222.0	.	DP=30;VDB=0.0256;AF1=1;AC1=2;DP4=0,0,13,12;MQ=47;FQ=-102;EFF=DOWNSTREAM(MODIFIER|||||Exon_5_12493615_12494901|||AT5G33250.1|),INTERGENIC(MODIFIER|||||||||),UPSTREAM(MODIFIER|||||Exon_5_12490851_12490991|||AT5G33240.1|),UPSTREAM(MODIFIER|||||Gene_AT5G33251|||AT5G33251.1|),UPSTREAM(MODIFIER|||||Gene_AT5G33251|||AT5G33251|)	GT:PL:GQ	1/1:255,75,0:99
Chr5	12624215	.	A	G	222.0	.	DP=30;VDB=0.0240;AF1=1;AC1=2;DP4=0,0,12,16;MQ=40;FQ=-111;EFF=DOWNSTREAM(MODIFIER|||||Exon_5_12616563_12621331|||AT5G33382.1|),DOWNSTREAM(MODIFIER|||||Exon_5_12628891_12630594|||AT5G33384.1|),SYNONYMOUS_CODING(LOW|SILENT|taT/taC|Y373||Exon_5_12623153_12625333|||AT5G33383.1|)	GT:PL:GQ	1/1:255,84,0:99
Chr5	12628846	.	G	A	214.0	.	DP=18;VDB=0.0273;AF1=1;AC1=2;DP4=0,0,2,14;MQ=46;FQ=-75;EFF=DOWNSTREAM(MODIFIER|||||Exon_5_12628891_12630594|||AT5G33384.1|),DOWNSTREAM(MODIFIER|||||Exon_5_12631765_12634496|||AT5G33385.1|),INTERGENIC(MODIFIER|||||||||),UPSTREAM(MODIFIER|||||Exon_5_12623153_12625333|||AT5G33383.1|)	GT:PL:GQ	1/1:247,48,0:93
Chr5	12641667	.	G	T	222.0	.	DP=27;VDB=0.0152;AF1=1;AC1=2;DP4=0,0,12,14;MQ=46;FQ=-105;EFF=DOWNSTREAM(MODIFIER|||||Exon_5_12639704_12640306|||AT5G33387.1|),NON_SYNONYMOUS_CODING(MODERATE|MISSENSE|aGt/aTt|S54I||Exon_5_12641507_12644260|||AT5G33388.1|),UPSTREAM(MODIFIER|||||Exon_5_12635785_12637371|||AT5G33386.1|),UPSTREAM(MODIFIER|||||Exon_5_12645572_12647476|||AT5G33389.1|)	GT:PL:GQ	1/1:255,78,0:99
Chr5	12771748	.	G	T	222.0	.	DP=24;VDB=0.0161;AF1=1;AC1=2;DP4=0,0,8,11;MQ=47;FQ=-84;EFF=NON_SYNONYMOUS_CODING(MODERATE|MISSENSE|Ccc/Acc|P1555T||Exon_5_12770435_12776410|||AT5G33624.1|)	GT:PL:GQ	1/1:255,57,0:99
Chr5	12794013	.	A	T	222.0	.	DP=21;VDB=0.0234;AF1=1;AC1=2;DP4=0,0,13,5;MQ=47;FQ=-81;EFF=DOWNSTREAM(MODIFIER|||||Exon_5_12794969_12796844|||AT5G34082.1|),DOWNSTREAM(MODIFIER|||||Exon_5_12798682_12799635|||AT5G34266.1|),NON_SYNONYMOUS_CODING(MODERATE|MISSENSE|cTa/cAa|L180Q||Exon_5_12791432_12794551|||AT5G33990.1|),UPSTREAM(MODIFIER|||||Exon_5_12797197_12798429|||AT5G34174.1|)	GT:PL:GQ	1/1:255,54,0:99
Chr5	12943710	.	G	T	222.0	.	DP=25;VDB=0.0279;AF1=1;AC1=2;DP4=0,0,9,14;MQ=45;FQ=-96;EFF=DOWNSTREAM(MODIFIER|||||Exon_5_12935517_12940229|||AT5G34665.1|),DOWNSTREAM(MODIFIER|||||Exon_5_12940776_12941933|||AT5G34686.1|),DOWNSTREAM(MODIFIER|||||Exon_5_12946017_12947465|||AT5G34707.1|),DOWNSTREAM(MODIFIER|||||Exon_5_12948175_12950352|||AT5G34728.1|),SYNONYMOUS_CODING(LOW|SILENT|ggC/ggA|G284||Exon_5_12942903_12944561|||AT5G34696.1|)	GT:PL:GQ	1/1:255,69,0:99
Chr5	13032233	.	T	A	222.0	.	DP=24;VDB=0.0235;AF1=1;AC1=2;DP4=0,0,12,9;MQ=45;FQ=-90;EFF=DOWNSTREAM(MODIFIER|||||Exon_5_13027320_13029224|||AT5G34843.1|),INTERGENIC(MODIFIER|||||||||),UPSTREAM(MODIFIER|||||Exon_5_13032719_13035262|||AT5G34844.1|),UPSTREAM(MODIFIER|||||Exon_5_13036202_13038013|||AT5G34845.1|)	GT:PL:GQ	1/1:255,63,0:99
Chr5	13045643	.	T	A	222.0	.	DP=37;VDB=0.0285;AF1=1;AC1=2;DP4=0,0,17,17;MQ=46;FQ=-129;EFF=INTERGENIC(MODIFIER|||||||||),UPSTREAM(MODIFIER|||||Exon_5_13041710_13043929|||AT5G34846.1|),UPSTREAM(MODIFIER|||||Exon_5_13046903_13047433|||AT5G34847.1|)	GT:PL:GQ	1/1:255,102,0:99
Chr5	13074210	.	G	T	222.0	.	DP=32;VDB=0.0270;AF1=1;AC1=2;DP4=0,0,19,13;MQ=46;FQ=-123;EFF=NON_SYNONYMOUS_CODING(MODERATE|MISSENSE|gGg/gTg|G1226V||Exon_5_13070534_13074757|||AT5G34849.1|)	GT:PL:GQ	1/1:255,96,0:99
Chr5	13216119	.	T	C	222.0	.	DP=23;VDB=0.0273;AF1=1;AC1=2;DP4=0,0,11,12;MQ=35;FQ=-96;EFF=SYNONYMOUS_CODING(LOW|SILENT|aaA/aaG|K518||Exon_5_13219020_13219362|||AT5G34900.1|),UPSTREAM(MODIFIER|||||Exon_5_13211504_13211899|||AT5G34895.1|)	GT:PL:GQ	1/1:255,69,0:99
Chr5	13259889	.	C	A	222.0	.	DP=21;VDB=0.0261;AF1=1;AC1=2;DP4=0,0,14,7;MQ=28;FQ=-90;EFF=NON_SYNONYMOUS_CODING(MODERATE|MISSENSE|Caa/Aaa|Q111K||Exon_5_13259324_13259447|||AT5G34970.1|),UPSTREAM(MODIFIER|||||Exon_5_13253349_13258229|||AT5G34965.1|),UPSTREAM(MODIFIER|||||Exon_5_13262204_13262322|||AT5G34980.1|)	GT:PL:GQ	1/1:255,63,0:99
Chr5	13282630	.	A	C	222.0	.	DP=29;VDB=0.0264;AF1=1;AC1=2;DP4=0,0,12,17;MQ=44;FQ=-114;EFF=DOWNSTREAM(MODIFIER|||||Exon_5_13278167_13278445|||AT5G35020.1|),NON_SYNONYMOUS_CODING(MODERATE|MISSENSE|Tct/Gct|S223A||Exon_5_13280387_13283296|||AT5G35023.1|),UPSTREAM(MODIFIER|||||Exon_5_13278855_13279796|||AT5G35021.1|),UPSTREAM(MODIFIER|||||Exon_5_13285645_13289722|||AT5G35025.1|)	GT:PL:GQ	1/1:255,87,0:99
Chr5	13289119	.	T	A	222.0	.	DP=30;VDB=0.0226;AF1=1;AC1=2;DP4=0,0,16,14;MQ=42;FQ=-117;EFF=DOWNSTREAM(MODIFIER|||||Exon_5_13291751_13291848|||AT5G35030.1|),DOWNSTREAM(MODIFIER|||||Exon_5_13293448_13293678|||AT5G35035.1|),NON_SYNONYMOUS_CODING(MODERATE|MISSENSE|Tcg/Acg|S1159T||Exon_5_13285645_13289722|||AT5G35025.1|),UPSTREAM(MODIFIER|||||Exon_5_13294026_13294160|||AT5G35040.1|)	GT:PL:GQ	1/1:255,90,0:99
Chr5	13331540	.	G	T	222.0	.	DP=29;VDB=0.0265;AF1=1;AC1=2;DP4=0,0,16,11;MQ=47;FQ=-108;EFF=DOWNSTREAM(MODIFIER|||||AT5G35066|||AT5G35066.1|),DOWNSTREAM(MODIFIER|||||Exon_5_13332537_13332650|||AT5G35066.1-Protein|),INTERGENIC(MODIFIER|||||||||),UPSTREAM(MODIFIER|||||AT5G35069|||AT5G35069.1|),UPSTREAM(MODIFIER|||||Exon_5_13320517_13326651|||AT5G35057.1|),UPSTREAM(MODIFIER|||||Exon_5_13327814_13328383|||AT5G35061.1|),UPSTREAM(MODIFIER|||||Exon_5_13328413_13330548|||AT5G35065.1|),UPSTREAM(MODIFIER|||||Exon_5_13336475_13336657|||AT5G35069.1-Protein|)	GT:PL:GQ	1/1:255,81,0:99
Chr5	13448933	.	T	C	176.0	.	DP=25;VDB=0.0214;AF1=1;AC1=2;DP4=0,0,14,11;MQ=23;FQ=-102;EFF=DOWNSTREAM(MODIFIER|||||AT5G35195|||AT5G35195.1|),DOWNSTREAM(MODIFIER|||||Exon_5_13449573_13449749|||AT5G35195.1-Protein|),INTERGENIC(MODIFIER|||||||||)	GT:PL:GQ	1/1:209,75,0:99
Chr5	13460558	.	C	T	61.5	.	DP=4;VDB=0.0011;AF1=1;AC1=2;DP4=0,0,1,3;MQ=27;FQ=-39;EFF=DOWNSTREAM(MODIFIER|||||AT5G35200|||AT5G35200.1|),DOWNSTREAM(MODIFIER|||||Exon_5_13465480_13465581|||AT5G35200.1-Protein|),INTERGENIC(MODIFIER|||||||||)	GT:PL:GQ	1/1:94,12,0:21
Chr5	13516903	.	T	G	222.0	.	DP=50;VDB=0.0279;AF1=1;AC1=2;DP4=0,0,22,28;MQ=46;FQ=-178;EFF=DOWNSTREAM(MODIFIER|||||AT5G35290|||AT5G35290.1|),DOWNSTREAM(MODIFIER|||||Exon_5_13518251_13518306|||AT5G35290.1-Protein|),DOWNSTREAM(MODIFIER|||||Exon_5_13520905_13521327|||AT5G35310.2|),INTERGENIC(MODIFIER|||||||||),UPSTREAM(MODIFIER|||||AT5G35300|||AT5G35300.1|),UPSTREAM(MODIFIER|||||AT5G35320|||AT5G35320.1|),UPSTREAM(MODIFIER|||||Exon_5_13518317_13518385|||AT5G35300.1-Protein|),UPSTREAM(MODIFIER|||||Exon_5_13521893_13522000|||AT5G35320.1-Protein|)	GT:PL:GQ	1/1:255,151,0:99
Chr5	13840787	.	G	C	222.0	.	DP=22;VDB=0.0181;AF1=1;AC1=2;DP4=0,0,8,13;MQ=39;FQ=-90;EFF=NON_SYNONYMOUS_CODING(MODERATE|MISSENSE|tGt/tCt|C1558S||Exon_5_13836115_13843155|||AT5G35643.1|),UPSTREAM(MODIFIER|||||Exon_5_13843961_13844653|||AT5G35646.1|),UPSTREAM(MODIFIER|||||Exon_5_13845628_13846092|||AT5G35650.1|)	GT:PL:GQ	1/1:255,63,0:99
Chr5	13849483	.	T	G	157.0	.	DP=22;VDB=0.0259;AF1=1;AC1=2;DP4=0,0,8,14;MQ=20;FQ=-93;EFF=DOWNSTREAM(MODIFIER|||||AT5G35660|||AT5G35660.1|),DOWNSTREAM(MODIFIER|||||Exon_5_13843961_13844653|||AT5G35646.1|),DOWNSTREAM(MODIFIER|||||Exon_5_13845628_13846092|||AT5G35650.1|),DOWNSTREAM(MODIFIER|||||Exon_5_13853612_13853717|||AT5G35660.1-Protein|),NON_SYNONYMOUS_CODING(MODERATE|MISSENSE|cAt/cCt|H543P||Exon_5_13848348_13851110|||AT5G35657.1|),UPSTREAM(MODIFIER|||||Exon_5_13847450_13847587|||AT5G35655.1|)	GT:PL:GQ	1/1:190,66,0:99
Chr5	13998970	.	A	C	222.0	.	DP=30;VDB=0.0267;AF1=1;AC1=2;DP4=0,0,17,13;MQ=45;FQ=-117;EFF=DOWNSTREAM(MODIFIER|||||AT5G35830|||AT5G35830.1|),DOWNSTREAM(MODIFIER|||||Exon_5_14001326_14001416|||AT5G35830.1-Protein|),NON_SYNONYMOUS_CODING(MODERATE|MISSENSE|gAt/gCt|D1163A||Exon_5_13995483_13999511|||AT5G35820.1|),UPSTREAM(MODIFIER|||||AT5G35810|||AT5G35810.1|),UPSTREAM(MODIFIER|||||Exon_5_13994139_13994549|||AT5G35810.1-Protein|)	GT:PL:GQ	1/1:255,90,0:99
Chr5	14044245	.	G	A	222.0	.	DP=39;VDB=0.0210;AF1=1;AC1=2;DP4=0,0,23,15;MQ=46;FQ=-141;EFF=DOWNSTREAM(MODIFIER|||||Exon_5_14042641_14043894|||AT5G35914.1|),INTERGENIC(MODIFIER|||||||||),UPSTREAM(MODIFIER|||||AT5G35917|||AT5G35917.1|),UPSTREAM(MODIFIER|||||Exon_5_14049123_14050097|||AT5G35917.1-Protein|),UPSTREAM(MODIFIER|||||Gene_AT5G35915|||AT5G35915.1|),UPSTREAM(MODIFIER|||||Gene_AT5G35915|||AT5G35915|)	GT:PL:GQ	1/1:255,114,0:99
Chr5	14080885	.	A	G	222.0	.	DP=33;VDB=0.0273;AF1=1;AC1=2;DP4=0,0,18,15;MQ=46;FQ=-126;EFF=DOWNSTREAM(MODIFIER|||||Exon_5_14083388_14089891|||AT5G35935.1|),DOWNSTREAM(MODIFIER|||||Gene_AT5G35932|||AT5G35932.1|),DOWNSTREAM(MODIFIER|||||Gene_AT5G35932|||AT5G35932|),INTERGENIC(MODIFIER|||||||||)	GT:PL:GQ	1/1:255,99,0:99
Chr5	14178655	.	T	A	89.0	.	DP=20;VDB=0.0278;AF1=1;AC1=2;DP4=0,0,11,9;MQ=14;FQ=-87;EFF=DOWNSTREAM(MODIFIER|||||Exon_5_14172853_14173011|||AT5G36070.1|),NON_SYNONYMOUS_CODING(MODERATE|MISSENSE|aAt/aTt|N583I||Exon_5_14177277_14180402|||AT5G36075.1|)	GT:PL:GQ	1/1:122,60,0:99
Chr5	14326398	.	C	T	222.0	.	DP=34;VDB=0.0271;AF1=1;AC1=2;DP4=0,0,17,17;MQ=36;FQ=-129;EFF=DOWNSTREAM(MODIFIER|||||AT5G36300|||AT5G36300.1|),DOWNSTREAM(MODIFIER|||||AT5G36320|||AT5G36320.1|),DOWNSTREAM(MODIFIER|||||AT5G36330|||AT5G36330.1|),DOWNSTREAM(MODIFIER|||||AT5G36340|||AT5G36340.1|),DOWNSTREAM(MODIFIER|||||Exon_5_14320668_14320866|||AT5G36300.1-Protein|),DOWNSTREAM(MODIFIER|||||Exon_5_14326901_14327257|||AT5G36320.1-Protein|),DOWNSTREAM(MODIFIER|||||Exon_5_14330187_14330209|||AT5G36330.1-Protein|),DOWNSTREAM(MODIFIER|||||Exon_5_14331286_14331633|||AT5G36340.1-Protein|),INTERGENIC(MODIFIER|||||||||),UPSTREAM(MODIFIER|||||AT5G36310|||AT5G36310.1|),UPSTREAM(MODIFIER|||||Exon_5_14324711_14325058|||AT5G36310.1-Protein|)	GT:PL:GQ	1/1:255,102,0:99
Chr5	14327194	.	G	A	222.0	.	DP=30;VDB=0.0226;AF1=1;AC1=2;DP4=0,0,16,14;MQ=39;FQ=-117;EFF=DOWNSTREAM(MODIFIER|||||AT5G36300|||AT5G36300.1|),DOWNSTREAM(MODIFIER|||||AT5G36330|||AT5G36330.1|),DOWNSTREAM(MODIFIER|||||AT5G36340|||AT5G36340.1|),DOWNSTREAM(MODIFIER|||||Exon_5_14320668_14320866|||AT5G36300.1-Protein|),DOWNSTREAM(MODIFIER|||||Exon_5_14330187_14330209|||AT5G36330.1-Protein|),DOWNSTREAM(MODIFIER|||||Exon_5_14331286_14331633|||AT5G36340.1-Protein|),STOP_GAINED(HIGH|NONSENSE|Caa/Taa|Q22*||AT5G36320|||AT5G36320.1|),STOP_GAINED(HIGH|NONSENSE|Caa/Taa|Q22*||Exon_5_14326901_14327257|||AT5G36320.1-Protein|),UPSTREAM(MODIFIER|||||AT5G36310|||AT5G36310.1|),UPSTREAM(MODIFIER|||||Exon_5_14324711_14325058|||AT5G36310.1-Protein|)	GT:PL:GQ	1/1:255,90,0:99
Chr5	14329603	.	G	T	63.0	.	DP=31;VDB=0.0269;AF1=1;AC1=2;DP4=0,0,10,21;MQ=11;FQ=-120;EFF=DOWNSTREAM(MODIFIER|||||AT5G36340|||AT5G36340.1|),DOWNSTREAM(MODIFIER|||||AT5G36350|||AT5G36350.1|),DOWNSTREAM(MODIFIER|||||Exon_5_14331286_14331633|||AT5G36340.1-Protein|),DOWNSTREAM(MODIFIER|||||Exon_5_14333473_14333829|||AT5G36350.1-Protein|),INTRON(MODIFIER|||||AT5G36330|||AT5G36330.1|1),INTRON(MODIFIER|||||Exon_5_14330187_14330209|||AT5G36330.1-Protein|1),UPSTREAM(MODIFIER|||||AT5G36310|||AT5G36310.1|),UPSTREAM(MODIFIER|||||AT5G36320|||AT5G36320.1|),UPSTREAM(MODIFIER|||||Exon_5_14324711_14325058|||AT5G36310.1-Protein|),UPSTREAM(MODIFIER|||||Exon_5_14326901_14327257|||AT5G36320.1-Protein|)	GT:PL:GQ	1/1:96,93,0:99
Chr5	14367000	.	A	T	34.0	.	DP=11;VDB=0.0271;AF1=1;AC1=2;DP4=0,0,3,7;MQ=11;FQ=-57;EFF=DOWNSTREAM(MODIFIER|||||AT5G36520|||AT5G36520.1|),DOWNSTREAM(MODIFIER|||||Exon_5_14370814_14371170|||AT5G36520.1-Protein|),INTERGENIC(MODIFIER|||||||||),UPSTREAM(MODIFIER|||||AT5G36480|||AT5G36480.1|),UPSTREAM(MODIFIER|||||AT5G36490|||AT5G36490.1|),UPSTREAM(MODIFIER|||||AT5G36500|||AT5G36500.1|),UPSTREAM(MODIFIER|||||Exon_5_14362020_14362376|||AT5G36480.1-Protein|),UPSTREAM(MODIFIER|||||Exon_5_14364217_14364573|||AT5G36490.1-Protein|),UPSTREAM(MODIFIER|||||Exon_5_14366414_14366770|||AT5G36500.1-Protein|),UPSTREAM(MODIFIER|||||Gene_AT5G36510|||AT5G36510.1|),UPSTREAM(MODIFIER|||||Gene_AT5G36510|||AT5G36510|)	GT:PL:GQ	1/1:67,30,0:56
Chr5	14367201	.	A	T	27.0	.	DP=11;VDB=0.0076;AF1=1;AC1=2;DP4=0,0,6,5;MQ=12;FQ=-60;EFF=DOWNSTREAM(MODIFIER|||||AT5G36520|||AT5G36520.1|),DOWNSTREAM(MODIFIER|||||Exon_5_14370814_14371170|||AT5G36520.1-Protein|),INTERGENIC(MODIFIER|||||||||),UPSTREAM(MODIFIER|||||AT5G36480|||AT5G36480.1|),UPSTREAM(MODIFIER|||||AT5G36490|||AT5G36490.1|),UPSTREAM(MODIFIER|||||AT5G36500|||AT5G36500.1|),UPSTREAM(MODIFIER|||||Exon_5_14362020_14362376|||AT5G36480.1-Protein|),UPSTREAM(MODIFIER|||||Exon_5_14364217_14364573|||AT5G36490.1-Protein|),UPSTREAM(MODIFIER|||||Exon_5_14366414_14366770|||AT5G36500.1-Protein|),UPSTREAM(MODIFIER|||||Gene_AT5G36510|||AT5G36510.1|),UPSTREAM(MODIFIER|||||Gene_AT5G36510|||AT5G36510|)	GT:PL:GQ	1/1:60,33,0:56
Chr5	14375892	.	A	G	178.0	.	DP=25;VDB=0.0260;AF1=1;AC1=2;DP4=0,0,12,12;MQ=22;FQ=-99;EFF=DOWNSTREAM(MODIFIER|||||AT5G36550|||AT5G36550.1|),DOWNSTREAM(MODIFIER|||||Exon_5_14377394_14377750|||AT5G36550.1-Protein|),DOWNSTREAM(MODIFIER|||||Exon_5_14380268_14380744|||AT5G36650.1|),DOWNSTREAM(MODIFIER|||||Gene_AT5G36530|||AT5G36530.1|),DOWNSTREAM(MODIFIER|||||Gene_AT5G36530|||AT5G36530|),INTERGENIC(MODIFIER|||||||||),UPSTREAM(MODIFIER|||||AT5G36520|||AT5G36520.1|),UPSTREAM(MODIFIER|||||AT5G36540|||AT5G36540.1|),UPSTREAM(MODIFIER|||||Exon_5_14370814_14371170|||AT5G36520.1-Protein|),UPSTREAM(MODIFIER|||||Exon_5_14375201_14375557|||AT5G36540.1-Protein|),UPSTREAM(MODIFIER|||||Exon_5_14380888_14383080|||AT5G36655.1|)	GT:PL:GQ	1/1:211,72,0:99
Chr5	14375894	.	G	A	169.0	.	DP=26;VDB=0.0246;AF1=1;AC1=2;DP4=0,0,13,12;MQ=22;FQ=-102;EFF=DOWNSTREAM(MODIFIER|||||AT5G36550|||AT5G36550.1|),DOWNSTREAM(MODIFIER|||||Exon_5_14377394_14377750|||AT5G36550.1-Protein|),DOWNSTREAM(MODIFIER|||||Exon_5_14380268_14380744|||AT5G36650.1|),DOWNSTREAM(MODIFIER|||||Gene_AT5G36530|||AT5G36530.1|),DOWNSTREAM(MODIFIER|||||Gene_AT5G36530|||AT5G36530|),INTERGENIC(MODIFIER|||||||||),UPSTREAM(MODIFIER|||||AT5G36520|||AT5G36520.1|),UPSTREAM(MODIFIER|||||AT5G36540|||AT5G36540.1|),UPSTREAM(MODIFIER|||||Exon_5_14370814_14371170|||AT5G36520.1-Protein|),UPSTREAM(MODIFIER|||||Exon_5_14375201_14375557|||AT5G36540.1-Protein|),UPSTREAM(MODIFIER|||||Exon_5_14380888_14383080|||AT5G36655.1|)	GT:PL:GQ	1/1:202,75,0:99
Chr5	14376996	.	G	A	222.0	.	DP=21;VDB=0.0264;AF1=1;AC1=2;DP4=0,0,12,9;MQ=43;FQ=-90;EFF=DOWNSTREAM(MODIFIER|||||AT5G36550|||AT5G36550.1|),DOWNSTREAM(MODIFIER|||||Exon_5_14377394_14377750|||AT5G36550.1-Protein|),DOWNSTREAM(MODIFIER|||||Exon_5_14380268_14380744|||AT5G36650.1|),DOWNSTREAM(MODIFIER|||||Gene_AT5G36530|||AT5G36530.1|),DOWNSTREAM(MODIFIER|||||Gene_AT5G36530|||AT5G36530|),INTERGENIC(MODIFIER|||||||||),UPSTREAM(MODIFIER|||||AT5G36540|||AT5G36540.1|),UPSTREAM(MODIFIER|||||Exon_5_14375201_14375557|||AT5G36540.1-Protein|),UPSTREAM(MODIFIER|||||Exon_5_14380888_14383080|||AT5G36655.1|)	GT:PL:GQ	1/1:255,63,0:99
Chr5	14378863	.	T	C	185.0	.	DP=22;VDB=0.0271;AF1=1;AC1=2;DP4=0,0,6,13;MQ=24;FQ=-84;EFF=DOWNSTREAM(MODIFIER|||||Exon_5_14380268_14380744|||AT5G36650.1|),INTERGENIC(MODIFIER|||||||||),UPSTREAM(MODIFIER|||||AT5G36540|||AT5G36540.1|),UPSTREAM(MODIFIER|||||AT5G36550|||AT5G36550.1|),UPSTREAM(MODIFIER|||||Exon_5_14375201_14375557|||AT5G36540.1-Protein|),UPSTREAM(MODIFIER|||||Exon_5_14377394_14377750|||AT5G36550.1-Protein|),UPSTREAM(MODIFIER|||||Exon_5_14380888_14383080|||AT5G36655.1|)	GT:PL:GQ	1/1:218,57,0:99
Chr5	14704200	.	G	A	222.0	.	DP=32;VDB=0.0253;AF1=1;AC1=2;DP4=0,0,16,14;MQ=43;FQ=-117;EFF=NON_SYNONYMOUS_CODING(MODERATE|MISSENSE|Gct/Act|A720T||AT5G37150|||AT5G37150.1|),NON_SYNONYMOUS_CODING(MODERATE|MISSENSE|Gct/Act|A720T||Exon_5_14701330_14701419|||AT5G37150.1-Protein|),UPSTREAM(MODIFIER|||||AT5G37160|||AT5G37160.1|),UPSTREAM(MODIFIER|||||Exon_5_14705426_14705542|||AT5G37160.1-Protein|)	GT:PL:GQ	1/1:255,90,0:99
Chr5	14783471	.	T	A	222.0	.	DP=31;VDB=0.0253;AF1=1;AC1=2;DP4=0,0,11,18;MQ=47;FQ=-114;EFF=DOWNSTREAM(MODIFIER|||||AT5G37320|||AT5G37320.1|),DOWNSTREAM(MODIFIER|||||AT5G37340|||AT5G37340.1|),DOWNSTREAM(MODIFIER|||||AT5G37340|||AT5G37340.2|),DOWNSTREAM(MODIFIER|||||AT5G37340|||AT5G37340.3|),DOWNSTREAM(MODIFIER|||||Exon_5_14777931_14778602|||AT5G37320.1-Protein|),DOWNSTREAM(MODIFIER|||||Exon_5_14792251_14792373|||AT5G37340.1-Protein|),DOWNSTREAM(MODIFIER|||||Exon_5_14792251_14792373|||AT5G37340.2-Protein|),DOWNSTREAM(MODIFIER|||||Exon_5_14792251_14792373|||AT5G37340.3-Protein|),NON_SYNONYMOUS_CODING(MODERATE|MISSENSE|agT/agA|S12R||Exon_5_14783436_14786027|||AT5G37330.1|)	GT:PL:GQ	1/1:255,87,0:99
[truncated: 12,819 more chars]
