# Supplementary material for: Re-Evaluation of Reportedly Metal Tolerant Arabidopsis thaliana Accessions
Source: PLoS One. 2016 Jul 28;11(7):e0130679. doi: 10.1371/journal.pone.0130679 (PMC4965157; doi:10.1371/journal.pone.0130679)
Supplement: S1 Dataset — (ZIP) [file pone.0130679.s001.zip › S1_Dataset/LimBerkSClaraCol-002188_Santa-Clara-CS28722_CTTGTA_q20_snps_filt_snpEff_results.txt]

Chrom	Posn	ID	Ref	Allele	Qual	Info	Gene	Effect	Impact	Tag	Genotype Information	Description
Chr1	7004559	.	G	A	222.00	DP=24;VDB=0.0257;AF1=1;AC1=2;DP4=0,0,14,10;MQ=46;FQ=-99	AT1G20210.1	NON_SYNONYMOUS_CODING	MODERATE	GT:PL:GQ	1/1:255,72,0:99	MISSENSE	Gcc/Acc	A16T	AT1G20210		AT1G20210.1 | Symbols: | pre-tRNA | chr1:7004514-7004585 FORWARD LENGTH=72
Chr1	7675677	.	G	T	222.00	DP=27;VDB=0.0266;AF1=1;AC1=2;DP4=0,0,8,19;MQ=46;FQ=-108	AT1G21864.1	NON_SYNONYMOUS_CODING	MODERATE	GT:PL:GQ	1/1:255,81,0:99	MISSENSE	gGc/gTc	G38V	AT1G21864		AT1G21864.1 | Symbols: | Plant thionin family protein | chr1:7675502-7675971 FORWARD LENGTH=470
Chr1	10438732	.	T	A	222.00	DP=32;VDB=0.0281;AF1=1;AC1=2;DP4=0,0,13,19;MQ=45;FQ=-123	AT1G29820.1	NON_SYNONYMOUS_CODING	MODERATE	GT:PL:GQ	1/1:255,96,0:99	MISSENSE	Tct/Act	S172T	AT1G29820		AT1G29820.1 | Symbols: | Magnesium transporter CorA-like family protein | chr1:10437657-10440786 FORWARD LENGTH=3130
Chr1	10438732	.	T	A	222.00	DP=32;VDB=0.0281;AF1=1;AC1=2;DP4=0,0,13,19;MQ=45;FQ=-123	AT1G29820.2	NON_SYNONYMOUS_CODING	MODERATE	GT:PL:GQ	1/1:255,96,0:99	MISSENSE	Tct/Act	S172T	AT1G29820		AT1G29820.2 | Symbols: | Magnesium transporter CorA-like family protein | chr1:10437865-10440786 FORWARD LENGTH=2922
Chr1	11892070	.	G	T	69.10	DP=8;VDB=0.0280;AF1=1;AC1=2;DP4=0,0,1,6;MQ=21;FQ=-48	AT1G32830.1	NON_SYNONYMOUS_CODING	MODERATE	GT:PL:GQ	1/1:102,21,0:39	MISSENSE	aCc/aAc	T522N	Exon_1_11893927_11894820		AT1G32830.1 | Symbols: | transposable element gene | chr1:11891181-11894820 REVERSE LENGTH=3640
Chr1	11892936	.	A	T	185.00	DP=17;VDB=0.0187;AF1=1;AC1=2;DP4=0,0,5,11;MQ=27;FQ=-75	AT1G32830.1	NON_SYNONYMOUS_CODING	MODERATE	GT:PL:GQ	1/1:218,48,0:93	MISSENSE	cTa/cAa	L410Q	Exon_1_11893927_11894820		AT1G32830.1 | Symbols: | transposable element gene | chr1:11891181-11894820 REVERSE LENGTH=3640
Chr1	13177437	.	C	A	222.00	DP=20;VDB=0.0272;AF1=1;AC1=2;DP4=0,0,12,8;MQ=44;FQ=-87	AT1G35645.1	NON_SYNONYMOUS_CODING	MODERATE	GT:PL:GQ	1/1:255,60,0:99	MISSENSE	gCa/gAa	A547E	Exon_1_13175798_13177747		AT1G35645.1 | Symbols: | transposable element gene | chr1:13175798-13177747 FORWARD LENGTH=1950
Chr1	13267443	.	T	C	222.00	DP=30;VDB=0.0277;AF1=1;AC1=2;DP4=0,0,15,15;MQ=46;FQ=-117	AT1G35760.1	NON_SYNONYMOUS_CODING	MODERATE	GT:PL:GQ	1/1:255,90,0:99	MISSENSE	gTt/gCt	V1046A	Exon_1_13264307_13268116		AT1G35760.1 | Symbols: | transposable element gene | chr1:13264307-13268116 FORWARD LENGTH=3810
Chr1	13308159	.	T	A	222.00	DP=25;VDB=0.0253;AF1=1;AC1=2;DP4=0,0,11,12;MQ=46;FQ=-96	AT1G35820.1	NON_SYNONYMOUS_CODING	MODERATE	GT:PL:GQ	1/1:255,69,0:99	MISSENSE	aAt/aTt	N275I	AT1G35820		AT1G35820.1 | Symbols: | unknown protein; BEST Arabidopsis thaliana protein match is: unknown protein (TAIR:AT3G30520.1); Has 30201 Blast hits to 17322 proteins in 780 species: Archae - 12; Bacteria - 1396; Metazoa - 17338; Fungi - 3422; Plants - 5037; Viruses - 0; Other Eukaryotes - 2996 (source: NCBI BLink). | chr1:13308119-13309257 REVERSE LENGTH=1139
Chr1	13661589	.	G	A	222.00	DP=16;VDB=0.0205;AF1=1;AC1=2;DP4=0,0,8,8;MQ=45;FQ=-75	AT1G36305.1	NON_SYNONYMOUS_CODING	MODERATE	GT:PL:GQ	1/1:255,48,0:93	MISSENSE	Gcg/Acg	A304T	Exon_1_13660680_13665533		AT1G36305.1 | Symbols: | transposable element gene | chr1:13660680-13665533 FORWARD LENGTH=4854
Chr1	13742470	.	A	T	131.00	DP=23;VDB=0.0212;AF1=1;AC1=2;DP4=0,0,8,13;MQ=18;FQ=-90	AT1G36470.1	NON_SYNONYMOUS_CODING	MODERATE	GT:PL:GQ	1/1:164,63,0:99	MISSENSE	cTc/cAc	L69H	Exon_1_13738829_13742675		AT1G36470.1 | Symbols: | transposable element gene | chr1:13738829-13742675 REVERSE LENGTH=3847
Chr1	14388511	.	T	A	222.00	DP=29;VDB=0.0270;AF1=1;AC1=2;DP4=0,0,12,17;MQ=45;FQ=-114	AT1G38270.1	NON_SYNONYMOUS_CODING	MODERATE	GT:PL:GQ	1/1:255,87,0:99	MISSENSE	cTa/cAa	L561Q	Exon_1_14386830_14389799		AT1G38270.1 | Symbols: | transposable element gene | chr1:14386830-14389799 FORWARD LENGTH=2970
Chr1	14434188	.	C	A	222.00	DP=29;VDB=0.0273;AF1=1;AC1=2;DP4=0,0,14,14;MQ=45;FQ=-111	AT1G38350.1	NON_SYNONYMOUS_CODING	MODERATE	GT:PL:GQ	1/1:255,84,0:99	MISSENSE	Cca/Aca	P6T	Exon_1_14434173_14436840		AT1G38350.1 | Symbols: | transposable element gene | chr1:14434173-14436840 FORWARD LENGTH=2668
Chr1	14494336	.	T	G	222.00	DP=24;VDB=0.0256;AF1=1;AC1=2;DP4=0,0,7,17;MQ=46;FQ=-99	AT1G38450.1	STOP_LOST	HIGH	GT:PL:GQ	1/1:255,72,0:99	MISSENSE	Tag/Gag	*759E	Exon_1_14492062_14495814		AT1G38450.1 | Symbols: | transposable element gene | chr1:14492062-14495814 FORWARD LENGTH=3753
Chr1	14595816	.	T	A	222.00	DP=23;VDB=0.0270;AF1=1;AC1=2;DP4=0,0,12,11;MQ=40;FQ=-96	AT1G39190.1	NON_SYNONYMOUS_CODING	MODERATE	GT:PL:GQ	1/1:255,69,0:99	MISSENSE	aAa/aTa	K792I	Exon_1_14594407_14598190		AT1G39190.1 | Symbols: | transposable element gene | chr1:14594407-14598190 REVERSE LENGTH=3784
Chr1	14596051	.	A	T	222.00	DP=31;VDB=0.0277;AF1=1;AC1=2;DP4=0,0,11,17;MQ=43;FQ=-111	AT1G39190.1	STOP_LOST	HIGH	GT:PL:GQ	1/1:255,84,0:99	MISSENSE	Taa/Aaa	*714K	Exon_1_14594407_14598190		AT1G39190.1 | Symbols: | transposable element gene | chr1:14594407-14598190 REVERSE LENGTH=3784
Chr1	14607867	.	C	A	218.00	DP=14;VDB=0.0018;AF1=1;AC1=2;DP4=0,0,6,8;MQ=34;FQ=-69	AT1G39350.1	NON_SYNONYMOUS_CODING	MODERATE	GT:PL:GQ	1/1:251,42,0:81	MISSENSE	gGg/gTg	G69V	Exon_1_14608636_14608653		AT1G39350.1 | Symbols: | transposable element gene | chr1:14607833-14608653 REVERSE LENGTH=821
Chr1	14607899	.	T	C	101.00	DP=7;VDB=0.0001;AF1=1;AC1=2;DP4=0,0,3,4;MQ=27;FQ=-48	AT1G39350.1	SPLICE_SITE_ACCEPTOR	HIGH	GT:PL:GQ	1/1:134,21,0:39	Exon_1_14608636_14608653	4		AT1G39350.1 | Symbols: | transposable element gene | chr1:14607833-14608653 REVERSE LENGTH=821
Chr1	15507179	.	G	T	222.00	DP=22;VDB=0.0265;AF1=1;AC1=2;DP4=0,0,12,9;MQ=41;FQ=-90	AT1G41730.1	NON_SYNONYMOUS_CODING	MODERATE	GT:PL:GQ	1/1:255,63,0:99	MISSENSE	gCc/gAc	A99D	Exon_1_15504918_15507474		AT1G41730.1 | Symbols: | transposable element gene | chr1:15504918-15507474 REVERSE LENGTH=2557
Chr1	15507201	.	G	C	222.00	DP=25;VDB=0.0267;AF1=1;AC1=2;DP4=0,0,14,9;MQ=41;FQ=-96	AT1G41730.1	NON_SYNONYMOUS_CODING	MODERATE	GT:PL:GQ	1/1:255,69,0:99	MISSENSE	Cag/Gag	Q92E	Exon_1_15504918_15507474		AT1G41730.1 | Symbols: | transposable element gene | chr1:15504918-15507474 REVERSE LENGTH=2557
Chr1	15596196	.	T	C	222.00	DP=27;VDB=0.0253;AF1=1;AC1=2;DP4=0,0,13,13;MQ=42;FQ=-105	AT1G41827.1	NON_SYNONYMOUS_CODING	MODERATE	GT:PL:GQ	1/1:255,78,0:99	MISSENSE	gTa/gCa	V41A	Exon_1_15596075_15596434		AT1G41827.1 | Symbols: | transposable element gene | chr1:15596075-15596434 FORWARD LENGTH=360
Chr1	15738320	.	G	T	222.00	DP=23;VDB=0.0265;AF1=1;AC1=2;DP4=0,0,7,13;MQ=46;FQ=-87	AT1G42140.1	NON_SYNONYMOUS_CODING	MODERATE	GT:PL:GQ	1/1:255,60,0:99	MISSENSE	Cct/Act	P928T	Exon_1_15736521_15741101		AT1G42140.1 | Symbols: | transposable element gene | chr1:15736521-15741101 REVERSE LENGTH=4581
Chr1	15739799	.	G	T	222.00	DP=21;VDB=0.0214;AF1=1;AC1=2;DP4=0,0,11,10;MQ=47;FQ=-90	AT1G42140.1	NON_SYNONYMOUS_CODING	MODERATE	GT:PL:GQ	1/1:255,63,0:99	MISSENSE	Cca/Aca	P435T	Exon_1_15736521_15741101		AT1G42140.1 | Symbols: | transposable element gene | chr1:15736521-15741101 REVERSE LENGTH=4581
Chr1	17624941	.	C	T	222.00	DP=22;VDB=0.0238;AF1=1;AC1=2;DP4=0,0,8,10;MQ=44;FQ=-81	AT1G47860.1	NON_SYNONYMOUS_CODING	MODERATE	GT:PL:GQ	1/1:255,54,0:99	MISSENSE	tGc/tAc	C1777Y	Exon_1_17620677_17630270		AT1G47860.1 | Symbols: | transposable element gene | chr1:17620677-17630270 REVERSE LENGTH=9594
Chr1	18719574	.	T	A	222.00	DP=21;VDB=0.0277;AF1=1;AC1=2;DP4=0,0,9,12;MQ=47;FQ=-90	AT1G50520.1	NON_SYNONYMOUS_CODING	MODERATE	GT:PL:GQ	1/1:255,63,0:99	MISSENSE	cTc/cAc	L65H	AT1G50520		AT1G50520.1 | Symbols: CYP705A27 | cytochrome P450, family 705, subfamily A, polypeptide 27 | chr1:18719378-18721219 FORWARD LENGTH=1842
Chr1	22615844	.	G	T	222.00	DP=28;VDB=0.0274;AF1=1;AC1=2;DP4=0,0,16,12;MQ=44;FQ=-111	AT1G61310.1	NON_SYNONYMOUS_CODING	MODERATE	GT:PL:GQ	1/1:255,84,0:99	MISSENSE	Cag/Aag	Q34K	AT1G61310		AT1G61310.1 | Symbols: | LRR and NB-ARC domains-containing disease resistance protein | chr1:22613063-22615943 REVERSE LENGTH=2881
Chr1	23927335	.	T	G	222.00	DP=36;VDB=0.0281;AF1=1;AC1=2;DP4=0,0,17,16;MQ=45;FQ=-126	AT1G64410.1	NON_SYNONYMOUS_CODING	MODERATE	GT:PL:GQ	1/1:255,99,0:99	MISSENSE	Acg/Ccg	T1008P	Exon_1_23932057_23932203		AT1G64410.1 | Symbols: | transposable element gene | chr1:23926393-23932203 REVERSE LENGTH=5811
Chr2	12746	.	C	T	222.00	DP=22;VDB=0.0269;AF1=1;AC1=2;DP4=0,0,14,8;MQ=43;FQ=-93	AT2G01022.1	NON_SYNONYMOUS_CODING	MODERATE	GT:PL:GQ	1/1:255,66,0:99	MISSENSE	gGg/gAg	G39E	Exon_2_10478_12861		AT2G01022.1 | Symbols: | transposable element gene | chr2:10478-12861 REVERSE LENGTH=2384
Chr2	1608348	.	A	T	222.00	DP=36;VDB=0.0257;AF1=1;AC1=2;DP4=0,0,16,19;MQ=43;FQ=-132	AT2G04600.1	NON_SYNONYMOUS_CODING	MODERATE	GT:PL:GQ	1/1:255,105,0:99	MISSENSE	aTg/aAg	M337K	Exon_2_1609476_1609758		AT2G04600.1 | Symbols: | transposable element gene | chr2:1608076-1609758 REVERSE LENGTH=1683
Chr2	2112678	.	A	C	222.00	DP=24;VDB=0.0260;AF1=1;AC1=2;DP4=0,0,9,13;MQ=41;FQ=-93	AT2G05660.1	STOP_GAINED	HIGH	GT:PL:GQ	1/1:255,66,0:99	NONSENSE	taT/taG	Y674*	Exon_2_2108121_2114699		AT2G05660.1 | Symbols: | transposable element gene | chr2:2108121-2114699 REVERSE LENGTH=6579
Chr2	2276319	.	G	T	222.00	DP=17;VDB=0.0275;AF1=1;AC1=2;DP4=0,0,9,8;MQ=44;FQ=-78	AT2G05930.1	NON_SYNONYMOUS_CODING	MODERATE	GT:PL:GQ	1/1:255,51,0:99	MISSENSE	Gtg/Ttg	V513L	Exon_2_2274783_2277843		AT2G05930.1 | Symbols: | transposable element gene | chr2:2274783-2277843 FORWARD LENGTH=3061
Chr2	2568811	.	C	T	222.00	DP=17;VDB=0.0222;AF1=1;AC1=2;DP4=0,0,7,10;MQ=34;FQ=-78	AT2G06470.1	NON_SYNONYMOUS_CODING	MODERATE	GT:PL:GQ	1/1:255,51,0:99	MISSENSE	Ggg/Agg	G160R	Exon_2_2564453_2569288		AT2G06470.1 | Symbols: | transposable element gene | chr2:2564453-2569288 REVERSE LENGTH=4836
Chr2	2599960	.	T	G	222.00	DP=32;VDB=0.0273;AF1=1;AC1=2;DP4=0,0,13,19;MQ=46;FQ=-123	AT2G06541.1	NON_SYNONYMOUS_CODING	MODERATE	GT:PL:GQ	1/1:255,96,0:99	MISSENSE	Act/Cct	T123P	AT2G06541		AT2G06541.1 | Symbols: | TTF-type zinc finger protein with HAT dimerisation domain | chr2:2598222-2600326 REVERSE LENGTH=2105
Chr2	2599960	.	T	G	222.00	DP=32;VDB=0.0273;AF1=1;AC1=2;DP4=0,0,13,19;MQ=46;FQ=-123	AT2G06541.2	NON_SYNONYMOUS_CODING	MODERATE	GT:PL:GQ	1/1:255,96,0:99	MISSENSE	Act/Cct	T123P	AT2G06541		AT2G06541.2 | Symbols: | TTF-type zinc finger protein with HAT dimerisation domain | chr2:2598222-2600326 REVERSE LENGTH=2105
Chr2	2644618	.	A	T	222.00	DP=20;VDB=0.0281;AF1=1;AC1=2;DP4=0,0,7,10;MQ=44;FQ=-78	AT2G06620.1	NON_SYNONYMOUS_CODING	MODERATE	GT:PL:GQ	1/1:255,51,0:99	MISSENSE	Tcg/Acg	S97T	Exon_2_2644421_2644906		AT2G06620.1 | Symbols: | transposable element gene | chr2:2644421-2644906 REVERSE LENGTH=486
Chr2	2902656	.	A	C	222.00	DP=24;VDB=0.0249;AF1=1;AC1=2;DP4=0,0,12,12;MQ=39;FQ=-99	AT2G07010.1	NON_SYNONYMOUS_CODING	MODERATE	GT:PL:GQ	1/1:255,72,0:99	MISSENSE	Aca/Cca	T19P	Exon_2_2902602_2906953		AT2G07010.1 | Symbols: | transposable element gene | chr2:2902602-2906953 FORWARD LENGTH=4352
Chr2	3071372	.	A	C	222.00	DP=39;VDB=0.0272;AF1=1;AC1=2;DP4=0,0,22,17;MQ=46;FQ=-144	AT2G07395.1	STOP_LOST	HIGH	GT:PL:GQ	1/1:255,117,0:99	MISSENSE	Tag/Gag	*639E	Exon_2_3068217_3073286		AT2G07395.1 | Symbols: | transposable element gene | chr2:3068217-3073286 REVERSE LENGTH=5070
Chr2	3071737	.	C	A	222.00	DP=27;VDB=0.0240;AF1=1;AC1=2;DP4=0,0,14,12;MQ=47;FQ=-105	AT2G07395.1	NON_SYNONYMOUS_CODING	MODERATE	GT:PL:GQ	1/1:255,78,0:99	MISSENSE	gGg/gTg	G517V	Exon_2_3068217_3073286		AT2G07395.1 | Symbols: | transposable element gene | chr2:3068217-3073286 REVERSE LENGTH=5070
Chr2	3201598	.	A	T	222.00	DP=35;VDB=0.0264;AF1=1;AC1=2;DP4=0,0,18,16;MQ=46;FQ=-129	AT2G07620.1	NON_SYNONYMOUS_CODING	MODERATE	GT:PL:GQ	1/1:255,102,0:99	MISSENSE	gTa/gAa	V1793E	Exon_2_3200466_3206975		AT2G07620.1 | Symbols: | transposable element gene | chr2:3200466-3206975 REVERSE LENGTH=6510
Chr2	3224111	.	C	A	222.00	DP=18;VDB=0.0245;AF1=1;AC1=2;DP4=0,0,10,8;MQ=40;FQ=-81	AT2G07650.1	NON_SYNONYMOUS_CODING	MODERATE	GT:PL:GQ	1/1:255,54,0:99	MISSENSE	atG/atT	M531I	Exon_2_3222935_3225703		AT2G07650.1 | Symbols: | transposable element gene | chr2:3222935-3225703 REVERSE LENGTH=2769
Chr2	3266717	.	T	C	24.00	DP=3;VDB=0.0091;AF1=1;AC1=2;DP4=0,0,1,2;MQ=24;FQ=-36	AT2G07673.1	NON_SYNONYMOUS_CODING	MODERATE	GT:PL:GQ	1/1:56,9,0:15	MISSENSE	aTg/aCg	M47T	AT2G07673		AT2G07673.1 | Symbols: | unknown protein; BEST Arabidopsis thaliana protein match is: unknown protein (TAIR:ATMG01030.1); Has 7 Blast hits to 7 proteins in 2 species: Archae - 0; Bacteria - 0; Metazoa - 0; Fungi - 0; Plants - 7; Viruses - 0; Other Eukaryotes - 0 (source: NCBI BLink). | chr2:3266578-3266898 FORWARD LENGTH=321
Chr2	3776563	.	A	C	222.00	DP=27;VDB=0.0265;AF1=1;AC1=2;DP4=0,0,16,10;MQ=46;FQ=-105	AT2G09960.1	NON_SYNONYMOUS_CODING	MODERATE	GT:PL:GQ	1/1:255,78,0:99	MISSENSE	Ttt/Gtt	F800V	Exon_2_3775766_3778960		AT2G09960.1 | Symbols: | transposable element gene | chr2:3775766-3778960 REVERSE LENGTH=3195
Chr2	3786997	.	A	T	222.00	DP=38;VDB=0.0270;AF1=1;AC1=2;DP4=0,0,21,15;MQ=45;FQ=-135	AT2G10000.1	NON_SYNONYMOUS_CODING	MODERATE	GT:PL:GQ	1/1:255,108,0:99	MISSENSE	Tta/Ata	L620I	Exon_2_3786133_3788854		AT2G10000.1 | Symbols: | transposable element gene | chr2:3786133-3788854 REVERSE LENGTH=2722
Chr2	3906229	.	A	C	222.00	DP=30;VDB=0.0267;AF1=1;AC1=2;DP4=0,0,11,17;MQ=45;FQ=-111	AT2G10230.1	NON_SYNONYMOUS_CODING	MODERATE	GT:PL:GQ	1/1:255,84,0:99	MISSENSE	aAa/aCa	K711T	Exon_2_3904098_3906674		AT2G10230.1 | Symbols: | transposable element gene | chr2:3904098-3906674 FORWARD LENGTH=2577
Chr2	4380316	.	A	C	219.00	DP=12;VDB=0.0152;AF1=1;AC1=2;DP4=0,0,7,3;MQ=46;FQ=-57	AT2G11050.1	NON_SYNONYMOUS_CODING	MODERATE	GT:PL:GQ	1/1:252,30,0:57	MISSENSE	Aca/Cca	T191P	Exon_2_4379746_4385431		AT2G11050.1 | Symbols: | transposable element gene | chr2:4379746-4385431 FORWARD LENGTH=5686
Chr2	4779325	.	T	A	222.00	DP=27;VDB=0.0262;AF1=1;AC1=2;DP4=0,0,17,8;MQ=46;FQ=-102	AT2G11840.1	NON_SYNONYMOUS_CODING	MODERATE	GT:PL:GQ	1/1:255,75,0:99	MISSENSE	gAg/gTg	E94V	Exon_2_4776446_4779605		AT2G11840.1 | Symbols: | transposable element gene | chr2:4776446-4779605 REVERSE LENGTH=3160
Chr2	4906415	.	A	T	222.00	DP=64;VDB=0.0273;AF1=1;AC1=2;DP4=0,0,25,38;MQ=38;FQ=-217	AT2G12210.1	NON_SYNONYMOUS_CODING	MODERATE	GT:PL:GQ	1/1:255,190,0:99	MISSENSE	gAt/gTt	D1418V	Exon_2_4902163_4908827		AT2G12210.1 | Symbols: | transposable element gene | chr2:4902163-4908827 FORWARD LENGTH=6665
Chr2	4973819	.	C	T	222.00	DP=18;VDB=0.0190;AF1=1;AC1=2;DP4=0,0,8,10;MQ=46;FQ=-81	AT2G12345.1	NON_SYNONYMOUS_CODING	MODERATE	GT:PL:GQ	1/1:255,54,0:99	MISSENSE	Gcg/Acg	A6T	Exon_2_4973325_4973834		AT2G12345.1 | Symbols: | transposable element gene | chr2:4973325-4973834 REVERSE LENGTH=510
Chr2	5224176	.	G	T	34.00	DP=8;VDB=0.0109;AF1=1;AC1=2;DP4=0,0,4,4;MQ=13;FQ=-51	AT2G12740.1	NON_SYNONYMOUS_CODING	MODERATE	GT:PL:GQ	1/1:67,24,0:45	MISSENSE	caC/caA	H564Q	Exon_2_5221309_5225867		AT2G12740.1 | Symbols: | transposable element gene | chr2:5221309-5225867 REVERSE LENGTH=4559
Chr2	5277241	.	T	G	222.00	DP=26;VDB=0.0266;AF1=1;AC1=2;DP4=0,0,12,14;MQ=33;FQ=-105	AT2G12850.1	NON_SYNONYMOUS_CODING	MODERATE	GT:PL:GQ	1/1:255,78,0:99	MISSENSE	Ttt/Gtt	F447V	Exon_2_5275903_5278679		AT2G12850.1 | Symbols: | transposable element gene | chr2:5275903-5278679 FORWARD LENGTH=2777
Chr2	5342127	.	G	A	222.00	DP=20;VDB=0.0269;AF1=1;AC1=2;DP4=0,0,12,8;MQ=45;FQ=-87	AT2G12990.1	STOP_GAINED	HIGH	GT:PL:GQ	1/1:255,60,0:99	NONSENSE	Cag/Tag	Q190*	Exon_2_5341984_5342694		AT2G12990.1 | Symbols: | transposable element gene | chr2:5341984-5342694 REVERSE LENGTH=711
Chr2	5344979	.	T	A	222.00	DP=34;VDB=0.0281;AF1=1;AC1=2;DP4=0,0,19,13;MQ=44;FQ=-123	AT2G13000.1	STOP_GAINED	HIGH	GT:PL:GQ	1/1:255,96,0:99	NONSENSE	Aga/Tga	R647*	Exon_2_5342940_5346917		AT2G13000.1 | Symbols: | transposable element gene | chr2:5342940-5346917 REVERSE LENGTH=3978
Chr2	5568592	.	C	T	189.00	DP=16;VDB=0.0264;AF1=1;AC1=2;DP4=0,0,10,5;MQ=32;FQ=-72	AT2G13390.1	NON_SYNONYMOUS_CODING	MODERATE	GT:PL:GQ	1/1:222,45,0:87	MISSENSE	cCc/cTc	P532L	Exon_2_5566998_5575786		AT2G13390.1 | Symbols: | transposable element gene | chr2:5566998-5575786 FORWARD LENGTH=8789
Chr2	5963235	.	A	T	202.00	DP=23;VDB=0.0265;AF1=1;AC1=2;DP4=0,0,12,10;MQ=24;FQ=-93	AT2G14130.1	NON_SYNONYMOUS_CODING	MODERATE	GT:PL:GQ	1/1:235,66,0:99	MISSENSE	Aat/Tat	N451Y	Exon_2_5960800_5961142		AT2G14130.1 | Symbols: | transposable element gene | chr2:5960800-5965445 FORWARD LENGTH=4646
Chr2	8687834	.	G	T	222.00	DP=26;VDB=0.0257;AF1=1;AC1=2;DP4=0,0,11,15;MQ=45;FQ=-105	AT2G20120.1	NON_SYNONYMOUS_CODING	MODERATE	GT:PL:GQ	1/1:255,78,0:99	MISSENSE	Cta/Ata	L219I	AT2G20120		AT2G20120.1 | Symbols: COV1 | Protein of unknown function (DUF502) | chr2:8687354-8689476 REVERSE LENGTH=2123
Chr2	11434437	.	A	C	222.00	DP=43;VDB=0.0264;AF1=1;AC1=2;DP4=0,0,16,26;MQ=46;FQ=-153	AT2G26810.1	NON_SYNONYMOUS_CODING	MODERATE	GT:PL:GQ	1/1:255,126,0:99	MISSENSE	gaT/gaG	D170E	AT2G26810		AT2G26810.1 | Symbols: | Putative methyltransferase family protein | chr2:11433733-11436277 REVERSE LENGTH=2545
Chr2	11434437	.	A	C	222.00	DP=43;VDB=0.0264;AF1=1;AC1=2;DP4=0,0,16,26;MQ=46;FQ=-153	AT2G26810.2	NON_SYNONYMOUS_CODING	MODERATE	GT:PL:GQ	1/1:255,126,0:99	MISSENSE	gaT/gaG	D170E	AT2G26810		AT2G26810.2 | Symbols: | Putative methyltransferase family protein | chr2:11433733-11436219 REVERSE LENGTH=2487
Chr2	11434437	.	A	C	222.00	DP=43;VDB=0.0264;AF1=1;AC1=2;DP4=0,0,16,26;MQ=46;FQ=-153	AT2G26810.3	NON_SYNONYMOUS_CODING	MODERATE	GT:PL:GQ	1/1:255,126,0:99	MISSENSE	gaT/gaG	D170E	AT2G26810		AT2G26810.3 | Symbols: | Putative methyltransferase family protein | chr2:11433733-11436277 REVERSE LENGTH=2545
Chr2	12286078	.	T	C	222.00	DP=32;VDB=0.0275;AF1=1;AC1=2;DP4=0,0,19,12;MQ=46;FQ=-120	AT2G28640.1	NON_SYNONYMOUS_CODING	MODERATE	GT:PL:GQ	1/1:255,93,0:99	MISSENSE	Aaa/Gaa	K190E	AT2G28640		AT2G28640.1 | Symbols: ATEXO70H5, EXO70H5 | exocyst subunit exo70 family protein H5 | chr2:12284625-12286645 REVERSE LENGTH=2021
Chr2	12743229	.	C	T	222.00	DP=29;VDB=0.0235;AF1=1;AC1=2;DP4=0,0,15,14;MQ=46;FQ=-114	AT2G29880.1	NON_SYNONYMOUS_CODING	MODERATE	GT:PL:GQ	1/1:255,87,0:99	MISSENSE	aCt/aTt	T204I	AT2G29880		AT2G29880.1 | Symbols: | unknown protein; BEST Arabidopsis thaliana protein match is: unknown protein (TAIR:AT5G27260.1); Has 260 Blast hits to 212 proteins in 20 species: Archae - 0; Bacteria - 0; Metazoa - 1; Fungi - 10; Plants - 240; Viruses - 0; Other Eukaryotes - 9 (source: NCBI BLink). | chr2:12742536-12743749 FORWARD LENGTH=1214
Chr2	16009718	.	A	T	222.00	DP=25;VDB=0.0271;AF1=1;AC1=2;DP4=0,0,11,14;MQ=32;FQ=-102	AT2G38220.1	NON_SYNONYMOUS_CODING	MODERATE	GT:PL:GQ	1/1:255,75,0:99	MISSENSE	Aca/Tca	T237S	AT2G38220		AT2G38220.1 | Symbols: | RING/U-box superfamily protein | chr2:16007891-16010932 FORWARD LENGTH=3042
Chr2	17995589	.	A	C	222.00	DP=24;VDB=0.0270;AF1=1;AC1=2;DP4=0,0,14,9;MQ=46;FQ=-96	AT2G43300.1	NON_SYNONYMOUS_CODING	MODERATE	GT:PL:GQ	1/1:255,69,0:99	MISSENSE	cTa/cGa	L19R	AT2G43300		AT2G43300.1 | Symbols: | pre-tRNA | chr2:17995573-17995644 REVERSE LENGTH=72
Chr2	18563458	.	G	T	222.00	DP=33;VDB=0.0267;AF1=1;AC1=2;DP4=0,0,12,20;MQ=36;FQ=-123	AT2G44995.1	NON_SYNONYMOUS_CODING	MODERATE	GT:PL:GQ	1/1:255,96,0:99	MISSENSE	tGc/tTc	C134F	AT2G44995		AT2G44995.1 | Symbols: | Unknown gene | chr2:18562102-18563678 FORWARD LENGTH=1577
Chr2	19696553	.	C	T	222.00	DP=19;VDB=0.0275;AF1=1;AC1=2;DP4=0,0,7,12;MQ=47;FQ=-84	AT2G48160.1	NON_SYNONYMOUS_CODING	MODERATE	GT:PL:GQ	1/1:255,57,0:99	MISSENSE	aGg/aAg	R11K	AT2G48160		AT2G48160.1 | Symbols: | Tudor/PWWP/MBT domain-containing protein | chr2:19689409-19696821 REVERSE LENGTH=7413
Chr3	1843368	.	T	A	222.00	DP=25;VDB=0.0278;AF1=1;AC1=2;DP4=0,0,14,11;MQ=47;FQ=-102	AT3G06105.1	NON_SYNONYMOUS_CODING	MODERATE	GT:PL:GQ	1/1:255,75,0:99	MISSENSE	agA/agT	R9S	AT3G06105		AT3G06105.1 | Symbols: | pre-tRNA | chr3:1843324-1843394 REVERSE LENGTH=71
Chr3	3007742	.	C	G	222.00	DP=43;VDB=0.0270;AF1=1;AC1=2;DP4=0,0,24,17;MQ=46;FQ=-150	AT3G09800.1	NON_SYNONYMOUS_CODING	MODERATE	GT:PL:GQ	1/1:255,123,0:99	MISSENSE	aaG/aaC	K11N	AT3G09800		AT3G09800.1 | Symbols: | SNARE-like superfamily protein | chr3:3006515-3008489 REVERSE LENGTH=1975
Chr3	3114003	.	G	T	222.00	DP=17;VDB=0.0137;AF1=1;AC1=2;DP4=0,0,8,8;MQ=46;FQ=-75	AT3G10100.1	NON_SYNONYMOUS_CODING	MODERATE	GT:PL:GQ	1/1:255,48,0:93	MISSENSE	Gat/Tat	D693Y	Exon_3_3111778_3112648		AT3G10100.1 | Symbols: | transposable element gene | chr3:3111778-3115437 FORWARD LENGTH=3660
Chr3	4885275	.	A	C	214.00	DP=13;VDB=0.0261;AF1=1;AC1=2;DP4=0,0,11,2;MQ=46;FQ=-66	AT3G14550.1	NON_SYNONYMOUS_CODING	MODERATE	GT:PL:GQ	1/1:247,39,0:75	MISSENSE	Ttt/Gtt	F188V	AT3G14550		AT3G14550.1 | Symbols: GGPS3 | geranylgeranyl pyrophosphate synthase 3 | chr3:4884566-4885982 REVERSE LENGTH=1417
Chr3	10496355	.	C	A	222.00	DP=27;VDB=0.0257;AF1=1;AC1=2;DP4=0,0,14,11;MQ=45;FQ=-102	AT3G28160.1	NON_SYNONYMOUS_CODING	MODERATE	GT:PL:GQ	1/1:255,75,0:99	MISSENSE	cCc/cAc	P567H	Exon_3_10494656_10496791		AT3G28160.1 | Symbols: | transposable element gene | chr3:10494656-10496791 FORWARD LENGTH=2136
Chr3	12306670	.	A	C	222.00	DP=20;VDB=0.0271;AF1=1;AC1=2;DP4=0,0,11,9;MQ=45;FQ=-87	AT3G30713.1	NON_SYNONYMOUS_CODING	MODERATE	GT:PL:GQ	1/1:255,60,0:99	MISSENSE	tTg/tGg	L638W	Exon_3_12305273_12308582		AT3G30713.1 | Symbols: | transposable element gene | chr3:12305273-12308582 REVERSE LENGTH=3310
Chr3	12471140	.	T	C	222.00	DP=13;VDB=0.0252;AF1=1;AC1=2;DP4=0,0,7,6;MQ=46;FQ=-66	AT3G30790.1	NON_SYNONYMOUS_CODING	MODERATE	GT:PL:GQ	1/1:255,39,0:75	MISSENSE	Atg/Gtg	M242V	Exon_3_12467942_12471863		AT3G30790.1 | Symbols: | transposable element gene | chr3:12467942-12471863 REVERSE LENGTH=3922
Chr3	12777980	.	A	T	222.00	DP=27;VDB=0.0268;AF1=1;AC1=2;DP4=0,0,7,18;MQ=46;FQ=-102	AT3G31403.1	NON_SYNONYMOUS_CODING	MODERATE	GT:PL:GQ	1/1:255,75,0:99	MISSENSE	Agt/Tgt	S470C	Exon_3_12776573_12778649		AT3G31403.1 | Symbols: | transposable element gene | chr3:12776573-12778649 FORWARD LENGTH=2077
Chr3	12856414	.	T	C	222.00	DP=19;VDB=0.0249;AF1=1;AC1=2;DP4=0,0,8,10;MQ=44;FQ=-81	AT3G31630.1	NON_SYNONYMOUS_CODING	MODERATE	GT:PL:GQ	1/1:255,54,0:99	MISSENSE	Ttt/Ctt	F1305L	Exon_3_12852502_12859789		AT3G31630.1 | Symbols: | transposable element gene | chr3:12852502-12859789 FORWARD LENGTH=7288
Chr3	13077754	.	A	C	222.00	DP=21;VDB=0.0267;AF1=1;AC1=2;DP4=0,0,14,7;MQ=43;FQ=-90	AT3G32080.1	NON_SYNONYMOUS_CODING	MODERATE	GT:PL:GQ	1/1:255,63,0:99	MISSENSE	tTt/tGt	F138C	Exon_3_13077950_13078338		AT3G32080.1 | Symbols: | transposable element gene | chr3:13076748-13078338 REVERSE LENGTH=1591
Chr3	13300375	.	C	T	222.00	DP=22;VDB=0.0277;AF1=1;AC1=2;DP4=0,0,12,10;MQ=46;FQ=-93	AT3G32373.1	NON_SYNONYMOUS_CODING	MODERATE	GT:PL:GQ	1/1:255,66,0:99	MISSENSE	cGa/cAa	R795Q	Exon_3_13297852_13302758		AT3G32373.1 | Symbols: | transposable element gene | chr3:13297852-13302758 REVERSE LENGTH=4907
Chr3	13353642	.	T	A	222.00	DP=24;VDB=0.0261;AF1=1;AC1=2;DP4=0,0,14,10;MQ=40;FQ=-99	AT3G32397.1	NON_SYNONYMOUS_CODING	MODERATE	GT:PL:GQ	1/1:255,72,0:99	MISSENSE	gAg/gTg	E694V	Exon_3_13353209_13355722		AT3G32397.1 | Symbols: | transposable element gene | chr3:13353209-13355722 REVERSE LENGTH=2514
Chr3	13368899	.	C	A	222.00	DP=30;VDB=0.0267;AF1=1;AC1=2;DP4=0,0,17,13;MQ=46;FQ=-117	AT3G32410.1	NON_SYNONYMOUS_CODING	MODERATE	GT:PL:GQ	1/1:255,90,0:99	MISSENSE	Gcg/Tcg	A79S	AT3G32410		AT3G32410.1 | Symbols: | BEST Arabidopsis thaliana protein match is: Actin-binding FH2 (Formin Homology) protein (TAIR:AT2G25050.2); Has 30201 Blast hits to 17322 proteins in 780 species: Archae - 12; Bacteria - 1396; Metazoa - 17338; Fungi - 3422; Plants - 5037; Viruses - 0; Other Eukaryotes - 2996 (source: NCBI BLink). | chr3:13368435-13369133 REVERSE LENGTH=699
Chr3	13498259	.	A	C	222.00	DP=37;VDB=0.0277;AF1=1;AC1=2;DP4=0,0,24,11;MQ=44;FQ=-132	AT3G32950.1	NON_SYNONYMOUS_CODING	MODERATE	GT:PL:GQ	1/1:255,105,0:99	MISSENSE	gTt/gGt	V125G	Exon_3_13495365_13498632		AT3G32950.1 | Symbols: | transposable element gene | chr3:13495365-13498632 REVERSE LENGTH=3268
Chr3	13624436	.	C	A	222.00	DP=19;VDB=0.0284;AF1=1;AC1=2;DP4=0,0,9,9;MQ=46;FQ=-81	AT3G33066.1	NON_SYNONYMOUS_CODING	MODERATE	GT:PL:GQ	1/1:255,54,0:99	MISSENSE	cGg/cTg	R1493L	Exon_3_13624114_13628913		AT3G33066.1 | Symbols: | transposable element gene | chr3:13624114-13628913 REVERSE LENGTH=4800
Chr3	13980898	.	C	T	222.00	DP=29;VDB=0.0205;AF1=1;AC1=2;DP4=0,0,17,12;MQ=46;FQ=-114	AT3G33166.1	NON_SYNONYMOUS_CODING	MODERATE	GT:PL:GQ	1/1:255,87,0:99	MISSENSE	Gtg/Atg	V658M	Exon_3_13980394_13982869		AT3G33166.1 | Symbols: | transposable element gene | chr3:13980394-13982869 REVERSE LENGTH=2476
Chr3	14291891	.	A	G	222.00	DP=23;VDB=0.0260;AF1=1;AC1=2;DP4=0,0,7,15;MQ=47;FQ=-93	AT3G42115.1	NON_SYNONYMOUS_CODING	MODERATE	GT:PL:GQ	1/1:255,66,0:99	MISSENSE	Ttc/Ctc	F814L	Exon_3_14290248_14294330		AT3G42115.1 | Symbols: | transposable element gene | chr3:14290248-14294330 REVERSE LENGTH=4083
Chr3	14358132	.	T	G	222.00	DP=28;VDB=0.0236;AF1=1;AC1=2;DP4=0,0,17,11;MQ=47;FQ=-111	AT3G42186.1	NON_SYNONYMOUS_CODING	MODERATE	GT:PL:GQ	1/1:255,84,0:99	MISSENSE	tAc/tCc	Y464S	Exon_3_14356952_14359522		AT3G42186.1 | Symbols: | transposable element gene | chr3:14356952-14359522 REVERSE LENGTH=2571
Chr3	14612706	.	A	G	222.00	DP=34;VDB=0.0269;AF1=1;AC1=2;DP4=0,0,17,15;MQ=46;FQ=-123	AT3G42471.1	NON_SYNONYMOUS_CODING	MODERATE	GT:PL:GQ	1/1:255,96,0:99	MISSENSE	Tca/Cca	S284P	Exon_3_14610379_14613555		AT3G42471.1 | Symbols: | transposable element gene | chr3:14610379-14613555 REVERSE LENGTH=3177
Chr3	14626463	.	C	T	222.00	DP=27;VDB=0.0280;AF1=1;AC1=2;DP4=0,0,14,13;MQ=46;FQ=-108	AT3G42478.1	NON_SYNONYMOUS_CODING	MODERATE	GT:PL:GQ	1/1:255,81,0:99	MISSENSE	aCt/aTt	T719I	Exon_3_14624308_14627037		AT3G42478.1 | Symbols: | transposable element gene | chr3:14624308-14627037 FORWARD LENGTH=2730
Chr3	14796169	.	C	G	222.00	DP=22;VDB=0.0264;AF1=1;AC1=2;DP4=0,0,12,9;MQ=46;FQ=-90	AT3G42715.1	NON_SYNONYMOUS_CODING	MODERATE	GT:PL:GQ	1/1:255,63,0:99	MISSENSE	gCt/gGt	A120G	Exon_3_14795811_14798513		AT3G42715.1 | Symbols: | transposable element gene | chr3:14795811-14798513 FORWARD LENGTH=2703
Chr3	14798289	.	T	G	222.00	DP=38;VDB=0.0268;AF1=1;AC1=2;DP4=0,0,22,14;MQ=41;FQ=-135	AT3G42715.1	NON_SYNONYMOUS_CODING	MODERATE	GT:PL:GQ	1/1:255,108,0:99	MISSENSE	Tcg/Gcg	S827A	Exon_3_14795811_14798513		AT3G42715.1 | Symbols: | transposable element gene | chr3:14795811-14798513 FORWARD LENGTH=2703
Chr3	14816280	.	A	C	222.00	DP=23;VDB=0.0269;AF1=1;AC1=2;DP4=0,0,14,9;MQ=46;FQ=-96	AT3G42717.1	NON_SYNONYMOUS_CODING	MODERATE	GT:PL:GQ	1/1:255,69,0:99	MISSENSE	aAt/aCt	N388T	Exon_3_14815118_14820859		AT3G42717.1 | Symbols: | transposable element gene | chr3:14815118-14820859 FORWARD LENGTH=5742
Chr3	15157602	.	G	A	222.00	DP=23;VDB=0.0289;AF1=1;AC1=2;DP4=0,0,12,11;MQ=46;FQ=-96	AT3G43157.1	NON_SYNONYMOUS_CODING	MODERATE	GT:PL:GQ	1/1:255,69,0:99	MISSENSE	aGt/aAt	S208N	Exon_3_15156980_15158401		AT3G43157.1 | Symbols: | transposable element gene | chr3:15156980-15158401 FORWARD LENGTH=1422
Chr3	15256884	.	A	T	222.00	DP=33;VDB=0.0269;AF1=1;AC1=2;DP4=0,0,17,15;MQ=42;FQ=-123	AT3G43304.1	NON_SYNONYMOUS_CODING	MODERATE	GT:PL:GQ	1/1:255,96,0:99	MISSENSE	caA/caT	Q1694H	Exon_3_15251803_15260553		AT3G43304.1 | Symbols: | transposable element gene | chr3:15251803-15260553 FORWARD LENGTH=8751
Chr3	15813153	.	T	C	222.00	DP=28;VDB=0.0275;AF1=1;AC1=2;DP4=0,0,10,14;MQ=47;FQ=-99	AT3G44042.1	NON_SYNONYMOUS_CODING	MODERATE	GT:PL:GQ	1/1:255,72,0:99	MISSENSE	Aat/Gat	N302D	Exon_3_15813075_15814056		AT3G44042.1 | Symbols: SADHU3-1 | transposable element gene | chr3:15813075-15814056 REVERSE LENGTH=982
Chr3	16339238	.	A	C	222.00	DP=20;VDB=0.0270;AF1=1;AC1=2;DP4=0,0,8,11;MQ=45;FQ=-84	AT3G44796.1	NON_SYNONYMOUS_CODING	MODERATE	GT:PL:GQ	1/1:255,57,0:99	MISSENSE	gaA/gaC	E1355D	Exon_3_16335174_16340018		AT3G44796.1 | Symbols: | transposable element gene | chr3:16335174-16340018 FORWARD LENGTH=4845
Chr3	16362587	.	A	C	222.00	DP=26;VDB=0.0275;AF1=1;AC1=2;DP4=0,0,14,11;MQ=46;FQ=-102	AT3G44820.1	NON_SYNONYMOUS_CODING	MODERATE	GT:PL:GQ	1/1:255,75,0:99	MISSENSE	aaT/aaG	N411K	AT3G44820		AT3G44820.1 | Symbols: | Phototropic-responsive NPH3 family protein | chr3:16361370-16364610 REVERSE LENGTH=3241
Chr3	16500894	.	A	G	222.00	DP=35;VDB=0.0286;AF1=1;AC1=2;DP4=0,0,13,21;MQ=46;FQ=-129	AT3G45095.1	NON_SYNONYMOUS_CODING	MODERATE	GT:PL:GQ	1/1:255,102,0:99	MISSENSE	tTg/tCg	L1054S	Exon_3_16499710_16504054		AT3G45095.1 | Symbols: | transposable element gene | chr3:16499710-16504054 REVERSE LENGTH=4345
Chr3	20795011	.	A	T	222.00	DP=43;VDB=0.0275;AF1=1;AC1=2;DP4=0,0,18,25;MQ=39;FQ=-156	AT3G56040.1	NON_SYNONYMOUS_CODING	MODERATE	GT:PL:GQ	1/1:255,129,0:99	MISSENSE	gaT/gaA	D530E	AT3G56040		AT3G56040.1 | Symbols: UGP3 | UDP-glucose pyrophosphorylase 3 | chr3:20792477-20797572 REVERSE LENGTH=5096
Chr3	20795012	.	T	C	222.00	DP=44;VDB=0.0275;AF1=1;AC1=2;DP4=0,0,19,24;MQ=39;FQ=-156	AT3G56040.1	NON_SYNONYMOUS_CODING	MODERATE	GT:PL:GQ	1/1:255,129,0:99	MISSENSE	gAt/gGt	D530G	AT3G56040		AT3G56040.1 | Symbols: UGP3 | UDP-glucose pyrophosphorylase 3 | chr3:20792477-20797572 REVERSE LENGTH=5096
Chr4	561780	.	T	G	222.00	DP=29;VDB=0.0264;AF1=1;AC1=2;DP4=0,0,12,17;MQ=46;FQ=-114	AT4G01350.1	NON_SYNONYMOUS_CODING	MODERATE	GT:PL:GQ	1/1:255,87,0:99	MISSENSE	Tgc/Ggc	C481G	AT4G01350		AT4G01350.1 | Symbols: | Cysteine/Histidine-rich C1 domain family protein | chr4:560259-562438 FORWARD LENGTH=2180
Chr4	1099234	.	A	T	222.00	DP=18;VDB=0.0236;AF1=1;AC1=2;DP4=0,0,11,7;MQ=36;FQ=-81	AT4G02490.1	NON_SYNONYMOUS_CODING	MODERATE	GT:PL:GQ	1/1:255,54,0:99	MISSENSE	Ttt/Att	F260I	Exon_4_1097945_1100011		AT4G02490.1 | Symbols: | transposable element gene | chr4:1097945-1100011 REVERSE LENGTH=2067
Chr4	1462510	.	C	A	222.00	DP=27;VDB=0.0269;AF1=1;AC1=2;DP4=0,0,13,13;MQ=40;FQ=-105	AT4G03310.1	NON_SYNONYMOUS_CODING	MODERATE	GT:PL:GQ	1/1:255,78,0:99	MISSENSE	aaC/aaA	N784K	Exon_4_1460159_1464144		AT4G03310.1 | Symbols: | transposable element gene | chr4:1460159-1464144 FORWARD LENGTH=3986
Chr4	1829319	.	G	A	222.00	DP=18;VDB=0.0260;AF1=1;AC1=2;DP4=0,0,7,11;MQ=47;FQ=-81	AT4G03880.1	NON_SYNONYMOUS_CODING	MODERATE	GT:PL:GQ	1/1:255,54,0:99	MISSENSE	cCc/cTc	P228L	Exon_4_1828256_1830001		AT4G03880.1 | Symbols: | transposable element gene | chr4:1828256-1830001 REVERSE LENGTH=1746
Chr4	1832760	.	T	G	222.00	DP=29;VDB=0.0226;AF1=1;AC1=2;DP4=0,0,14,14;MQ=46;FQ=-111	AT4G03885.1	NON_SYNONYMOUS_CODING	MODERATE	GT:PL:GQ	1/1:255,84,0:99	MISSENSE	Aca/Cca	T480P	Exon_4_1831192_1834197		AT4G03885.1 | Symbols: | transposable element gene | chr4:1831192-1834197 REVERSE LENGTH=3006
Chr4	1842690	.	A	T	222.00	DP=24;VDB=0.0281;AF1=1;AC1=2;DP4=0,0,10,14;MQ=45;FQ=-99	AT4G03900.1	STOP_LOST	HIGH	GT:PL:GQ	1/1:255,72,0:99	MISSENSE	tgA/tgT	*1300C	Exon_4_1838791_1842694		AT4G03900.1 | Symbols: | transposable element gene | chr4:1838791-1842694 FORWARD LENGTH=3904
Chr4	1978094	.	G	A	222.00	DP=33;VDB=0.0268;AF1=1;AC1=2;DP4=0,0,17,15;MQ=46;FQ=-123	AT4G04130.1	NON_SYNONYMOUS_CODING	MODERATE	GT:PL:GQ	1/1:255,96,0:99	MISSENSE	gGg/gAg	G237E	Exon_4_1977183_1977282		AT4G04130.1 | Symbols: | transposable element gene | chr4:1977183-1982785 FORWARD LENGTH=5603
Chr4	1988662	.	A	T	222.00	DP=22;VDB=0.0290;AF1=1;AC1=2;DP4=0,0,10,11;MQ=42;FQ=-90	AT4G04140.1	STOP_LOST	HIGH	GT:PL:GQ	1/1:255,63,0:99	MISSENSE	Taa/Aaa	*62K	Exon_4_1984439_1988845		AT4G04140.1 | Symbols: | transposable element gene | chr4:1984439-1988845 REVERSE LENGTH=4407
Chr4	2068995	.	C	A	222.00	DP=29;VDB=0.0274;AF1=1;AC1=2;DP4=0,0,16,13;MQ=46;FQ=-114	AT4G04290.1	NON_SYNONYMOUS_CODING	MODERATE	GT:PL:GQ	1/1:255,87,0:99	MISSENSE	caC/caA	H2Q	Exon_4_2068990_2071773		AT4G04290.1 | Symbols: | transposable element gene | chr4:2068990-2071773 FORWARD LENGTH=2784
Chr4	2231989	.	C	G	222.00	DP=39;VDB=0.0269;AF1=1;AC1=2;DP4=0,0,24,15;MQ=46;FQ=-144	AT4G04490.1	NON_SYNONYMOUS_CODING	MODERATE	GT:PL:GQ	1/1:255,117,0:99	MISSENSE	Gag/Cag	E649Q	AT4G04490		AT4G04490.1 | Symbols: CRK36 | cysteine-rich RLK (RECEPTOR-like protein kinase) 36 | chr4:2231957-2234638 REVERSE LENGTH=2682
Chr4	2362567	.	C	A	222.00	DP=20;VDB=0.0270;AF1=1;AC1=2;DP4=0,0,9,10;MQ=43;FQ=-84	AT4G04655.1	NON_SYNONYMOUS_CODING	MODERATE	GT:PL:GQ	1/1:255,57,0:99	MISSENSE	gCt/gAt	A1717D	Exon_4_2357418_2364944		AT4G04655.1 | Symbols: | transposable element gene | chr4:2357418-2364944 FORWARD LENGTH=7527
Chr4	2699730	.	A	G	72.00	DP=15;VDB=0.0157;AF1=1;AC1=2;DP4=0,0,5,10;MQ=15;FQ=-72	AT4G05280.1	NON_SYNONYMOUS_CODING	MODERATE	GT:PL:GQ	1/1:105,45,0:87	MISSENSE	aAa/aGa	K530R	Exon_4_2697581_2697704		AT4G05280.1 | Symbols: | transposable element gene | chr4:2697581-2703505 FORWARD LENGTH=5925
Chr4	2916422	.	G	A	222.00	DP=25;VDB=0.0256;AF1=1;AC1=2;DP4=0,0,10,14;MQ=46;FQ=-99	AT4G05600.1	NON_SYNONYMOUS_CODING	MODERATE	GT:PL:GQ	1/1:255,72,0:99	MISSENSE	Gcg/Acg	A12T	Exon_4_2916389_2917177		AT4G05600.1 | Symbols: | transposable element gene | chr4:2916389-2917177 FORWARD LENGTH=789
Chr4	3160201	.	T	G	222.00	DP=31;VDB=0.0245;AF1=1;AC1=2;DP4=0,0,19,12;MQ=46;FQ=-120	AT4G06500.1	NON_SYNONYMOUS_CODING	MODERATE	GT:PL:GQ	1/1:255,93,0:99	MISSENSE	tTt/tGt	F47C	Exon_4_3160062_3165128		AT4G06500.1 | Symbols: | transposable element gene | chr4:3160062-3165128 FORWARD LENGTH=5067
Chr4	3183923	.	A	C	222.00	DP=30;VDB=0.0275;AF1=1;AC1=2;DP4=0,0,15,15;MQ=41;FQ=-117	AT4G06507.1	STOP_LOST	HIGH	GT:PL:GQ	1/1:255,90,0:99	MISSENSE	Tag/Gag	*71E	Exon_4_3183480_3184133		AT4G06507.1 | Symbols: | transposable element gene | chr4:3183480-3184133 REVERSE LENGTH=654
Chr4	3264073	.	C	A	222.00	DP=29;VDB=0.0275;AF1=1;AC1=2;DP4=0,0,18,7;MQ=46;FQ=-102	AT4G06511.1	NON_SYNONYMOUS_CODING	MODERATE	GT:PL:GQ	1/1:255,75,0:99	MISSENSE	tCc/tAc	S263Y	Exon_4_3263286_3264419		AT4G06511.1 | Symbols: | transposable element gene | chr4:3263286-3264419 FORWARD LENGTH=1134
Chr4	3545655	.	G	A	222.00	DP=25;VDB=0.0259;AF1=1;AC1=2;DP4=0,0,16,8;MQ=46;FQ=-99	AT4G06574.1	NON_SYNONYMOUS_CODING	MODERATE	GT:PL:GQ	1/1:255,72,0:99	MISSENSE	gCg/gTg	A157V	Exon_4_3542462_3546124		AT4G06574.1 | Symbols: | transposable element gene | chr4:3542462-3546124 REVERSE LENGTH=3663
Chr4	3570669	.	T	C	222.00	DP=24;VDB=0.0270;AF1=1;AC1=2;DP4=0,0,8,14;MQ=46;FQ=-93	AT4G06581.1	NON_SYNONYMOUS_CODING	MODERATE	GT:PL:GQ	1/1:255,66,0:99	MISSENSE	tTc/tCc	F1110S	Exon_4_3567341_3571708		AT4G06581.1 | Symbols: | transposable element gene | chr4:3567341-3571708 FORWARD LENGTH=4368
Chr4	3742729	.	T	C	147.00	DP=30;VDB=0.0261;AF1=1;AC1=2;DP4=0,0,13,15;MQ=18;FQ=-111	AT4G06626.1	NON_SYNONYMOUS_CODING	MODERATE	GT:PL:GQ	1/1:180,84,0:99	MISSENSE	aAg/aGg	K1800R	Exon_4_3742453_3748127		AT4G06626.1 | Symbols: | transposable element gene | chr4:3742453-3748127 REVERSE LENGTH=5675
Chr4	3834954	.	C	A	222.00	DP=28;VDB=0.0275;AF1=1;AC1=2;DP4=0,0,16,11;MQ=46;FQ=-108	AT4G06654.1	NON_SYNONYMOUS_CODING	MODERATE	GT:PL:GQ	1/1:255,81,0:99	MISSENSE	aaC/aaA	N889K	Exon_4_3832288_3835071		AT4G06654.1 | Symbols: | transposable element gene | chr4:3832288-3835071 FORWARD LENGTH=2784
Chr4	3931603	.	C	A	222.00	DP=30;VDB=0.0273;AF1=1;AC1=2;DP4=0,0,8,22;MQ=46;FQ=-117	AT4G06694.1	NON_SYNONYMOUS_CODING	MODERATE	GT:PL:GQ	1/1:255,90,0:99	MISSENSE	Gtt/Ttt	V972F	Exon_4_3931412_3934516		AT4G06694.1 | Symbols: | transposable element gene | chr4:3931412-3934516 REVERSE LENGTH=3105
Chr4	3947307	.	A	G	222.00	DP=38;VDB=0.0271;AF1=1;AC1=2;DP4=0,0,16,19;MQ=39;FQ=-132	AT4G06698.1	NON_SYNONYMOUS_CODING	MODERATE	GT:PL:GQ	1/1:255,105,0:99	MISSENSE	tTt/tCt	F311S	Exon_4_3945668_3948238		AT4G06698.1 | Symbols: | transposable element gene | chr4:3945668-3948238 REVERSE LENGTH=2571
Chr4	4963268	.	C	A	222.00	DP=26;VDB=0.0289;AF1=1;AC1=2;DP4=0,0,14,11;MQ=47;FQ=-102	AT4G08078.1	STOP_GAINED	HIGH	GT:PL:GQ	1/1:255,75,0:99	NONSENSE	tgC/tgA	C1042*	Exon_4_4960143_4963962		AT4G08078.1 | Symbols: | transposable element gene | chr4:4960143-4963962 FORWARD LENGTH=3820
Chr4	4981202	.	T	C	222.00	DP=20;VDB=0.0231;AF1=1;AC1=2;DP4=0,0,6,14;MQ=46;FQ=-87	AT4G08091.1	NON_SYNONYMOUS_CODING	MODERATE	GT:PL:GQ	1/1:255,60,0:99	MISSENSE	Aaa/Gaa	K770E	Exon_4_4980951_4983509		AT4G08091.1 | Symbols: | transposable element gene | chr4:4980951-4983509 REVERSE LENGTH=2559
Chr4	6025041	.	T	C	222.00	DP=27;VDB=0.0290;AF1=1;AC1=2;DP4=0,0,10,16;MQ=46;FQ=-105	AT4G09520.1	NON_SYNONYMOUS_CODING	MODERATE	GT:PL:GQ	1/1:255,78,0:99	MISSENSE	Aga/Gga	R470G	AT4G09520		AT4G09520.1 | Symbols: | Cofactor-independent phosphoglycerate mutase | chr4:6024896-6027055 REVERSE LENGTH=2160
Chr4	7063850	.	A	C	222.00	DP=41;VDB=0.0267;AF1=1;AC1=2;DP4=0,0,22,17;MQ=46;FQ=-144	AT4G11720.1	NON_SYNONYMOUS_CODING	MODERATE	GT:PL:GQ	1/1:255,117,0:99	MISSENSE	cAc/cCc	H127P	AT4G11720		AT4G11720.1 | Symbols: HAP2, GCS1 | hapless 2 | chr4:7063255-7066878 FORWARD LENGTH=3624
Chr4	8577470	.	C	G	222.00	DP=32;VDB=0.0260;AF1=1;AC1=2;DP4=0,0,16,16;MQ=46;FQ=-123	AT4G15020.1	NON_SYNONYMOUS_CODING	MODERATE	GT:PL:GQ	1/1:255,96,0:99	MISSENSE	atC/atG	I555M	AT4G15020		AT4G15020.1 | Symbols: | hAT transposon superfamily | chr4:8575409-8578688 FORWARD LENGTH=3280
Chr4	8577470	.	C	G	222.00	DP=32;VDB=0.0260;AF1=1;AC1=2;DP4=0,0,16,16;MQ=46;FQ=-123	AT4G15020.2	NON_SYNONYMOUS_CODING	MODERATE	GT:PL:GQ	1/1:255,96,0:99	MISSENSE	atC/atG	I555M	AT4G15020		AT4G15020.2 | Symbols: | hAT transposon superfamily | chr4:8575386-8578644 FORWARD LENGTH=3259
Chr4	8638672	.	C	G	222.00	DP=17;VDB=0.0272;AF1=1;AC1=2;DP4=0,0,9,8;MQ=30;FQ=-78	AT4G15130.1	NON_SYNONYMOUS_CODING	MODERATE	GT:PL:GQ	1/1:255,51,0:99	MISSENSE	Cgt/Ggt	R177G	AT4G15130		AT4G15130.1 | Symbols: ATCCT2, CCT2 | phosphorylcholine cytidylyltransferase2 | chr4:8637666-8639581 FORWARD LENGTH=1916
Chr4	8699123	.	T	A	222.00	DP=37;VDB=0.0272;AF1=1;AC1=2;DP4=0,0,13,23;MQ=46;FQ=-135	AT4G15236.1	NON_SYNONYMOUS_CODING	MODERATE	GT:PL:GQ	1/1:255,108,0:99	MISSENSE	Ttg/Atg	L541M	AT4G15236		AT4G15236.1 | Symbols: | ABC-2 and Plant PDR ABC-type transporter family protein | chr4:8696683-8702727 FORWARD LENGTH=6045
Chr4	8980228	.	C	T	222.00	DP=21;VDB=0.0245;AF1=1;AC1=2;DP4=0,0,11,10;MQ=28;FQ=-90	AT4G15780.1	NON_SYNONYMOUS_CODING	MODERATE	GT:PL:GQ	1/1:255,63,0:99	MISSENSE	cGg/cAg	R175Q	AT4G15780		AT4G15780.1 | Symbols: ATVAMP724, VAMP724 | vesicle-associated membrane protein 724 | chr4:8979889-8981768 REVERSE LENGTH=1880
Chr4	9032473	.	T	A	222.00	DP=33;VDB=0.0278;AF1=1;AC1=2;DP4=0,0,16,15;MQ=32;FQ=-120	AT4G15920.1	NON_SYNONYMOUS_CODING	MODERATE	GT:PL:GQ	1/1:255,93,0:99	MISSENSE	gAa/gTa	E101V	AT4G15920		AT4G15920.1 | Symbols: SWEET17, AtSWEET17 | Nodulin MtN3 family protein | chr4:9030517-9033395 REVERSE LENGTH=2879
Chr4	9032478	.	A	T	222.00	DP=33;VDB=0.0275;AF1=1;AC1=2;DP4=0,0,16,17;MQ=33;FQ=-126	AT4G15920.1	NON_SYNONYMOUS_CODING	MODERATE	GT:PL:GQ	1/1:255,99,0:99	MISSENSE	gaT/gaA	D99E	AT4G15920		AT4G15920.1 | Symbols: SWEET17, AtSWEET17 | Nodulin MtN3 family protein | chr4:9030517-9033395 REVERSE LENGTH=2879
Chr4	9032479	.	T	A	222.00	DP=33;VDB=0.0275;AF1=1;AC1=2;DP4=0,0,16,16;MQ=32;FQ=-123	AT4G15920.1	NON_SYNONYMOUS_CODING	MODERATE	GT:PL:GQ	1/1:255,96,0:99	MISSENSE	gAt/gTt	D99V	AT4G15920		AT4G15920.1 | Symbols: SWEET17, AtSWEET17 | Nodulin MtN3 family protein | chr4:9030517-9033395 REVERSE LENGTH=2879
Chr4	9040941	.	C	G	222.00	DP=37;VDB=0.0277;AF1=1;AC1=2;DP4=0,0,15,21;MQ=40;FQ=-135	AT4G15950.1	NON_SYNONYMOUS_CODING	MODERATE	GT:PL:GQ	1/1:255,108,0:99	MISSENSE	Cgg/Ggg	R38G	AT4G15950		AT4G15950.1 | Symbols: NRPD4, NRPE4, RDM2 | RNA polymerase II, Rpb4, core protein | chr4:9040683-9042129 FORWARD LENGTH=1447
Chr4	9040942	.	C	G	222.00	DP=37;VDB=0.0277;AF1=1;AC1=2;DP4=0,0,15,21;MQ=39;FQ=-135	AT4G15950.1	SPLICE_SITE_DONOR	HIGH	GT:PL:GQ	1/1:255,108,0:99	AT4G15950	2		AT4G15950.1 | Symbols: NRPD4, NRPE4, RDM2 | RNA polymerase II, Rpb4, core protein | chr4:9040683-9042129 FORWARD LENGTH=1447
Chr4	9046796	.	T	A	222.00	DP=30;VDB=0.0265;AF1=1;AC1=2;DP4=0,0,16,10;MQ=46;FQ=-105	AT4G15960.1	NON_SYNONYMOUS_CODING	MODERATE	GT:PL:GQ	1/1:255,78,0:99	MISSENSE	gAc/gTc	D135V	AT4G15960		AT4G15960.1 | Symbols: | alpha/beta-Hydrolases superfamily protein | chr4:9045624-9047449 REVERSE LENGTH=1826
Chr4	9052524	.	T	A	139.00	DP=25;VDB=0.0267;AF1=1;AC1=2;DP4=0,0,12,11;MQ=21;FQ=-96	AT4G15975.1	NON_SYNONYMOUS_CODING	MODERATE	GT:PL:GQ	1/1:172,69,0:99	MISSENSE	cTt/cAt	L71H	AT4G15975		AT4G15975.1 | Symbols: | RING/U-box superfamily protein | chr4:9052175-9053152 FORWARD LENGTH=978
Chr4	9052526	.	T	A	145.00	DP=25;VDB=0.0267;AF1=1;AC1=2;DP4=0,0,14,10;MQ=22;FQ=-99	AT4G15975.1	NON_SYNONYMOUS_CODING	MODERATE	GT:PL:GQ	1/1:178,72,0:99	MISSENSE	Ttc/Atc	F72I	AT4G15975		AT4G15975.1 | Symbols: | RING/U-box superfamily protein | chr4:9052175-9053152 FORWARD LENGTH=978
Chr4	9052527	.	T	A	142.00	DP=25;VDB=0.0267;AF1=1;AC1=2;DP4=0,0,14,10;MQ=22;FQ=-99	AT4G15975.1	NON_SYNONYMOUS_CODING	MODERATE	GT:PL:GQ	1/1:175,72,0:99	MISSENSE	tTc/tAc	F72Y	AT4G15975		AT4G15975.1 | Symbols: | RING/U-box superfamily protein | chr4:9052175-9053152 FORWARD LENGTH=978
Chr4	9136942	.	G	A	222.00	DP=23;VDB=0.0274;AF1=1;AC1=2;DP4=0,0,12,11;MQ=36;FQ=-96	AT4G16143.1	NON_SYNONYMOUS_CODING	MODERATE	GT:PL:GQ	1/1:255,69,0:99	MISSENSE	Cct/Tct	P65S	AT4G16143		AT4G16143.1 | Symbols: IMPA-2 | importin alpha isoform 2 | chr4:9133937-9137353 REVERSE LENGTH=3417
Chr4	9136942	.	G	A	222.00	DP=23;VDB=0.0274;AF1=1;AC1=2;DP4=0,0,12,11;MQ=36;FQ=-96	AT4G16143.2	NON_SYNONYMOUS_CODING	MODERATE	GT:PL:GQ	1/1:255,69,0:99	MISSENSE	Cct/Tct	P65S	AT4G16143		AT4G16143.2 | Symbols: IMPA-2 | importin alpha isoform 2 | chr4:9133938-9137352 REVERSE LENGTH=3415
Chr4	9192346	.	G	C	222.00	DP=18;VDB=0.0152;AF1=1;AC1=2;DP4=0,0,10,8;MQ=39;FQ=-81	AT4G16240.1	NON_SYNONYMOUS_CODING	MODERATE	GT:PL:GQ	1/1:255,54,0:99	MISSENSE	gCt/gGt	A40G	AT4G16240		AT4G16240.1 | Symbols: | unknown protein; Has 17010 Blast hits to 4557 proteins in 509 species: Archae - 32; Bacteria - 2889; Metazoa - 6537; Fungi - 648; Plants - 4769; Viruses - 447; Other Eukaryotes - 1688 (source: NCBI BLink). | chr4:9192336-9192568 REVERSE LENGTH=233
Chr4	9226789	.	G	C	222.00	DP=31;VDB=0.0256;AF1=1;AC1=2;DP4=0,0,19,12;MQ=39;FQ=-120	AT4G16330.1	NON_SYNONYMOUS_CODING	MODERATE	GT:PL:GQ	1/1:255,93,0:99	MISSENSE	aCc/aGc	T121S	AT4G16330		AT4G16330.1 | Symbols: | 2-oxoglutarate (2OG) and Fe(II)-dependent oxygenase superfamily protein | chr4:9226164-9227491 REVERSE LENGTH=1328
Chr4	9226789	.	G	C	222.00	DP=31;VDB=0.0256;AF1=1;AC1=2;DP4=0,0,19,12;MQ=39;FQ=-120	AT4G16330.2	NON_SYNONYMOUS_CODING	MODERATE	GT:PL:GQ	1/1:255,93,0:99	MISSENSE	aCc/aGc	T227S	AT4G16330		AT4G16330.2 | Symbols: | 2-oxoglutarate (2OG) and Fe(II)-dependent oxygenase superfamily protein | chr4:9226122-9227953 REVERSE LENGTH=1832
Chr4	9227373	.	G	A	222.00	DP=25;VDB=0.0265;AF1=1;AC1=2;DP4=0,0,9,15;MQ=41;FQ=-99	AT4G16330.2	NON_SYNONYMOUS_CODING	MODERATE	GT:PL:GQ	1/1:255,72,0:99	MISSENSE	Ccc/Tcc	P61S	AT4G16330		AT4G16330.2 | Symbols: | 2-oxoglutarate (2OG) and Fe(II)-dependent oxygenase superfamily protein | chr4:9226122-9227953 REVERSE LENGTH=1832
Chr4	9227408	.	G	A	222.00	DP=26;VDB=0.0272;AF1=1;AC1=2;DP4=0,0,11,14;MQ=39;FQ=-102	AT4G16330.2	NON_SYNONYMOUS_CODING	MODERATE	GT:PL:GQ	1/1:255,75,0:99	MISSENSE	tCc/tTc	S49F	AT4G16330		AT4G16330.2 | Symbols: | 2-oxoglutarate (2OG) and Fe(II)-dependent oxygenase superfamily protein | chr4:9226122-9227953 REVERSE LENGTH=1832
Chr4	9247915	.	C	A	222.00	DP=31;VDB=0.0274;AF1=1;AC1=2;DP4=0,0,14,17;MQ=39;FQ=-120	AT4G16370.1	NON_SYNONYMOUS_CODING	MODERATE	GT:PL:GQ	1/1:255,93,0:99	MISSENSE	Ggg/Tgg	G605W	AT4G16370		AT4G16370.1 | Symbols: ATOPT3, OPT3 | oligopeptide transporter | chr4:9247302-9250091 REVERSE LENGTH=2790
Chr4	9255546	.	T	C	222.00	DP=27;VDB=0.0270;AF1=1;AC1=2;DP4=0,0,8,18;MQ=44;FQ=-105	AT4G16380.1	NON_SYNONYMOUS_CODING	MODERATE	GT:PL:GQ	1/1:255,78,0:99	MISSENSE	cTt/cCt	L119P	AT4G16380		AT4G16380.1 | Symbols: | Heavy metal transport/detoxification superfamily protein | chr4:9254555-9256219 FORWARD LENGTH=1665
Chr4	9255546	.	T	C	222.00	DP=27;VDB=0.0270;AF1=1;AC1=2;DP4=0,0,8,18;MQ=44;FQ=-105	AT4G16380.2	NON_SYNONYMOUS_CODING	MODERATE	GT:PL:GQ	1/1:255,78,0:99	MISSENSE	cTt/cCt	L98P	AT4G16380		AT4G16380.2 | Symbols: | Heavy metal transport/detoxification superfamily protein | chr4:9254555-9256217 FORWARD LENGTH=1663
Chr4	9313807	.	G	C	222.00	DP=34;VDB=0.0260;AF1=1;AC1=2;DP4=0,0,17,16;MQ=46;FQ=-126	AT4G16530.1	NON_SYNONYMOUS_CODING	MODERATE	GT:PL:GQ	1/1:255,99,0:99	MISSENSE	gaG/gaC	E580D	AT4G16530		AT4G16530.1 | Symbols: | Family of unknown function (DUF577) | chr4:9311355-9315813 FORWARD LENGTH=4459
Chr4	9316117	.	C	A	222.00	DP=24;VDB=0.0219;AF1=1;AC1=2;DP4=0,0,11,13;MQ=47;FQ=-99	AT4G16540.1	NON_SYNONYMOUS_CODING	MODERATE	GT:PL:GQ	1/1:255,72,0:99	MISSENSE	gGc/gTc	G202V	AT4G16540		AT4G16540.1 | Symbols: | Heat shock protein HSP20/alpha crystallin family | chr4:9316023-9317153 REVERSE LENGTH=1131
Chr4	9661411	.	A	T	222.00	DP=25;VDB=0.0265;AF1=1;AC1=2;DP4=0,0,11,13;MQ=46;FQ=-99	AT4G17230.1	NON_SYNONYMOUS_CODING	MODERATE	GT:PL:GQ	1/1:255,72,0:99	MISSENSE	aTa/aAa	I466K	AT4G17230		AT4G17230.1 | Symbols: SCL13 | SCARECROW-like 13 | chr4:9660985-9663774 REVERSE LENGTH=2790
Chr4	9911027	.	G	T	210.00	DP=18;VDB=0.0264;AF1=1;AC1=2;DP4=0,0,10,8;MQ=27;FQ=-81	AT4G17820.1	NON_SYNONYMOUS_CODING	MODERATE	GT:PL:GQ	1/1:243,54,0:99	MISSENSE	Ccc/Acc	P340T	Exon_4_9909147_9912044		AT4G17820.1 | Symbols: | transposable element gene | chr4:9909147-9912044 REVERSE LENGTH=2898
Chr4	9991520	.	G	C	222.00	DP=28;VDB=0.0265;AF1=1;AC1=2;DP4=0,0,13,15;MQ=40;FQ=-111	AT4G18010.2	NON_SYNONYMOUS_CODING	MODERATE	GT:PL:GQ	1/1:255,84,0:99	MISSENSE	cCg/cGg	P540R	AT4G18010		AT4G18010.2 | Symbols: IP5PII | myo-inositol polyphosphate 5-phosphatase 2 | chr4:9991064-9994211 REVERSE LENGTH=3148
Chr4	9991520	.	G	C	222.00	DP=28;VDB=0.0265;AF1=1;AC1=2;DP4=0,0,13,15;MQ=40;FQ=-111	AT4G18010.1	NON_SYNONYMOUS_CODING	MODERATE	GT:PL:GQ	1/1:255,84,0:99	MISSENSE	cCg/cGg	P573R	AT4G18010		AT4G18010.1 | Symbols: IP5PII, AT5PTASE2, 5PTASE2 | myo-inositol polyphosphate 5-phosphatase 2 | chr4:9991012-9994420 REVERSE LENGTH=3409
Chr4	9991521	.	G	C	222.00	DP=27;VDB=0.0271;AF1=1;AC1=2;DP4=0,0,12,15;MQ=39;FQ=-108	AT4G18010.2	NON_SYNONYMOUS_CODING	MODERATE	GT:PL:GQ	1/1:255,81,0:99	MISSENSE	Ccg/Gcg	P540A	AT4G18010		AT4G18010.2 | Symbols: IP5PII | myo-inositol polyphosphate 5-phosphatase 2 | chr4:9991064-9994211 REVERSE LENGTH=3148
Chr4	9991521	.	G	C	222.00	DP=27;VDB=0.0271;AF1=1;AC1=2;DP4=0,0,12,15;MQ=39;FQ=-108	AT4G18010.1	NON_SYNONYMOUS_CODING	MODERATE	GT:PL:GQ	1/1:255,81,0:99	MISSENSE	Ccg/Gcg	P573A	AT4G18010		AT4G18010.1 | Symbols: IP5PII, AT5PTASE2, 5PTASE2 | myo-inositol polyphosphate 5-phosphatase 2 | chr4:9991012-9994420 REVERSE LENGTH=3409
Chr4	10034013	.	A	C	181.00	DP=33;VDB=0.0257;AF1=1;AC1=2;DP4=0,0,16,15;MQ=20;FQ=-120	AT4G18090.1	STOP_LOST	HIGH	GT:PL:GQ	1/1:214,93,0:99	MISSENSE	Tga/Gga	*279G	AT4G18090		AT4G18090.1 | Symbols: | unknown protein; Has 1807 Blast hits to 1807 proteins in 277 species: Archae - 0; Bacteria - 0; Metazoa - 736; Fungi - 347; Plants - 385; Viruses - 0; Other Eukaryotes - 339 (source: NCBI BLink). | chr4:10034011-10034847 REVERSE LENGTH=837
Chr4	10034015	.	A	G	182.00	DP=34;VDB=0.0267;AF1=1;AC1=2;DP4=0,0,18,15;MQ=22;FQ=-126	AT4G18090.1	NON_SYNONYMOUS_CODING	MODERATE	GT:PL:GQ	1/1:215,99,0:99	MISSENSE	tTt/tCt	F278S	AT4G18090		AT4G18090.1 | Symbols: | unknown protein; Has 1807 Blast hits to 1807 proteins in 277 species: Archae - 0; Bacteria - 0; Metazoa - 736; Fungi - 347; Plants - 385; Viruses - 0; Other Eukaryotes - 339 (source: NCBI BLink). | chr4:10034011-10034847 REVERSE LENGTH=837
Chr4	10034016	.	A	T	204.00	DP=34;VDB=0.0267;AF1=1;AC1=2;DP4=0,0,18,16;MQ=23;FQ=-129	AT4G18090.1	NON_SYNONYMOUS_CODING	MODERATE	GT:PL:GQ	1/1:237,102,0:99	MISSENSE	Ttt/Att	F278I	AT4G18090		AT4G18090.1 | Symbols: | unknown protein; Has 1807 Blast hits to 1807 proteins in 277 species: Archae - 0; Bacteria - 0; Metazoa - 736; Fungi - 347; Plants - 385; Viruses - 0; Other Eukaryotes - 339 (source: NCBI BLink). | chr4:10034011-10034847 REVERSE LENGTH=837
Chr4	10044454	.	A	T	222.00	DP=13;VDB=0.0240;AF1=1;AC1=2;DP4=0,0,7,6;MQ=46;FQ=-66	AT4G18130.1	NON_SYNONYMOUS_CODING	MODERATE	GT:PL:GQ	1/1:255,39,0:75	MISSENSE	Ttt/Att	F499I	AT4G18130		AT4G18130.1 | Symbols: PHYE | phytochrome E | chr4:10042137-10046082 REVERSE LENGTH=3946
Chr4	10550733	.	A	C	66.00	DP=12;VDB=0.0076;AF1=1;AC1=2;DP4=0,0,3,9;MQ=16;FQ=-63	AT4G19320.1	NON_SYNONYMOUS_CODING	MODERATE	GT:PL:GQ	1/1:99,36,0:69	MISSENSE	tTg/tGg	L520W	Exon_4_10552445_10552972		AT4G19320.1 | Symbols: | transposable element gene | chr4:10549348-10552972 REVERSE LENGTH=3625
Chr4	10669042	.	A	G	222.00	DP=36;VDB=0.0219;AF1=1;AC1=2;DP4=0,0,18,18;MQ=46;FQ=-135	AT4G19580.1	NON_SYNONYMOUS_CODING	MODERATE	GT:PL:GQ	1/1:255,108,0:99	MISSENSE	Aat/Gat	N196D	AT4G19580		AT4G19580.1 | Symbols: | DNAJ heat shock N-terminal domain-containing protein | chr4:10668367-10669452 FORWARD LENGTH=1086
Chr4	10902775	.	G	A	35.30	DP=5;VDB=0.0125;AF1=1;AC1=2;DP4=0,0,3,2;MQ=18;FQ=-42	AT4G20180.1	NON_SYNONYMOUS_CODING	MODERATE	GT:PL:GQ	1/1:68,15,0:27	MISSENSE	aGa/aAa	R558K	Exon_4_10901103_10904404		AT4G20180.1 | Symbols: | transposable element gene | chr4:10901103-10904404 FORWARD LENGTH=3302
Chr4	10902788	.	G	C	33.30	DP=5;VDB=0.0125;AF1=1;AC1=2;DP4=0,0,3,2;MQ=18;FQ=-42	AT4G20180.1	NON_SYNONYMOUS_CODING	MODERATE	GT:PL:GQ	1/1:66,15,0:27	MISSENSE	caG/caC	Q562H	Exon_4_10901103_10904404		AT4G20180.1 | Symbols: | transposable element gene | chr4:10901103-10904404 FORWARD LENGTH=3302
Chr4	10951982	.	C	G	222.00	DP=28;VDB=0.0265;AF1=1;AC1=2;DP4=0,0,12,14;MQ=41;FQ=-105	AT4G20270.1	NON_SYNONYMOUS_CODING	MODERATE	GT:PL:GQ	1/1:255,78,0:99	MISSENSE	Cga/Gga	R721G	AT4G20270		AT4G20270.1 | Symbols: BAM3 | Leucine-rich receptor-like protein kinase family protein | chr4:10949661-10953083 FORWARD LENGTH=3423
Chr4	10951983	.	G	C	222.00	DP=28;VDB=0.0265;AF1=1;AC1=2;DP4=0,0,14,11;MQ=40;FQ=-102	AT4G20270.1	NON_SYNONYMOUS_CODING	MODERATE	GT:PL:GQ	1/1:255,75,0:99	MISSENSE	cGa/cCa	R721P	AT4G20270		AT4G20270.1 | Symbols: BAM3 | Leucine-rich receptor-like protein kinase family protein | chr4:10949661-10953083 FORWARD LENGTH=3423
Chr4	11454781	.	T	C	222.00	DP=29;VDB=0.0270;AF1=1;AC1=2;DP4=0,0,17,11;MQ=46;FQ=-111	AT4G21530.1	NON_SYNONYMOUS_CODING	MODERATE	GT:PL:GQ	1/1:255,84,0:99	MISSENSE	Ttt/Ctt	F553L	AT4G21530		AT4G21530.1 | Symbols: | Transducin/WD40 repeat-like superfamily protein | chr4:11450556-11456007 FORWARD LENGTH=5452
Chr4	13352393	.	C	G	222.00	DP=24;VDB=0.0282;AF1=1;AC1=2;DP4=0,0,10,13;MQ=39;FQ=-96	AT4G26420.2	NON_SYNONYMOUS_CODING	MODERATE	GT:PL:GQ	1/1:255,69,0:99	MISSENSE	cGt/cCt	R20P	AT4G26420		AT4G26420.2 | Symbols: GAMT1 | S-adenosyl-L-methionine-dependent methyltransferases superfamily protein | chr4:13350838-13352463 REVERSE LENGTH=1626
Chr4	13352393	.	C	G	222.00	DP=24;VDB=0.0282;AF1=1;AC1=2;DP4=0,0,10,13;MQ=39;FQ=-96	AT4G26420.1	NON_SYNONYMOUS_CODING	MODERATE	GT:PL:GQ	1/1:255,69,0:99	MISSENSE	cGt/cCt	R32P	AT4G26420		AT4G26420.1 | Symbols: GAMT1 | S-adenosyl-L-methionine-dependent methyltransferases superfamily protein | chr4:13350796-13352569 REVERSE LENGTH=1774
Chr4	13352394	.	G	C	222.00	DP=24;VDB=0.0282;AF1=1;AC1=2;DP4=0,0,11,13;MQ=39;FQ=-99	AT4G26420.2	NON_SYNONYMOUS_CODING	MODERATE	GT:PL:GQ	1/1:255,72,0:99	MISSENSE	Cgt/Ggt	R20G	AT4G26420		AT4G26420.2 | Symbols: GAMT1 | S-adenosyl-L-methionine-dependent methyltransferases superfamily protein | chr4:13350838-13352463 REVERSE LENGTH=1626
Chr4	13352394	.	G	C	222.00	DP=24;VDB=0.0282;AF1=1;AC1=2;DP4=0,0,11,13;MQ=39;FQ=-99	AT4G26420.1	NON_SYNONYMOUS_CODING	MODERATE	GT:PL:GQ	1/1:255,72,0:99	MISSENSE	Cgt/Ggt	R32G	AT4G26420		AT4G26420.1 | Symbols: GAMT1 | S-adenosyl-L-methionine-dependent methyltransferases superfamily protein | chr4:13350796-13352569 REVERSE LENGTH=1774
Chr4	13369938	.	G	C	222.00	DP=30;VDB=0.0270;AF1=1;AC1=2;DP4=0,0,18,11;MQ=46;FQ=-114	AT4G26460.1	NON_SYNONYMOUS_CODING	MODERATE	GT:PL:GQ	1/1:255,87,0:99	MISSENSE	gGt/gCt	G92A	AT4G26460		AT4G26460.1 | Symbols: | S-adenosyl-L-methionine-dependent methyltransferases superfamily protein | chr4:13369533-13370011 FORWARD LENGTH=479
Chr4	14259164	.	T	A	222.00	DP=33;VDB=0.0240;AF1=1;AC1=2;DP4=0,0,16,16;MQ=43;FQ=-123	AT4G28900.1	NON_SYNONYMOUS_CODING	MODERATE	GT:PL:GQ	1/1:255,96,0:99	MISSENSE	agT/agA	S8R	Exon_4_14259141_14263704		AT4G28900.1 | Symbols: | transposable element gene | chr4:14259141-14263704 FORWARD LENGTH=4564
Chr4	16888935	.	G	A	222.00	DP=37;VDB=0.0195;AF1=1;AC1=2;DP4=0,0,18,16;MQ=46;FQ=-129	AT4G35580.1	NON_SYNONYMOUS_CODING	MODERATE	GT:PL:GQ	1/1:255,102,0:99	MISSENSE	gCg/gTg	A457V	AT4G35580		AT4G35580.1 | Symbols: NTL9 | NAC transcription factor-like 9 | chr4:16888405-16890801 REVERSE LENGTH=2397
Chr4	16888935	.	G	A	222.00	DP=37;VDB=0.0195;AF1=1;AC1=2;DP4=0,0,18,16;MQ=46;FQ=-129	AT4G35580.2	NON_SYNONYMOUS_CODING	MODERATE	GT:PL:GQ	1/1:255,102,0:99	MISSENSE	gCg/gTg	A457V	AT4G35580		AT4G35580.2 | Symbols: NTL9 | NAC transcription factor-like 9 | chr4:16888405-16890801 REVERSE LENGTH=2397
Chr4	16888935	.	G	A	222.00	DP=37;VDB=0.0195;AF1=1;AC1=2;DP4=0,0,18,16;MQ=46;FQ=-129	AT4G35580.3	NON_SYNONYMOUS_CODING	MODERATE	GT:PL:GQ	1/1:255,102,0:99	MISSENSE	gCg/gTg	A457V	AT4G35580		AT4G35580.3 | Symbols: NTL9 | NAC transcription factor-like 9 | chr4:16888410-16890877 REVERSE LENGTH=2468
Chr4	17371721	.	A	C	222.00	DP=29;VDB=0.0275;AF1=1;AC1=2;DP4=0,0,15,14;MQ=39;FQ=-114	AT4G36870.1	NON_SYNONYMOUS_CODING	MODERATE	GT:PL:GQ	1/1:255,87,0:99	MISSENSE	Aac/Cac	N485H	AT4G36870		AT4G36870.1 | Symbols: BLH2, SAW1 | BEL1-like homeodomain 2 | chr4:17369320-17373930 FORWARD LENGTH=4611
Chr4	17371721	.	A	C	222.00	DP=29;VDB=0.0275;AF1=1;AC1=2;DP4=0,0,15,14;MQ=39;FQ=-114	AT4G36870.2	NON_SYNONYMOUS_CODING	MODERATE	GT:PL:GQ	1/1:255,87,0:99	MISSENSE	Aac/Cac	N485H	AT4G36870		AT4G36870.2 | Symbols: BLH2, SAW1 | BEL1-like homeodomain 2 | chr4:17368965-17373930 FORWARD LENGTH=4966
Chr4	17371723	.	C	A	222.00	DP=29;VDB=0.0275;AF1=1;AC1=2;DP4=0,0,15,14;MQ=39;FQ=-114	AT4G36870.1	NON_SYNONYMOUS_CODING	MODERATE	GT:PL:GQ	1/1:255,87,0:99	MISSENSE	aaC/aaA	N485K	AT4G36870		AT4G36870.1 | Symbols: BLH2, SAW1 | BEL1-like homeodomain 2 | chr4:17369320-17373930 FORWARD LENGTH=4611
Chr4	17371723	.	C	A	222.00	DP=29;VDB=0.0275;AF1=1;AC1=2;DP4=0,0,15,14;MQ=39;FQ=-114	AT4G36870.2	NON_SYNONYMOUS_CODING	MODERATE	GT:PL:GQ	1/1:255,87,0:99	MISSENSE	aaC/aaA	N485K	AT4G36870		AT4G36870.2 | Symbols: BLH2, SAW1 | BEL1-like homeodomain 2 | chr4:17368965-17373930 FORWARD LENGTH=4966
Chr5	998983	.	C	A	222.00	DP=32;VDB=0.0254;AF1=1;AC1=2;DP4=0,0,15,16;MQ=45;FQ=-120	AT5G03775.1	NON_SYNONYMOUS_CODING	MODERATE	GT:PL:GQ	1/1:255,93,0:99	MISSENSE	caC/caA	H14Q	AT5G03775		AT5G03775.1 | Symbols: | pre-tRNA | chr5:998942-999014 FORWARD LENGTH=73
Chr5	1097880	.	G	T	222.00	DP=26;VDB=0.0270;AF1=1;AC1=2;DP4=0,0,13,12;MQ=26;FQ=-102	AT5G04050.1	NON_SYNONYMOUS_CODING	MODERATE	GT:PL:GQ	1/1:255,75,0:99	MISSENSE	Gta/Tta	V597L	AT5G04050		AT5G04050.1 | Symbols: | RNA-directed DNA polymerase (reverse transcriptase) | chr5:1096016-1098919 FORWARD LENGTH=2904
Chr5	1097883	.	C	G	222.00	DP=24;VDB=0.0264;AF1=1;AC1=2;DP4=0,0,12,11;MQ=25;FQ=-96	AT5G04050.1	NON_SYNONYMOUS_CODING	MODERATE	GT:PL:GQ	1/1:255,69,0:99	MISSENSE	Cgt/Ggt	R598G	AT5G04050		AT5G04050.1 | Symbols: | RNA-directed DNA polymerase (reverse transcriptase) | chr5:1096016-1098919 FORWARD LENGTH=2904
Chr5	1097884	.	G	T	222.00	DP=24;VDB=0.0264;AF1=1;AC1=2;DP4=0,0,12,11;MQ=25;FQ=-96	AT5G04050.1	NON_SYNONYMOUS_CODING	MODERATE	GT:PL:GQ	1/1:255,69,0:99	MISSENSE	cGt/cTt	R598L	AT5G04050		AT5G04050.1 | Symbols: | RNA-directed DNA polymerase (reverse transcriptase) | chr5:1096016-1098919 FORWARD LENGTH=2904
Chr5	2821040	.	G	T	222.00	DP=17;VDB=0.0273;AF1=1;AC1=2;DP4=0,0,8,9;MQ=46;FQ=-78	AT5G08670.1	NON_SYNONYMOUS_CODING	MODERATE	GT:PL:GQ	1/1:255,51,0:99	MISSENSE	cCc/cAc	P37H	AT5G08670		AT5G08670.1 | Symbols: | ATP synthase alpha/beta family protein | chr5:2818117-2821176 REVERSE LENGTH=3060
Chr5	2848835	.	T	C	222.00	DP=29;VDB=0.0272;AF1=1;AC1=2;DP4=0,0,13,15;MQ=41;FQ=-111	AT5G08740.1	NON_SYNONYMOUS_CODING	MODERATE	GT:PL:GQ	1/1:255,84,0:99	MISSENSE	Aga/Gga	R493G	AT5G08740		AT5G08740.1 | Symbols: NDC1 | NAD(P)H dehydrogenase C1 | chr5:2848506-2851428 REVERSE LENGTH=2923
Chr5	2848840	.	A	T	222.00	DP=29;VDB=0.0270;AF1=1;AC1=2;DP4=0,0,14,12;MQ=40;FQ=-105	AT5G08740.1	NON_SYNONYMOUS_CODING	MODERATE	GT:PL:GQ	1/1:255,78,0:99	MISSENSE	aTg/aAg	M491K	AT5G08740		AT5G08740.1 | Symbols: NDC1 | NAD(P)H dehydrogenase C1 | chr5:2848506-2851428 REVERSE LENGTH=2923
Chr5	2906922	.	A	T	88.30	DP=6;VDB=0.0150;AF1=1;AC1=2;DP4=0,0,2,3;MQ=32;FQ=-42	AT5G09360.1	NON_SYNONYMOUS_CODING	MODERATE	GT:PL:GQ	1/1:121,15,0:27	MISSENSE	aTt/aAt	I469N	AT5G09360		AT5G09360.1 | Symbols: LAC14 | laccase 14 | chr5:2906426-2908658 REVERSE LENGTH=2233
Chr5	2906934	.	C	A	45.00	DP=5;VDB=0.0215;AF1=1;AC1=2;DP4=0,0,2,1;MQ=27;FQ=-36	AT5G09360.1	NON_SYNONYMOUS_CODING	MODERATE	GT:PL:GQ	1/1:77,9,0:16	MISSENSE	tGg/tTg	W465L	AT5G09360		AT5G09360.1 | Symbols: LAC14 | laccase 14 | chr5:2906426-2908658 REVERSE LENGTH=2233
Chr5	2906940	.	G	T	95.10	DP=7;VDB=0.0165;AF1=1;AC1=2;DP4=0,0,5,1;MQ=29;FQ=-45	AT5G09360.1	NON_SYNONYMOUS_CODING	MODERATE	GT:PL:GQ	1/1:128,18,0:33	MISSENSE	aCc/aAc	T463N	AT5G09360		AT5G09360.1 | Symbols: LAC14 | laccase 14 | chr5:2906426-2908658 REVERSE LENGTH=2233
Chr5	3437528	.	C	G	222.00	DP=23;VDB=0.0283;AF1=1;AC1=2;DP4=0,0,9,12;MQ=40;FQ=-90	AT5G10900.1	NON_SYNONYMOUS_CODING	MODERATE	GT:PL:GQ	1/1:255,63,0:99	MISSENSE	Ggg/Cgg	G351R	AT5G10900		AT5G10900.1 | Symbols: | Calcineurin-like metallo-phosphoesterase superfamily protein | chr5:3435949-3439297 REVERSE LENGTH=3349
Chr5	3437530	.	C	G	222.00	DP=23;VDB=0.0283;AF1=1;AC1=2;DP4=0,0,10,12;MQ=40;FQ=-93	AT5G10900.1	NON_SYNONYMOUS_CODING	MODERATE	GT:PL:GQ	1/1:255,66,0:99	MISSENSE	tGt/tCt	C350S	AT5G10900		AT5G10900.1 | Symbols: | Calcineurin-like metallo-phosphoesterase superfamily protein | chr5:3435949-3439297 REVERSE LENGTH=3349
Chr5	5984426	.	T	G	222.00	DP=38;VDB=0.0275;AF1=1;AC1=2;DP4=0,0,15,21;MQ=46;FQ=-135	AT5G18085.1	NON_SYNONYMOUS_CODING	MODERATE	GT:PL:GQ	1/1:255,108,0:99	MISSENSE	cTt/cGt	L17R	AT5G18085		AT5G18085.1 | Symbols: | pre-tRNA | chr5:5984377-5984448 FORWARD LENGTH=72
Chr5	7610318	.	A	T	222.00	DP=32;VDB=0.0186;AF1=1;AC1=2;DP4=0,0,14,17;MQ=46;FQ=-120	AT5G22794.1	NON_SYNONYMOUS_CODING	MODERATE	GT:PL:GQ	1/1:255,93,0:99	MISSENSE	Aca/Tca	T138S	AT5G22794		AT5G22794.1 | Symbols: | FUNCTIONS IN: molecular_function unknown; INVOLVED IN: biological_process unknown; LOCATED IN: cellular_component unknown; BEST Arabidopsis thaliana protein match is: Tetratricopeptide repeat (TPR)-like superfamily protein (TAIR:AT1G04770.1); Has 132 Blast hits to 132 proteins in 14 species: Archae - 0; Bacteria - 0; Metazoa - 0; Fungi - 0; Plants - 132; Viruses - 0; Othe…
Chr5	7610318	.	A	T	222.00	DP=32;VDB=0.0186;AF1=1;AC1=2;DP4=0,0,14,17;MQ=46;FQ=-120	AT5G22794.2	NON_SYNONYMOUS_CODING	MODERATE	GT:PL:GQ	1/1:255,93,0:99	MISSENSE	Aca/Tca	T145S	AT5G22794		AT5G22794.2 | Symbols: | FUNCTIONS IN: molecular_function unknown; INVOLVED IN: biological_process unknown; LOCATED IN: cellular_component unknown; BEST Arabidopsis thaliana protein match is: Tetratricopeptide repeat (TPR)-like superfamily protein (TAIR:AT1G04770.1); Has 146 Blast hits to 146 proteins in 14 species: Archae - 0; Bacteria - 0; Metazoa - 0; Fungi - 0; Plants - 146; Viruses - 0; Othe…
Chr5	10311056	.	T	G	222.00	DP=36;VDB=0.0257;AF1=1;AC1=2;DP4=0,0,17,19;MQ=38;FQ=-135	AT5G28335.1	NON_SYNONYMOUS_CODING	MODERATE	GT:PL:GQ	1/1:255,108,0:99	MISSENSE	gAc/gCc	D844A	Exon_5_10308601_10313586		AT5G28335.1 | Symbols: | transposable element gene | chr5:10308601-10313586 REVERSE LENGTH=4986
Chr5	10322650	.	T	G	222.00	DP=24;VDB=0.0265;AF1=1;AC1=2;DP4=0,0,12,11;MQ=40;FQ=-96	AT5G28350.2	NON_SYNONYMOUS_CODING	MODERATE	GT:PL:GQ	1/1:255,69,0:99	MISSENSE	Ttt/Gtt	F428V	AT5G28350		AT5G28350.2 | Symbols: | Quinoprotein amine dehydrogenase, beta chain-like; RIC1-like guanyl-nucleotide exchange factor | chr5:10320205-10326891 FORWARD LENGTH=6687
Chr5	10322650	.	T	G	222.00	DP=24;VDB=0.0265;AF1=1;AC1=2;DP4=0,0,12,11;MQ=40;FQ=-96	AT5G28350.1	NON_SYNONYMOUS_CODING	MODERATE	GT:PL:GQ	1/1:255,69,0:99	MISSENSE	Ttt/Gtt	F468V	AT5G28350		AT5G28350.1 | Symbols: | Quinoprotein amine dehydrogenase, beta chain-like; RIC1-like guanyl-nucleotide exchange factor | chr5:10320139-10326946 FORWARD LENGTH=6808
Chr5	10516930	.	G	T	138.00	DP=21;VDB=0.0241;AF1=1;AC1=2;DP4=0,0,13,8;MQ=19;FQ=-90	AT5G28526.1	NON_SYNONYMOUS_CODING	MODERATE	GT:PL:GQ	1/1:171,63,0:99	MISSENSE	cCa/cAa	P1690Q	Exon_5_10515532_10521998		AT5G28526.1 | Symbols: | transposable element gene | chr5:10515532-10521998 REVERSE LENGTH=6467
Chr5	10731830	.	A	T	222.00	DP=26;VDB=0.0279;AF1=1;AC1=2;DP4=0,0,13,11;MQ=46;FQ=-99	AT5G28692.1	NON_SYNONYMOUS_CODING	MODERATE	GT:PL:GQ	1/1:255,72,0:99	MISSENSE	Ttt/Att	F522I	Exon_5_10728378_10733393		AT5G28692.1 | Symbols: | transposable element gene | chr5:10728378-10733393 REVERSE LENGTH=5016
Chr5	10851925	.	C	T	222.00	DP=35;VDB=0.0269;AF1=1;AC1=2;DP4=0,0,15,20;MQ=47;FQ=-132	AT5G28826.1	NON_SYNONYMOUS_CODING	MODERATE	GT:PL:GQ	1/1:255,105,0:99	MISSENSE	cCc/cTc	P1676L	Exon_5_10846899_10853413		AT5G28826.1 | Symbols: | transposable element gene | chr5:10846899-10853413 FORWARD LENGTH=6515
Chr5	11210018	.	G	A	151.00	DP=10;VDB=0.0005;AF1=1;AC1=2;DP4=0,0,3,7;MQ=27;FQ=-57	AT5G29565.1	NON_SYNONYMOUS_CODING	MODERATE	GT:PL:GQ	1/1:184,30,0:57	MISSENSE	gGg/gAg	G1076E	Exon_5_11206792_11210598		AT5G29565.1 | Symbols: | transposable element gene | chr5:11206792-11210598 FORWARD LENGTH=3807
Chr5	11213410	.	A	G	222.00	DP=30;VDB=0.0214;AF1=1;AC1=2;DP4=0,0,15,14;MQ=34;FQ=-114	AT5G29568.1	NON_SYNONYMOUS_CODING	MODERATE	GT:PL:GQ	1/1:255,87,0:99	MISSENSE	Aag/Gag	K269E	Exon_5_11212606_11213608		AT5G29568.1 | Symbols: | transposable element gene | chr5:11212606-11213608 FORWARD LENGTH=1003
Chr5	11217777	.	C	G	96.00	DP=8;VDB=0.0255;AF1=1;AC1=2;DP4=0,0,1,7;MQ=29;FQ=-51	AT5G29571.1	STOP_GAINED	HIGH	GT:PL:GQ	1/1:129,24,0:45	NONSENSE	tCa/tGa	S895*	Exon_5_11215094_11217830		AT5G29571.1 | Symbols: | transposable element gene | chr5:11215094-11217830 FORWARD LENGTH=2737
Chr5	11218543	.	G	T	222.00	DP=15;VDB=0.0088;AF1=1;AC1=2;DP4=0,0,7,8;MQ=32;FQ=-72	AT5G29574.1	NON_SYNONYMOUS_CODING	MODERATE	GT:PL:GQ	1/1:255,45,0:87	MISSENSE	Ggc/Tgc	G166C	Exon_5_11218048_11223147		AT5G29574.1 | Symbols: | transposable element gene | chr5:11218048-11223147 FORWARD LENGTH=5100
Chr5	11218614	.	C	A	222.00	DP=25;VDB=0.0250;AF1=1;AC1=2;DP4=0,0,6,19;MQ=36;FQ=-102	AT5G29574.1	STOP_GAINED	HIGH	GT:PL:GQ	1/1:255,75,0:99	NONSENSE	taC/taA	Y189*	Exon_5_11218048_11223147		AT5G29574.1 | Symbols: | transposable element gene | chr5:11218048-11223147 FORWARD LENGTH=5100
Chr5	11227070	.	T	G	60.30	DP=5;VDB=0.0011;AF1=1;AC1=2;DP4=0,0,4,1;MQ=28;FQ=-42	AT5G29577.1	NON_SYNONYMOUS_CODING	MODERATE	GT:PL:GQ	1/1:93,15,0:27	MISSENSE	aaA/aaC	K142N	Exon_5_11227044_11227495		AT5G29577.1 | Symbols: | transposable element gene | chr5:11227044-11227495 REVERSE LENGTH=452
Chr5	11227071	.	T	G	45.50	DP=5;VDB=0.0011;AF1=1;AC1=2;DP4=0,0,3,1;MQ=28;FQ=-39	AT5G29577.1	NON_SYNONYMOUS_CODING	MODERATE	GT:PL:GQ	1/1:78,12,0:21	MISSENSE	aAa/aCa	K142T	Exon_5_11227044_11227495		AT5G29577.1 | Symbols: | transposable element gene | chr5:11227044-11227495 REVERSE LENGTH=452
Chr5	11303258	.	T	G	222.00	DP=24;VDB=0.0212;AF1=1;AC1=2;DP4=0,0,13,11;MQ=46;FQ=-99	AT5G29762.1	NON_SYNONYMOUS_CODING	MODERATE	GT:PL:GQ	1/1:255,72,0:99	MISSENSE	Ttc/Gtc	F397V	Exon_5_11302070_11303892		AT5G29762.1 | Symbols: | transposable element gene | chr5:11302070-11303892 FORWARD LENGTH=1823
Chr5	11516050	.	T	G	222.00	DP=22;VDB=0.0240;AF1=1;AC1=2;DP4=0,0,11,9;MQ=45;FQ=-87	AT5G31637.1	NON_SYNONYMOUS_CODING	MODERATE	GT:PL:GQ	1/1:255,60,0:99	MISSENSE	Att/Ctt	I199L	Exon_5_11515442_11516644		AT5G31637.1 | Symbols: | transposable element gene | chr5:11515442-11516644 REVERSE LENGTH=1203
Chr5	12162804	.	T	G	222.00	DP=21;VDB=0.0259;AF1=1;AC1=2;DP4=0,0,10,11;MQ=45;FQ=-90	AT5G32514.1	NON_SYNONYMOUS_CODING	MODERATE	GT:PL:GQ	1/1:255,63,0:99	MISSENSE	Tat/Gat	Y793D	Exon_5_12160428_12164246		AT5G32514.1 | Symbols: | transposable element gene | chr5:12160428-12164246 FORWARD LENGTH=3819
Chr5	12205139	.	C	T	222.00	DP=18;VDB=0.0264;AF1=1;AC1=2;DP4=0,0,7,11;MQ=46;FQ=-81	AT5G32566.1	NON_SYNONYMOUS_CODING	MODERATE	GT:PL:GQ	1/1:255,54,0:99	MISSENSE	cCc/cTc	P136L	Exon_5_12204733_12206865		AT5G32566.1 | Symbols: | transposable element gene | chr5:12204733-12206865 FORWARD LENGTH=2133
Chr5	12344814	.	A	C	222.00	DP=25;VDB=0.0245;AF1=1;AC1=2;DP4=0,0,13,12;MQ=42;FQ=-102	AT5G32750.1	NON_SYNONYMOUS_CODING	MODERATE	GT:PL:GQ	1/1:255,75,0:99	MISSENSE	Tct/Gct	S1374A	Exon_5_12343225_12348933		AT5G32750.1 | Symbols: | transposable element gene | chr5:12343225-12348933 REVERSE LENGTH=5709
Chr5	12641667	.	G	T	222.00	DP=27;VDB=0.0152;AF1=1;AC1=2;DP4=0,0,12,14;MQ=46;FQ=-105	AT5G33388.1	NON_SYNONYMOUS_CODING	MODERATE	GT:PL:GQ	1/1:255,78,0:99	MISSENSE	aGt/aTt	S54I	Exon_5_12641507_12644260		AT5G33388.1 | Symbols: | transposable element gene | chr5:12641507-12644260 FORWARD LENGTH=2754
Chr5	12771748	.	G	T	222.00	DP=24;VDB=0.0161;AF1=1;AC1=2;DP4=0,0,8,11;MQ=47;FQ=-84	AT5G33624.1	NON_SYNONYMOUS_CODING	MODERATE	GT:PL:GQ	1/1:255,57,0:99	MISSENSE	Ccc/Acc	P1555T	Exon_5_12770435_12776410		AT5G33624.1 | Symbols: | transposable element gene | chr5:12770435-12776410 REVERSE LENGTH=5976
Chr5	12794013	.	A	T	222.00	DP=21;VDB=0.0234;AF1=1;AC1=2;DP4=0,0,13,5;MQ=47;FQ=-81	AT5G33990.1	NON_SYNONYMOUS_CODING	MODERATE	GT:PL:GQ	1/1:255,54,0:99	MISSENSE	cTa/cAa	L180Q	Exon_5_12791432_12794551		AT5G33990.1 | Symbols: | transposable element gene | chr5:12791432-12794551 REVERSE LENGTH=3120
Chr5	13074210	.	G	T	222.00	DP=32;VDB=0.0270;AF1=1;AC1=2;DP4=0,0,19,13;MQ=46;FQ=-123	AT5G34849.1	NON_SYNONYMOUS_CODING	MODERATE	GT:PL:GQ	1/1:255,96,0:99	MISSENSE	gGg/gTg	G1226V	Exon_5_13070534_13074757		AT5G34849.1 | Symbols: | transposable element gene | chr5:13070534-13074757 FORWARD LENGTH=4224
Chr5	13259889	.	C	A	222.00	DP=21;VDB=0.0261;AF1=1;AC1=2;DP4=0,0,14,7;MQ=28;FQ=-90	AT5G34970.1	NON_SYNONYMOUS_CODING	MODERATE	GT:PL:GQ	1/1:255,63,0:99	MISSENSE	Caa/Aaa	Q111K	Exon_5_13259324_13259447		AT5G34970.1 | Symbols: | transposable element gene | chr5:13259324-13261366 FORWARD LENGTH=2043
Chr5	13282630	.	A	C	222.00	DP=29;VDB=0.0264;AF1=1;AC1=2;DP4=0,0,12,17;MQ=44;FQ=-114	AT5G35023.1	NON_SYNONYMOUS_CODING	MODERATE	GT:PL:GQ	1/1:255,87,0:99	MISSENSE	Tct/Gct	S223A	Exon_5_13280387_13283296		AT5G35023.1 | Symbols: | transposable element gene | chr5:13280387-13283296 REVERSE LENGTH=2910
Chr5	13289119	.	T	A	222.00	DP=30;VDB=0.0226;AF1=1;AC1=2;DP4=0,0,16,14;MQ=42;FQ=-117	AT5G35025.1	NON_SYNONYMOUS_CODING	MODERATE	GT:PL:GQ	1/1:255,90,0:99	MISSENSE	Tcg/Acg	S1159T	Exon_5_13285645_13289722		AT5G35025.1 | Symbols: | transposable element gene | chr5:13285645-13289722 FORWARD LENGTH=4078
Chr5	13840787	.	G	C	222.00	DP=22;VDB=0.0181;AF1=1;AC1=2;DP4=0,0,8,13;MQ=39;FQ=-90	AT5G35643.1	NON_SYNONYMOUS_CODING	MODERATE	GT:PL:GQ	1/1:255,63,0:99	MISSENSE	tGt/tCt	C1558S	Exon_5_13836115_13843155		AT5G35643.1 | Symbols: | transposable element gene | chr5:13836115-13843155 FORWARD LENGTH=7041
Chr5	13849483	.	T	G	157.00	DP=22;VDB=0.0259;AF1=1;AC1=2;DP4=0,0,8,14;MQ=20;FQ=-93	AT5G35657.1	NON_SYNONYMOUS_CODING	MODERATE	GT:PL:GQ	1/1:190,66,0:99	MISSENSE	cAt/cCt	H543P	Exon_5_13848348_13851110		AT5G35657.1 | Symbols: | transposable element gene | chr5:13848348-13851110 REVERSE LENGTH=2763
Chr5	13998970	.	A	C	222.00	DP=30;VDB=0.0267;AF1=1;AC1=2;DP4=0,0,17,13;MQ=45;FQ=-117	AT5G35820.1	NON_SYNONYMOUS_CODING	MODERATE	GT:PL:GQ	1/1:255,90,0:99	MISSENSE	gAt/gCt	D1163A	Exon_5_13995483_13999511		AT5G35820.1 | Symbols: | transposable element gene | chr5:13995483-13999511 FORWARD LENGTH=4029
Chr5	14178655	.	T	A	89.00	DP=20;VDB=0.0278;AF1=1;AC1=2;DP4=0,0,11,9;MQ=14;FQ=-87	AT5G36075.1	NON_SYNONYMOUS_CODING	MODERATE	GT:PL:GQ	1/1:122,60,0:99	MISSENSE	aAt/aTt	N583I	Exon_5_14177277_14180402		AT5G36075.1 | Symbols: | transposable element gene | chr5:14177277-14180402 REVERSE LENGTH=3126
Chr5	14327194	.	G	A	222.00	DP=30;VDB=0.0226;AF1=1;AC1=2;DP4=0,0,16,14;MQ=39;FQ=-117	AT5G36320.1	STOP_GAINED	HIGH	GT:PL:GQ	1/1:255,90,0:99	NONSENSE	Caa/Taa	Q22*	AT5G36320		AT5G36320.1 | Symbols: | ECA1 gametogenesis related family protein | chr5:14326901-14327257 REVERSE LENGTH=357
Chr5	14704200	.	G	A	222.00	DP=32;VDB=0.0253;AF1=1;AC1=2;DP4=0,0,16,14;MQ=43;FQ=-117	AT5G37150.1	NON_SYNONYMOUS_CODING	MODERATE	GT:PL:GQ	1/1:255,90,0:99	MISSENSE	Gct/Act	A720T	AT5G37150		AT5G37150.1 | Symbols: | P-loop containing nucleoside triphosphate hydrolases superfamily protein | chr5:14701330-14704562 FORWARD LENGTH=3233
Chr5	14783471	.	T	A	222.00	DP=31;VDB=0.0253;AF1=1;AC1=2;DP4=0,0,11,18;MQ=47;FQ=-114	AT5G37330.1	NON_SYNONYMOUS_CODING	MODERATE	GT:PL:GQ	1/1:255,87,0:99	MISSENSE	agT/agA	S12R	Exon_5_14783436_14786027		AT5G37330.1 | Symbols: | transposable element gene | chr5:14783436-14786027 FORWARD LENGTH=2592
Chr5	18200037	.	A	T	222.00	DP=28;VDB=0.0271;AF1=1;AC1=2;DP4=0,0,8,20;MQ=45;FQ=-111	AT5G45085.1	NON_SYNONYMOUS_CODING	MODERATE	GT:PL:GQ	1/1:255,84,0:99	MISSENSE	gTt/gAt	V496D	Exon_5_18197690_18201523		AT5G45085.1 | Symbols: | transposable element gene | chr5:18197690-18201523 REVERSE LENGTH=3834
Chr5	26716017	.	A	C	222.00	DP=46;VDB=0.0278;AF1=1;AC1=2;DP4=0,0,20,26;MQ=46;FQ=-165	AT5G66900.1	NON_SYNONYMOUS_CODING	MODERATE	GT:PL:GQ	1/1:255,138,0:99	MISSENSE	cTt/cGt	L487R	AT5G66900		AT5G66900.1 | Symbols: | Disease resistance protein (CC-NBS-LRR class) family | chr5:26714764-26717788 REVERSE LENGTH=3025
