# Supplementary material for: Re-Evaluation of Reportedly Metal Tolerant Arabidopsis thaliana Accessions
Source: PLoS One. 2016 Jul 28;11(7):e0130679. doi: 10.1371/journal.pone.0130679 (PMC4965157; doi:10.1371/journal.pone.0130679)
Supplement: S1 Dataset — (ZIP) [file pone.0130679.s001.zip › S1_Dataset/LimBerkSClaraCol-002191_Columbia-0_ATGTCA_q20_snps_filt.vcf]

##fileformat=VCFv4.1
##samtoolsVersion=0.1.18 (r982:295)
##INFO=<ID=DP,Number=1,Type=Integer,Description="Raw read depth">
##INFO=<ID=DP4,Number=4,Type=Integer,Description="# high-quality ref-forward bases, ref-reverse, alt-forward and alt-reverse bases">
##INFO=<ID=MQ,Number=1,Type=Integer,Description="Root-mean-square mapping quality of covering reads">
##INFO=<ID=FQ,Number=1,Type=Float,Description="Phred probability of all samples being the same">
##INFO=<ID=AF1,Number=1,Type=Float,Description="Max-likelihood estimate of the first ALT allele frequency (assuming HWE)">
##INFO=<ID=AC1,Number=1,Type=Float,Description="Max-likelihood estimate of the first ALT allele count (no HWE assumption)">
##INFO=<ID=G3,Number=3,Type=Float,Description="ML estimate of genotype frequencies">
##INFO=<ID=HWE,Number=1,Type=Float,Description="Chi^2 based HWE test P-value based on G3">
##INFO=<ID=CLR,Number=1,Type=Integer,Description="Log ratio of genotype likelihoods with and without the constraint">
##INFO=<ID=UGT,Number=1,Type=String,Description="The most probable unconstrained genotype configuration in the trio">
##INFO=<ID=CGT,Number=1,Type=String,Description="The most probable constrained genotype configuration in the trio">
##INFO=<ID=INDEL,Number=0,Type=Flag,Description="Indicates that the variant is an INDEL.">
##INFO=<ID=PC2,Number=2,Type=Integer,Description="Phred probability of the nonRef allele frequency in group1 samples being larger (,smaller) than in group2.">
##INFO=<ID=PCHI2,Number=1,Type=Float,Description="Posterior weighted chi^2 P-value for testing the association between group1 and group2 samples.">
##INFO=<ID=QCHI2,Number=1,Type=Integer,Description="Phred scaled PCHI2.">
##INFO=<ID=PR,Number=1,Type=Integer,Description="# permutations yielding a smaller PCHI2.">
##INFO=<ID=VDB,Number=1,Type=Float,Description="Variant Distance Bias">
##FORMAT=<ID=GT,Number=1,Type=String,Description="Genotype">
##FORMAT=<ID=GQ,Number=1,Type=Integer,Description="Genotype Quality">
##FORMAT=<ID=GL,Number=3,Type=Float,Description="Likelihoods for RR,RA,AA genotypes (R=ref,A=alt)">
##FORMAT=<ID=DP,Number=1,Type=Integer,Description="# high-quality bases">
##FORMAT=<ID=SP,Number=1,Type=Integer,Description="Phred-scaled strand bias P-value">
##FORMAT=<ID=PL,Number=G,Type=Integer,Description="List of Phred-scaled genotype likelihoods">
#CHROM	POS	ID	REF	ALT	QUAL	FILTER	INFO	FORMAT	002191_Columbia-0_ATGTCA
Chr1	926694	.	C	T	222.0	.	DP=56;VDB=0.0271;AF1=1;AC1=2;DP4=0,0,20,34;MQ=46;FQ=-190	GT:PL:GQ	1/1:255,163,0:99
Chr1	929190	.	G	T	222.0	.	DP=41;VDB=0.0254;AF1=1;AC1=2;DP4=0,0,17,23;MQ=40;FQ=-147	GT:PL:GQ	1/1:255,120,0:99
Chr1	929191	.	G	T	222.0	.	DP=41;VDB=0.0254;AF1=1;AC1=2;DP4=0,0,18,23;MQ=40;FQ=-150	GT:PL:GQ	1/1:255,123,0:99
Chr1	1706240	.	G	T	222.0	.	DP=25;VDB=0.0269;AF1=1;AC1=2;DP4=0,0,12,13;MQ=45;FQ=-102	GT:PL:GQ	1/1:255,75,0:99
Chr1	2055431	.	A	T	222.0	.	DP=41;VDB=0.0257;AF1=1;AC1=2;DP4=0,0,18,22;MQ=46;FQ=-147	GT:PL:GQ	1/1:255,120,0:99
Chr1	2769602	.	C	A	222.0	.	DP=42;VDB=0.0275;AF1=1;AC1=2;DP4=0,0,17,25;MQ=39;FQ=-153	GT:PL:GQ	1/1:255,126,0:99
Chr1	2769604	.	C	A	222.0	.	DP=42;VDB=0.0275;AF1=1;AC1=2;DP4=0,0,17,25;MQ=39;FQ=-153	GT:PL:GQ	1/1:255,126,0:99
Chr1	3496990	.	T	C	222.0	.	DP=44;VDB=0.0257;AF1=1;AC1=2;DP4=0,0,25,17;MQ=46;FQ=-153	GT:PL:GQ	1/1:255,126,0:99
Chr1	4582179	.	A	T	222.0	.	DP=18;VDB=0.0232;AF1=1;AC1=2;DP4=0,0,4,13;MQ=41;FQ=-78	GT:PL:GQ	1/1:255,51,0:99
Chr1	4582213	.	G	T	222.0	.	DP=16;VDB=0.0292;AF1=1;AC1=2;DP4=0,0,4,10;MQ=37;FQ=-69	GT:PL:GQ	1/1:255,42,0:81
Chr1	4582287	.	G	A	95.0	.	DP=9;VDB=0.0070;AF1=1;AC1=2;DP4=0,0,8,1;MQ=25;FQ=-54	GT:PL:GQ	1/1:128,27,0:51
Chr1	5699993	.	C	A	222.0	.	DP=37;VDB=0.0270;AF1=1;AC1=2;DP4=0,0,15,22;MQ=45;FQ=-138	GT:PL:GQ	1/1:255,111,0:99
Chr1	5819658	.	C	A	222.0	.	DP=15;VDB=0.0092;AF1=1;AC1=2;DP4=0,0,7,7;MQ=45;FQ=-69	GT:PL:GQ	1/1:255,42,0:81
Chr1	6538500	.	C	T	222.0	.	DP=31;VDB=0.0266;AF1=1;AC1=2;DP4=0,0,16,15;MQ=45;FQ=-120	GT:PL:GQ	1/1:255,93,0:99
Chr1	7004559	.	G	A	222.0	.	DP=29;VDB=0.0309;AF1=1;AC1=2;DP4=0,0,15,11;MQ=46;FQ=-105	GT:PL:GQ	1/1:255,78,0:99
Chr1	7056152	.	C	A	186.0	.	DP=12;VDB=0.0026;AF1=1;AC1=2;DP4=0,0,5,5;MQ=46;FQ=-57	GT:PL:GQ	1/1:219,30,0:57
Chr1	7393096	.	G	T	184.0	.	DP=23;VDB=0.0289;AF1=1;AC1=2;DP4=0,0,1,20;MQ=37;FQ=-90	GT:PL:GQ	1/1:217,63,0:99
Chr1	7675677	.	G	T	222.0	.	DP=28;VDB=0.0273;AF1=1;AC1=2;DP4=0,0,14,14;MQ=44;FQ=-111	GT:PL:GQ	1/1:255,84,0:99
Chr1	7840015	.	A	G	222.0	.	DP=43;VDB=0.0274;AF1=1;AC1=2;DP4=0,0,22,21;MQ=46;FQ=-156	GT:PL:GQ	1/1:255,129,0:99
Chr1	8458998	.	T	C	222.0	.	DP=34;VDB=0.0240;AF1=1;AC1=2;DP4=0,0,20,13;MQ=42;FQ=-126	GT:PL:GQ	1/1:255,99,0:99
Chr1	8675535	.	T	A	222.0	.	DP=19;VDB=0.0043;AF1=1;AC1=2;DP4=0,0,12,5;MQ=44;FQ=-78	GT:PL:GQ	1/1:255,51,0:99
Chr1	9005247	.	A	C	222.0	.	DP=32;VDB=0.0257;AF1=1;AC1=2;DP4=0,0,14,17;MQ=39;FQ=-120	GT:PL:GQ	1/1:255,93,0:99
Chr1	9958155	.	T	A	222.0	.	DP=40;VDB=0.0265;AF1=1;AC1=2;DP4=0,0,22,18;MQ=46;FQ=-147	GT:PL:GQ	1/1:255,120,0:99
Chr1	10272654	.	T	A	222.0	.	DP=32;VDB=0.0219;AF1=1;AC1=2;DP4=0,0,19,13;MQ=31;FQ=-123	GT:PL:GQ	1/1:255,96,0:99
Chr1	10272949	.	C	A	222.0	.	DP=36;VDB=0.0271;AF1=1;AC1=2;DP4=0,0,15,20;MQ=31;FQ=-132	GT:PL:GQ	1/1:255,105,0:99
Chr1	10417329	.	C	T	222.0	.	DP=23;VDB=0.0270;AF1=1;AC1=2;DP4=0,0,7,16;MQ=28;FQ=-96	GT:PL:GQ	1/1:255,69,0:99
Chr1	10417330	.	G	C	222.0	.	DP=23;VDB=0.0270;AF1=1;AC1=2;DP4=0,0,7,16;MQ=28;FQ=-96	GT:PL:GQ	1/1:255,69,0:99
Chr1	10417334	.	G	A	222.0	.	DP=24;VDB=0.0271;AF1=1;AC1=2;DP4=0,0,7,15;MQ=29;FQ=-93	GT:PL:GQ	1/1:255,66,0:99
Chr1	10438732	.	T	A	222.0	.	DP=43;VDB=0.0260;AF1=1;AC1=2;DP4=0,0,21,21;MQ=46;FQ=-153	GT:PL:GQ	1/1:255,126,0:99
Chr1	10525650	.	C	T	222.0	.	DP=42;VDB=0.0270;AF1=1;AC1=2;DP4=0,0,19,22;MQ=32;FQ=-150	GT:PL:GQ	1/1:255,123,0:99
Chr1	10579469	.	T	A	222.0	.	DP=36;VDB=0.0270;AF1=1;AC1=2;DP4=0,0,21,14;MQ=46;FQ=-132	GT:PL:GQ	1/1:255,105,0:99
Chr1	11212342	.	C	T	222.0	.	DP=43;VDB=0.0269;AF1=1;AC1=2;DP4=0,0,21,22;MQ=46;FQ=-156	GT:PL:GQ	1/1:255,129,0:99
Chr1	11410119	.	T	G	222.0	.	DP=39;VDB=0.0269;AF1=1;AC1=2;DP4=0,0,16,22;MQ=46;FQ=-141	GT:PL:GQ	1/1:255,114,0:99
Chr1	11703974	.	T	A	222.0	.	DP=31;VDB=0.0230;AF1=1;AC1=2;DP4=0,0,14,17;MQ=45;FQ=-120	GT:PL:GQ	1/1:255,93,0:99
Chr1	11892936	.	A	T	155.0	.	DP=15;VDB=0.0267;AF1=1;AC1=2;DP4=0,0,5,10;MQ=28;FQ=-72	GT:PL:GQ	1/1:188,45,0:87
Chr1	11895806	.	C	A	201.0	.	DP=22;VDB=0.0279;AF1=1;AC1=2;DP4=0,0,14,7;MQ=25;FQ=-90	GT:PL:GQ	1/1:234,63,0:99
Chr1	11895819	.	G	T	173.0	.	DP=19;VDB=0.0285;AF1=1;AC1=2;DP4=0,0,11,6;MQ=24;FQ=-78	GT:PL:GQ	1/1:206,51,0:99
Chr1	11953620	.	G	T	222.0	.	DP=28;VDB=0.0272;AF1=1;AC1=2;DP4=0,0,12,16;MQ=46;FQ=-111	GT:PL:GQ	1/1:255,84,0:99
Chr1	12298772	.	T	A	222.0	.	DP=43;VDB=0.0237;AF1=1;AC1=2;DP4=0,0,22,21;MQ=46;FQ=-156	GT:PL:GQ	1/1:255,129,0:99
Chr1	12513589	.	G	C	222.0	.	DP=30;VDB=0.0272;AF1=1;AC1=2;DP4=0,0,17,13;MQ=46;FQ=-117	GT:PL:GQ	1/1:255,90,0:99
Chr1	12577513	.	T	C	222.0	.	DP=52;VDB=0.0273;AF1=1;AC1=2;DP4=0,0,23,27;MQ=46;FQ=-178	GT:PL:GQ	1/1:255,151,0:99
Chr1	12854804	.	C	A	222.0	.	DP=35;VDB=0.0259;AF1=1;AC1=2;DP4=0,0,19,16;MQ=40;FQ=-132	GT:PL:GQ	1/1:255,105,0:99
Chr1	12875959	.	C	T	222.0	.	DP=29;VDB=0.0269;AF1=1;AC1=2;DP4=0,0,17,11;MQ=46;FQ=-111	GT:PL:GQ	1/1:255,84,0:99
Chr1	12876141	.	G	A	222.0	.	DP=35;VDB=0.0260;AF1=1;AC1=2;DP4=0,0,17,18;MQ=39;FQ=-132	GT:PL:GQ	1/1:255,105,0:99
Chr1	12876146	.	C	T	222.0	.	DP=33;VDB=0.0278;AF1=1;AC1=2;DP4=0,0,16,15;MQ=39;FQ=-120	GT:PL:GQ	1/1:255,93,0:99
Chr1	12876778	.	A	G	222.0	.	DP=40;VDB=0.0273;AF1=1;AC1=2;DP4=0,0,19,21;MQ=46;FQ=-147	GT:PL:GQ	1/1:255,120,0:99
Chr1	13033405	.	C	T	222.0	.	DP=45;VDB=0.0186;AF1=1;AC1=2;DP4=0,0,17,28;MQ=46;FQ=-162	GT:PL:GQ	1/1:255,135,0:99
Chr1	13177437	.	C	A	222.0	.	DP=22;VDB=0.0259;AF1=1;AC1=2;DP4=0,0,11,9;MQ=41;FQ=-87	GT:PL:GQ	1/1:255,60,0:99
Chr1	13179838	.	T	G	222.0	.	DP=23;VDB=0.0237;AF1=1;AC1=2;DP4=0,0,13,10;MQ=45;FQ=-96	GT:PL:GQ	1/1:255,69,0:99
Chr1	13267443	.	T	C	222.0	.	DP=38;VDB=0.0283;AF1=1;AC1=2;DP4=0,0,18,19;MQ=47;FQ=-138	GT:PL:GQ	1/1:255,111,0:99
Chr1	13296246	.	A	C	222.0	.	DP=23;VDB=0.0267;AF1=1;AC1=2;DP4=0,0,14,9;MQ=47;FQ=-96	GT:PL:GQ	1/1:255,69,0:99
Chr1	13308159	.	T	A	222.0	.	DP=29;VDB=0.0270;AF1=1;AC1=2;DP4=0,0,17,12;MQ=46;FQ=-114	GT:PL:GQ	1/1:255,87,0:99
Chr1	13439542	.	G	C	222.0	.	DP=27;VDB=0.0273;AF1=1;AC1=2;DP4=0,0,14,13;MQ=46;FQ=-108	GT:PL:GQ	1/1:255,81,0:99
Chr1	13658634	.	T	A	222.0	.	DP=40;VDB=0.0249;AF1=1;AC1=2;DP4=0,0,20,18;MQ=46;FQ=-141	GT:PL:GQ	1/1:255,114,0:99
Chr1	13661589	.	G	A	182.0	.	DP=9;VDB=0.0132;AF1=1;AC1=2;DP4=0,0,3,5;MQ=46;FQ=-51	GT:PL:GQ	1/1:215,24,0:45
Chr1	13742470	.	A	T	84.0	.	DP=24;VDB=0.0245;AF1=1;AC1=2;DP4=0,0,10,14;MQ=14;FQ=-99	GT:PL:GQ	1/1:117,72,0:99
Chr1	13946808	.	T	C	222.0	.	DP=21;VDB=0.0275;AF1=1;AC1=2;DP4=0,0,7,13;MQ=46;FQ=-87	GT:PL:GQ	1/1:255,60,0:99
Chr1	13972302	.	G	T	222.0	.	DP=17;VDB=0.0278;AF1=1;AC1=2;DP4=0,0,5,8;MQ=45;FQ=-66	GT:PL:GQ	1/1:255,39,0:75
Chr1	14022950	.	G	A	222.0	.	DP=42;VDB=0.0186;AF1=1;AC1=2;DP4=0,0,20,21;MQ=46;FQ=-150	GT:PL:GQ	1/1:255,123,0:99
Chr1	14225528	.	C	A	222.0	.	DP=30;VDB=0.0278;AF1=1;AC1=2;DP4=0,0,16,13;MQ=42;FQ=-114	GT:PL:GQ	1/1:255,87,0:99
Chr1	14388511	.	T	A	222.0	.	DP=25;VDB=0.0212;AF1=1;AC1=2;DP4=0,0,16,9;MQ=44;FQ=-102	GT:PL:GQ	1/1:255,75,0:99
Chr1	14434188	.	C	A	222.0	.	DP=33;VDB=0.0283;AF1=1;AC1=2;DP4=0,0,19,13;MQ=45;FQ=-123	GT:PL:GQ	1/1:255,96,0:99
Chr1	14494336	.	T	G	222.0	.	DP=27;VDB=0.0257;AF1=1;AC1=2;DP4=0,0,19,8;MQ=46;FQ=-108	GT:PL:GQ	1/1:255,81,0:99
Chr1	14499895	.	C	A	222.0	.	DP=43;VDB=0.0280;AF1=1;AC1=2;DP4=0,0,25,15;MQ=47;FQ=-147	GT:PL:GQ	1/1:255,120,0:99
Chr1	14508959	.	A	G	161.0	.	DP=17;VDB=0.0071;AF1=1;AC1=2;DP4=0,0,8,7;MQ=26;FQ=-72	GT:PL:GQ	1/1:194,45,0:87
Chr1	14543413	.	C	A	222.0	.	DP=32;VDB=0.0277;AF1=1;AC1=2;DP4=0,0,13,19;MQ=47;FQ=-123	GT:PL:GQ	1/1:255,96,0:99
Chr1	14595816	.	T	A	222.0	.	DP=31;VDB=0.0270;AF1=1;AC1=2;DP4=0,0,12,19;MQ=41;FQ=-120	GT:PL:GQ	1/1:255,93,0:99
Chr1	14604989	.	G	T	222.0	.	DP=27;VDB=0.0267;AF1=1;AC1=2;DP4=0,0,13,14;MQ=29;FQ=-108	GT:PL:GQ	1/1:255,81,0:99
Chr1	14607643	.	G	T	222.0	.	DP=55;VDB=0.0273;AF1=1;AC1=2;DP4=0,0,23,32;MQ=44;FQ=-193	GT:PL:GQ	1/1:255,166,0:99
Chr1	14607867	.	C	A	211.0	.	DP=17;VDB=0.0044;AF1=1;AC1=2;DP4=0,0,6,9;MQ=33;FQ=-72	GT:PL:GQ	1/1:244,45,0:87
Chr1	14607899	.	T	C	88.0	.	DP=8;VDB=0.0001;AF1=1;AC1=2;DP4=0,0,2,6;MQ=24;FQ=-51	GT:PL:GQ	1/1:121,24,0:45
Chr1	14607910	.	A	T	41.1	.	DP=6;VDB=0.0001;AF1=1;AC1=2;DP4=0,0,1,5;MQ=17;FQ=-45	GT:PL:GQ	1/1:74,18,0:33
Chr1	14607913	.	G	A	20.3	.	DP=5;VDB=0.0001;AF1=1;AC1=2;DP4=0,0,1,4;MQ=13;FQ=-42	GT:PL:GQ	1/1:53,15,0:26
Chr1	14608106	.	A	G	207.0	.	DP=14;VDB=0.0013;AF1=1;AC1=2;DP4=0,0,4,9;MQ=33;FQ=-66	GT:PL:GQ	1/1:240,39,0:75
Chr1	14608141	.	A	G	217.0	.	DP=14;VDB=0.0013;AF1=1;AC1=2;DP4=0,0,4,10;MQ=32;FQ=-69	GT:PL:GQ	1/1:250,42,0:81
Chr1	14608172	.	A	G	41.5	.	DP=4;VDB=0.0022;AF1=1;AC1=2;DP4=0,0,2,2;MQ=23;FQ=-39	GT:PL:GQ	1/1:74,12,0:21
Chr1	14609269	.	C	G	222.0	.	DP=63;VDB=0.0006;AF1=1;AC1=2;DP4=0,0,41,21;MQ=30;FQ=-214	GT:PL:GQ	1/1:255,187,0:99
Chr1	14609446	.	A	T	86.0	.	DP=16;VDB=0.0261;AF1=1;AC1=2;DP4=0,0,1,8;MQ=25;FQ=-54	GT:PL:GQ	1/1:119,27,0:51
Chr1	14609661	.	T	A	222.0	.	DP=38;VDB=0.0006;AF1=1;AC1=2;DP4=0,0,27,11;MQ=27;FQ=-141	GT:PL:GQ	1/1:255,114,0:99
Chr1	14609662	.	C	A	222.0	.	DP=36;VDB=0.0006;AF1=1;AC1=2;DP4=0,0,24,10;MQ=26;FQ=-129	GT:PL:GQ	1/1:255,102,0:99
Chr1	14609672	.	G	A	118.0	.	DP=17;VDB=0.0003;AF1=1;AC1=2;DP4=0,0,16,1;MQ=24;FQ=-78	GT:PL:GQ	1/1:151,51,0:99
Chr1	14609940	.	G	A	222.0	.	DP=75;VDB=0.0174;AF1=1;AC1=2;DP4=0,0,67,6;MQ=25;FQ=-247	GT:PL:GQ	1/1:255,220,0:99
Chr1	14610401	.	A	C	64.0	.	DP=11;VDB=0.0012;AF1=1;AC1=2;DP4=0,0,4,6;MQ=18;FQ=-57	GT:PL:GQ	1/1:97,30,0:57
Chr1	14610457	.	C	A	62.1	.	DP=7;VDB=0.0205;AF1=1;AC1=2;DP4=0,0,5,2;MQ=22;FQ=-48	GT:PL:GQ	1/1:95,21,0:39
Chr1	14610472	.	C	A	142.0	.	DP=12;VDB=0.0005;AF1=1;AC1=2;DP4=0,0,8,4;MQ=27;FQ=-63	GT:PL:GQ	1/1:175,36,0:69
Chr1	14656954	.	C	T	172.0	.	DP=10;VDB=0.0002;AF1=1;AC1=2;DP4=0,0,9,1;MQ=36;FQ=-57	GT:PL:GQ	1/1:205,30,0:57
Chr1	14656959	.	T	A	185.0	.	DP=13;VDB=0.0005;AF1=1;AC1=2;DP4=0,0,12,1;MQ=36;FQ=-66	GT:PL:GQ	1/1:218,39,0:75
Chr1	14658149	.	T	C	89.0	.	DP=17;VDB=0.0261;AF1=1;AC1=2;DP4=0,0,13,2;MQ=19;FQ=-72	GT:PL:GQ	1/1:122,45,0:87
Chr1	14658164	.	T	A	92.0	.	DP=17;VDB=0.0270;AF1=1;AC1=2;DP4=0,0,11,4;MQ=17;FQ=-72	GT:PL:GQ	1/1:125,45,0:87
Chr1	14659660	.	C	T	139.0	.	DP=38;VDB=0.0044;AF1=1;AC1=2;DP4=0,0,16,21;MQ=15;FQ=-138	GT:PL:GQ	1/1:172,111,0:99
Chr1	14685718	.	T	A	89.3	.	DP=5;VDB=0.0000;AF1=1;AC1=2;DP4=0,0,2,3;MQ=29;FQ=-42	GT:PL:GQ	1/1:122,15,0:27
Chr1	14685719	.	G	A	89.3	.	DP=5;VDB=0.0000;AF1=1;AC1=2;DP4=0,0,2,3;MQ=29;FQ=-42	GT:PL:GQ	1/1:122,15,0:27
Chr1	14685733	.	C	T	148.0	.	DP=8;VDB=0.0007;AF1=1;AC1=2;DP4=0,0,4,4;MQ=34;FQ=-51	GT:PL:GQ	1/1:181,24,0:45
Chr1	14722621	.	A	C	192.0	.	DP=37;VDB=0.0261;AF1=1;AC1=2;DP4=0,0,18,19;MQ=20;FQ=-138	GT:PL:GQ	1/1:225,111,0:99
Chr1	14999084	.	T	C	222.0	.	DP=37;VDB=0.0267;AF1=1;AC1=2;DP4=0,0,20,17;MQ=42;FQ=-138	GT:PL:GQ	1/1:255,111,0:99
Chr1	15036547	.	G	T	222.0	.	DP=41;VDB=0.0271;AF1=1;AC1=2;DP4=0,0,19,22;MQ=46;FQ=-150	GT:PL:GQ	1/1:255,123,0:99
Chr1	15071535	.	T	A	222.0	.	DP=46;VDB=0.0261;AF1=1;AC1=2;DP4=0,0,19,26;MQ=45;FQ=-162	GT:PL:GQ	1/1:255,135,0:99
Chr1	15092146	.	G	T	222.0	.	DP=38;VDB=0.0260;AF1=1;AC1=2;DP4=0,0,19,18;MQ=43;FQ=-138	GT:PL:GQ	1/1:255,111,0:99
Chr1	15206694	.	A	T	222.0	.	DP=37;VDB=0.0240;AF1=1;AC1=2;DP4=0,0,19,17;MQ=42;FQ=-135	GT:PL:GQ	1/1:255,108,0:99
Chr1	15417627	.	G	T	222.0	.	DP=23;VDB=0.0275;AF1=1;AC1=2;DP4=0,0,7,15;MQ=46;FQ=-93	GT:PL:GQ	1/1:255,66,0:99
Chr1	15424121	.	T	C	195.0	.	DP=36;VDB=0.0144;AF1=1;AC1=2;DP4=0,0,15,19;MQ=22;FQ=-129	GT:PL:GQ	1/1:228,102,0:99
Chr1	15424246	.	G	C	44.1	.	DP=6;VDB=0.0058;AF1=1;AC1=2;DP4=0,0,1,5;MQ=20;FQ=-45	GT:PL:GQ	1/1:77,18,0:33
Chr1	15424317	.	C	T	155.0	.	DP=8;VDB=0.0003;AF1=1;AC1=2;DP4=0,0,4,4;MQ=32;FQ=-51	GT:PL:GQ	1/1:188,24,0:45
Chr1	15424324	.	T	A	156.0	.	DP=9;VDB=0.0004;AF1=1;AC1=2;DP4=0,0,5,3;MQ=33;FQ=-51	GT:PL:GQ	1/1:189,24,0:45
Chr1	15430033	.	T	C	222.0	.	DP=41;VDB=0.0275;AF1=1;AC1=2;DP4=0,0,21,20;MQ=46;FQ=-150	GT:PL:GQ	1/1:255,123,0:99
Chr1	15430601	.	A	T	222.0	.	DP=33;VDB=0.0262;AF1=1;AC1=2;DP4=0,0,14,16;MQ=31;FQ=-117	GT:PL:GQ	1/1:255,90,0:99
Chr1	15430703	.	C	A	113.0	.	DP=13;VDB=0.0006;AF1=1;AC1=2;DP4=0,0,5,8;MQ=19;FQ=-66	GT:PL:GQ	1/1:146,39,0:75
Chr1	15430706	.	C	A	98.0	.	DP=12;VDB=0.0003;AF1=1;AC1=2;DP4=0,0,5,7;MQ=17;FQ=-63	GT:PL:GQ	1/1:131,36,0:69
Chr1	15430833	.	T	A	222.0	.	DP=14;VDB=0.0016;AF1=1;AC1=2;DP4=0,0,6,8;MQ=34;FQ=-69	GT:PL:GQ	1/1:255,42,0:81
Chr1	15430836	.	A	C	222.0	.	DP=14;VDB=0.0016;AF1=1;AC1=2;DP4=0,0,6,7;MQ=35;FQ=-66	GT:PL:GQ	1/1:255,39,0:75
Chr1	15431562	.	T	A	222.0	.	DP=49;VDB=0.0262;AF1=1;AC1=2;DP4=0,0,28,21;MQ=41;FQ=-175	GT:PL:GQ	1/1:255,148,0:99
Chr1	15435608	.	C	T	49.5	.	DP=4;VDB=0.0008;AF1=1;AC1=2;DP4=0,0,1,3;MQ=32;FQ=-39	GT:PL:GQ	1/1:82,12,0:21
Chr1	15435610	.	G	A	27.0	.	DP=3;VDB=0.0058;AF1=1;AC1=2;DP4=0,0,1,2;MQ=25;FQ=-36	GT:PL:GQ	1/1:59,9,0:16
Chr1	15436401	.	T	A	222.0	.	DP=34;VDB=0.0270;AF1=1;AC1=2;DP4=0,0,18,15;MQ=32;FQ=-126	GT:PL:GQ	1/1:255,99,0:99
Chr1	15436424	.	A	G	222.0	.	DP=39;VDB=0.0264;AF1=1;AC1=2;DP4=0,0,21,17;MQ=32;FQ=-141	GT:PL:GQ	1/1:255,114,0:99
Chr1	15436426	.	T	A	222.0	.	DP=40;VDB=0.0265;AF1=1;AC1=2;DP4=0,0,22,18;MQ=32;FQ=-147	GT:PL:GQ	1/1:255,120,0:99
Chr1	15436591	.	G	A	222.0	.	DP=24;VDB=0.0135;AF1=1;AC1=2;DP4=0,0,11,13;MQ=26;FQ=-99	GT:PL:GQ	1/1:255,72,0:99
Chr1	15436592	.	A	T	222.0	.	DP=24;VDB=0.0135;AF1=1;AC1=2;DP4=0,0,10,13;MQ=26;FQ=-96	GT:PL:GQ	1/1:255,69,0:99
Chr1	15436624	.	T	A	83.0	.	DP=12;VDB=0.0012;AF1=1;AC1=2;DP4=0,0,4,8;MQ=16;FQ=-63	GT:PL:GQ	1/1:116,36,0:69
Chr1	15436625	.	A	G	83.0	.	DP=12;VDB=0.0012;AF1=1;AC1=2;DP4=0,0,4,8;MQ=16;FQ=-63	GT:PL:GQ	1/1:116,36,0:69
Chr1	15436804	.	T	G	222.0	.	DP=27;VDB=0.0062;AF1=1;AC1=2;DP4=0,0,15,9;MQ=41;FQ=-99	GT:PL:GQ	1/1:255,72,0:99
Chr1	15436900	.	T	A	222.0	.	DP=27;VDB=0.0234;AF1=1;AC1=2;DP4=0,0,12,13;MQ=42;FQ=-102	GT:PL:GQ	1/1:255,75,0:99
Chr1	15437915	.	T	A	222.0	.	DP=58;VDB=0.0180;AF1=1;AC1=2;DP4=0,0,29,26;MQ=24;FQ=-193	GT:PL:GQ	1/1:255,166,0:99
Chr1	15437972	.	T	G	87.0	.	DP=12;VDB=0.0336;AF1=1;AC1=2;DP4=0,0,5,3;MQ=22;FQ=-51	GT:PL:GQ	1/1:120,24,0:45
Chr1	15438103	.	C	T	53.3	.	DP=6;VDB=0.0090;AF1=1;AC1=2;DP4=0,0,1,4;MQ=24;FQ=-42	GT:PL:GQ	1/1:86,15,0:27
Chr1	15487017	.	A	G	222.0	.	DP=30;VDB=0.0253;AF1=1;AC1=2;DP4=0,0,19,10;MQ=44;FQ=-114	GT:PL:GQ	1/1:255,87,0:99
Chr1	15507179	.	G	T	222.0	.	DP=32;VDB=0.0259;AF1=1;AC1=2;DP4=0,0,15,16;MQ=39;FQ=-120	GT:PL:GQ	1/1:255,93,0:99
Chr1	15507201	.	G	C	222.0	.	DP=34;VDB=0.0259;AF1=1;AC1=2;DP4=0,0,17,16;MQ=39;FQ=-126	GT:PL:GQ	1/1:255,99,0:99
Chr1	15564077	.	C	A	222.0	.	DP=23;VDB=0.0264;AF1=1;AC1=2;DP4=0,0,14,8;MQ=41;FQ=-93	GT:PL:GQ	1/1:255,66,0:99
Chr1	15596196	.	T	C	222.0	.	DP=34;VDB=0.0271;AF1=1;AC1=2;DP4=0,0,18,16;MQ=44;FQ=-129	GT:PL:GQ	1/1:255,102,0:99
Chr1	15656727	.	A	C	222.0	.	DP=28;VDB=0.0236;AF1=1;AC1=2;DP4=0,0,14,13;MQ=46;FQ=-108	GT:PL:GQ	1/1:255,81,0:99
Chr1	15670349	.	C	A	222.0	.	DP=37;VDB=0.0274;AF1=1;AC1=2;DP4=0,0,19,17;MQ=46;FQ=-135	GT:PL:GQ	1/1:255,108,0:99
Chr1	15738320	.	G	T	222.0	.	DP=32;VDB=0.0279;AF1=1;AC1=2;DP4=0,0,20,9;MQ=46;FQ=-114	GT:PL:GQ	1/1:255,87,0:99
Chr1	15739799	.	G	T	222.0	.	DP=15;VDB=0.0210;AF1=1;AC1=2;DP4=0,0,4,9;MQ=46;FQ=-66	GT:PL:GQ	1/1:255,39,0:75
Chr1	15747379	.	C	G	222.0	.	DP=36;VDB=0.0200;AF1=1;AC1=2;DP4=0,0,16,17;MQ=45;FQ=-126	GT:PL:GQ	1/1:255,99,0:99
Chr1	15972403	.	A	T	222.0	.	DP=31;VDB=0.0265;AF1=1;AC1=2;DP4=0,0,15,11;MQ=47;FQ=-105	GT:PL:GQ	1/1:255,78,0:99
Chr1	16096853	.	A	T	222.0	.	DP=34;VDB=0.0271;AF1=1;AC1=2;DP4=0,0,17,17;MQ=43;FQ=-129	GT:PL:GQ	1/1:255,102,0:99
Chr1	16218702	.	T	A	206.0	.	DP=25;VDB=0.0144;AF1=1;AC1=2;DP4=0,0,8,14;MQ=25;FQ=-93	GT:PL:GQ	1/1:239,66,0:99
Chr1	16362993	.	C	A	222.0	.	DP=43;VDB=0.0272;AF1=1;AC1=2;DP4=0,0,20,18;MQ=47;FQ=-141	GT:PL:GQ	1/1:255,114,0:99
Chr1	16601794	.	G	A	214.0	.	DP=10;VDB=0.0217;AF1=1;AC1=2;DP4=0,0,5,4;MQ=44;FQ=-54	GT:PL:GQ	1/1:247,27,0:51
Chr1	16692849	.	G	T	222.0	.	DP=31;VDB=0.0279;AF1=1;AC1=2;DP4=0,0,13,18;MQ=44;FQ=-120	GT:PL:GQ	1/1:255,93,0:99
Chr1	17214760	.	C	A	222.0	.	DP=50;VDB=0.0275;AF1=1;AC1=2;DP4=0,0,21,29;MQ=46;FQ=-178	GT:PL:GQ	1/1:255,151,0:99
Chr1	17624941	.	C	T	222.0	.	DP=27;VDB=0.0282;AF1=1;AC1=2;DP4=0,0,13,9;MQ=44;FQ=-93	GT:PL:GQ	1/1:255,66,0:99
Chr1	17714129	.	C	A	222.0	.	DP=32;VDB=0.0279;AF1=1;AC1=2;DP4=0,0,18,13;MQ=45;FQ=-120	GT:PL:GQ	1/1:255,93,0:99
Chr1	18396188	.	C	A	22.0	.	DP=4;VDB=0.0012;AF1=1;AC1=2;DP4=0,0,1,2;MQ=21;FQ=-36	GT:PL:GQ	1/1:54,9,0:15
Chr1	18396191	.	T	A	74.3	.	DP=6;VDB=0.0002;AF1=1;AC1=2;DP4=0,0,2,3;MQ=27;FQ=-42	GT:PL:GQ	1/1:107,15,0:27
Chr1	18396195	.	T	A	102.0	.	DP=7;VDB=0.0002;AF1=1;AC1=2;DP4=0,0,3,3;MQ=31;FQ=-45	GT:PL:GQ	1/1:135,18,0:33
Chr1	18398160	.	G	A	148.0	.	DP=11;VDB=0.0286;AF1=1;AC1=2;DP4=0,0,3,6;MQ=29;FQ=-54	GT:PL:GQ	1/1:181,27,0:51
Chr1	18398175	.	C	G	118.0	.	DP=11;VDB=0.0268;AF1=1;AC1=2;DP4=0,0,4,5;MQ=24;FQ=-54	GT:PL:GQ	1/1:151,27,0:51
Chr1	18398179	.	C	T	157.0	.	DP=13;VDB=0.0205;AF1=1;AC1=2;DP4=0,0,5,6;MQ=26;FQ=-60	GT:PL:GQ	1/1:190,33,0:63
Chr1	18719574	.	T	A	222.0	.	DP=25;VDB=0.0281;AF1=1;AC1=2;DP4=0,0,12,11;MQ=47;FQ=-96	GT:PL:GQ	1/1:255,69,0:99
Chr1	19780674	.	C	T	222.0	.	DP=38;VDB=0.0253;AF1=1;AC1=2;DP4=0,0,20,18;MQ=46;FQ=-141	GT:PL:GQ	1/1:255,114,0:99
Chr1	20205381	.	G	A	222.0	.	DP=33;VDB=0.0271;AF1=1;AC1=2;DP4=0,0,13,18;MQ=47;FQ=-120	GT:PL:GQ	1/1:255,93,0:99
Chr1	20277355	.	C	T	222.0	.	DP=46;VDB=0.0255;AF1=1;AC1=2;DP4=0,0,17,28;MQ=46;FQ=-162	GT:PL:GQ	1/1:255,135,0:99
Chr1	20686422	.	T	C	222.0	.	DP=56;VDB=0.0265;AF1=1;AC1=2;DP4=0,0,36,20;MQ=46;FQ=-196	GT:PL:GQ	1/1:255,169,0:99
Chr1	20824639	.	A	T	222.0	.	DP=39;VDB=0.0270;AF1=1;AC1=2;DP4=0,0,23,15;MQ=32;FQ=-141	GT:PL:GQ	1/1:255,114,0:99
Chr1	21206555	.	G	T	222.0	.	DP=22;VDB=0.0151;AF1=1;AC1=2;DP4=0,0,7,14;MQ=46;FQ=-90	GT:PL:GQ	1/1:255,63,0:99
Chr1	21744276	.	C	T	222.0	.	DP=37;VDB=0.0272;AF1=1;AC1=2;DP4=0,0,12,24;MQ=46;FQ=-135	GT:PL:GQ	1/1:255,108,0:99
Chr1	21763990	.	T	A	222.0	.	DP=47;VDB=0.0273;AF1=1;AC1=2;DP4=0,0,32,14;MQ=45;FQ=-165	GT:PL:GQ	1/1:255,138,0:99
Chr1	21765160	.	G	A	222.0	.	DP=33;VDB=0.0275;AF1=1;AC1=2;DP4=0,0,18,15;MQ=45;FQ=-126	GT:PL:GQ	1/1:255,99,0:99
Chr1	22112210	.	A	T	222.0	.	DP=23;VDB=0.0275;AF1=1;AC1=2;DP4=0,0,11,11;MQ=38;FQ=-93	GT:PL:GQ	1/1:255,66,0:99
Chr1	22170154	.	G	T	222.0	.	DP=28;VDB=0.0143;AF1=1;AC1=2;DP4=0,0,13,13;MQ=46;FQ=-105	GT:PL:GQ	1/1:255,78,0:99
Chr1	22320256	.	A	C	222.0	.	DP=61;VDB=0.0275;AF1=1;AC1=2;DP4=0,0,32,28;MQ=46;FQ=-208	GT:PL:GQ	1/1:255,181,0:99
Chr1	22450407	.	A	T	222.0	.	DP=40;VDB=0.0267;AF1=1;AC1=2;DP4=0,0,15,24;MQ=45;FQ=-144	GT:PL:GQ	1/1:255,117,0:99
Chr1	22451084	.	T	C	222.0	.	DP=38;VDB=0.0275;AF1=1;AC1=2;DP4=0,0,21,16;MQ=42;FQ=-138	GT:PL:GQ	1/1:255,111,0:99
Chr1	22615844	.	G	T	222.0	.	DP=56;VDB=0.0257;AF1=1;AC1=2;DP4=0,0,19,35;MQ=45;FQ=-190	GT:PL:GQ	1/1:255,163,0:99
Chr1	22826843	.	C	A	222.0	.	DP=51;VDB=0.0274;AF1=1;AC1=2;DP4=0,0,19,29;MQ=46;FQ=-171	GT:PL:GQ	1/1:255,144,0:99
Chr1	23240294	.	T	C	222.0	.	DP=32;VDB=0.0250;AF1=1;AC1=2;DP4=0,0,14,18;MQ=46;FQ=-123	GT:PL:GQ	1/1:255,96,0:99
Chr1	23240467	.	T	A	222.0	.	DP=29;VDB=0.0240;AF1=1;AC1=2;DP4=0,0,14,14;MQ=44;FQ=-111	GT:PL:GQ	1/1:255,84,0:99
Chr1	23896372	.	G	T	222.0	.	DP=39;VDB=0.0328;AF1=1;AC1=2;DP4=0,0,15,24;MQ=45;FQ=-144	GT:PL:GQ	1/1:255,117,0:99
Chr1	23927335	.	T	G	222.0	.	DP=35;VDB=0.0260;AF1=1;AC1=2;DP4=0,0,16,18;MQ=46;FQ=-129	GT:PL:GQ	1/1:255,102,0:99
Chr1	24190844	.	A	C	222.0	.	DP=41;VDB=0.0240;AF1=1;AC1=2;DP4=0,0,17,22;MQ=46;FQ=-144	GT:PL:GQ	1/1:255,117,0:99
Chr1	24553559	.	T	A	222.0	.	DP=34;VDB=0.0284;AF1=1;AC1=2;DP4=0,0,16,12;MQ=46;FQ=-111	GT:PL:GQ	1/1:255,84,0:99
Chr1	25180655	.	G	T	222.0	.	DP=39;VDB=0.0271;AF1=1;AC1=2;DP4=0,0,18,21;MQ=44;FQ=-144	GT:PL:GQ	1/1:255,117,0:99
Chr1	25180968	.	G	A	222.0	.	DP=34;VDB=0.0297;AF1=1;AC1=2;DP4=0,0,18,16;MQ=44;FQ=-129	GT:PL:GQ	1/1:255,102,0:99
Chr1	25181050	.	C	T	207.0	.	DP=15;VDB=0.0281;AF1=1;AC1=2;DP4=0,0,1,13;MQ=43;FQ=-69	GT:PL:GQ	1/1:240,42,0:81
Chr1	25316609	.	C	G	222.0	.	DP=43;VDB=0.0271;AF1=1;AC1=2;DP4=0,0,16,27;MQ=46;FQ=-156	GT:PL:GQ	1/1:255,129,0:99
Chr1	26621549	.	C	T	222.0	.	DP=42;VDB=0.0273;AF1=1;AC1=2;DP4=0,0,17,22;MQ=46;FQ=-144	GT:PL:GQ	1/1:255,117,0:99
Chr1	27710599	.	C	T	222.0	.	DP=32;VDB=0.0267;AF1=1;AC1=2;DP4=0,0,18,14;MQ=46;FQ=-123	GT:PL:GQ	1/1:255,96,0:99
Chr1	28369259	.	C	A	222.0	.	DP=18;VDB=0.0194;AF1=1;AC1=2;DP4=0,0,8,9;MQ=45;FQ=-78	GT:PL:GQ	1/1:255,51,0:99
Chr1	28504480	.	G	A	222.0	.	DP=27;VDB=0.0257;AF1=1;AC1=2;DP4=0,0,12,11;MQ=46;FQ=-96	GT:PL:GQ	1/1:255,69,0:99
Chr1	28815123	.	G	A	222.0	.	DP=49;VDB=0.0269;AF1=1;AC1=2;DP4=0,0,21,27;MQ=46;FQ=-171	GT:PL:GQ	1/1:255,144,0:99
Chr1	29469816	.	A	C	222.0	.	DP=33;VDB=0.0273;AF1=1;AC1=2;DP4=0,0,19,13;MQ=46;FQ=-123	GT:PL:GQ	1/1:255,96,0:99
Chr2	12746	.	C	T	222.0	.	DP=29;VDB=0.0272;AF1=1;AC1=2;DP4=0,0,16,11;MQ=45;FQ=-108	GT:PL:GQ	1/1:255,81,0:99
Chr2	22178	.	G	T	222.0	.	DP=15;VDB=0.0260;AF1=1;AC1=2;DP4=0,0,6,8;MQ=45;FQ=-69	GT:PL:GQ	1/1:255,42,0:81
Chr2	38645	.	C	A	167.0	.	DP=8;VDB=0.0007;AF1=1;AC1=2;DP4=0,0,4,4;MQ=42;FQ=-51	GT:PL:GQ	1/1:200,24,0:45
Chr2	52091	.	G	T	122.0	.	DP=24;VDB=0.0287;AF1=1;AC1=2;DP4=0,0,21,2;MQ=25;FQ=-96	GT:PL:GQ	1/1:155,69,0:99
Chr2	56257	.	G	T	168.0	.	DP=10;VDB=0.0058;AF1=1;AC1=2;DP4=0,0,6,3;MQ=42;FQ=-54	GT:PL:GQ	1/1:201,27,0:51
Chr2	708230	.	T	A	222.0	.	DP=57;VDB=0.0219;AF1=1;AC1=2;DP4=0,0,22,34;MQ=46;FQ=-196	GT:PL:GQ	1/1:255,169,0:99
Chr2	709227	.	A	G	222.0	.	DP=29;VDB=0.0273;AF1=1;AC1=2;DP4=0,0,8,19;MQ=45;FQ=-108	GT:PL:GQ	1/1:255,81,0:99
Chr2	885800	.	T	A	44.0	.	DP=15;VDB=0.0275;AF1=1;AC1=2;DP4=0,0,8,6;MQ=12;FQ=-69	GT:PL:GQ	1/1:77,42,0:79
Chr2	1059900	.	A	C	222.0	.	DP=27;VDB=0.0273;AF1=1;AC1=2;DP4=0,0,15,11;MQ=47;FQ=-105	GT:PL:GQ	1/1:255,78,0:99
Chr2	1608348	.	A	T	222.0	.	DP=35;VDB=0.0278;AF1=1;AC1=2;DP4=0,0,13,19;MQ=39;FQ=-123	GT:PL:GQ	1/1:255,96,0:99
Chr2	1856630	.	C	T	222.0	.	DP=35;VDB=0.0275;AF1=1;AC1=2;DP4=0,0,17,18;MQ=46;FQ=-132	GT:PL:GQ	1/1:255,105,0:99
Chr2	2112678	.	A	C	222.0	.	DP=30;VDB=0.0271;AF1=1;AC1=2;DP4=0,0,13,14;MQ=44;FQ=-108	GT:PL:GQ	1/1:255,81,0:99
Chr2	2227014	.	A	T	222.0	.	DP=32;VDB=0.0294;AF1=1;AC1=2;DP4=0,0,13,18;MQ=45;FQ=-120	GT:PL:GQ	1/1:255,93,0:99
Chr2	2276319	.	G	T	222.0	.	DP=27;VDB=0.0275;AF1=1;AC1=2;DP4=0,0,13,14;MQ=43;FQ=-108	GT:PL:GQ	1/1:255,81,0:99
Chr2	2277877	.	T	G	222.0	.	DP=28;VDB=0.0205;AF1=1;AC1=2;DP4=0,0,13,15;MQ=46;FQ=-111	GT:PL:GQ	1/1:255,84,0:99
Chr2	2296614	.	A	T	222.0	.	DP=45;VDB=0.0278;AF1=1;AC1=2;DP4=0,0,22,18;MQ=41;FQ=-147	GT:PL:GQ	1/1:255,120,0:99
Chr2	2296621	.	A	G	222.0	.	DP=44;VDB=0.0281;AF1=1;AC1=2;DP4=0,0,23,18;MQ=41;FQ=-150	GT:PL:GQ	1/1:255,123,0:99
Chr2	2530051	.	A	C	222.0	.	DP=32;VDB=0.0272;AF1=1;AC1=2;DP4=0,0,20,10;MQ=46;FQ=-117	GT:PL:GQ	1/1:255,90,0:99
Chr2	2568811	.	C	T	212.0	.	DP=16;VDB=0.0273;AF1=1;AC1=2;DP4=0,0,8,8;MQ=31;FQ=-75	GT:PL:GQ	1/1:245,48,0:93
Chr2	2599960	.	T	G	222.0	.	DP=23;VDB=0.0269;AF1=1;AC1=2;DP4=0,0,12,11;MQ=45;FQ=-96	GT:PL:GQ	1/1:255,69,0:99
Chr2	2644618	.	A	T	222.0	.	DP=20;VDB=0.0275;AF1=1;AC1=2;DP4=0,0,9,10;MQ=46;FQ=-84	GT:PL:GQ	1/1:255,57,0:99
Chr2	2658413	.	G	C	222.0	.	DP=34;VDB=0.0280;AF1=1;AC1=2;DP4=0,0,14,17;MQ=46;FQ=-120	GT:PL:GQ	1/1:255,93,0:99
Chr2	2659092	.	C	T	222.0	.	DP=36;VDB=0.0207;AF1=1;AC1=2;DP4=0,0,19,17;MQ=46;FQ=-135	GT:PL:GQ	1/1:255,108,0:99
Chr2	2673209	.	A	G	222.0	.	DP=32;VDB=0.0214;AF1=1;AC1=2;DP4=0,0,13,18;MQ=38;FQ=-120	GT:PL:GQ	1/1:255,93,0:99
Chr2	2695277	.	T	C	222.0	.	DP=34;VDB=0.0270;AF1=1;AC1=2;DP4=0,0,22,11;MQ=46;FQ=-126	GT:PL:GQ	1/1:255,99,0:99
Chr2	2707806	.	C	A	173.0	.	DP=22;VDB=0.0265;AF1=1;AC1=2;DP4=0,0,13,7;MQ=23;FQ=-87	GT:PL:GQ	1/1:206,60,0:99
Chr2	2806509	.	A	G	222.0	.	DP=38;VDB=0.0245;AF1=1;AC1=2;DP4=0,0,18,20;MQ=46;FQ=-141	GT:PL:GQ	1/1:255,114,0:99
Chr2	2828465	.	C	T	222.0	.	DP=34;VDB=0.0271;AF1=1;AC1=2;DP4=0,0,14,17;MQ=47;FQ=-120	GT:PL:GQ	1/1:255,93,0:99
Chr2	2881909	.	G	A	222.0	.	DP=27;VDB=0.0236;AF1=1;AC1=2;DP4=0,0,9,17;MQ=46;FQ=-105	GT:PL:GQ	1/1:255,78,0:99
Chr2	2902656	.	A	C	222.0	.	DP=38;VDB=0.0273;AF1=1;AC1=2;DP4=0,0,17,19;MQ=38;FQ=-135	GT:PL:GQ	1/1:255,108,0:99
Chr2	3071372	.	A	C	222.0	.	DP=41;VDB=0.0265;AF1=1;AC1=2;DP4=0,0,19,22;MQ=46;FQ=-150	GT:PL:GQ	1/1:255,123,0:99
Chr2	3071737	.	C	A	222.0	.	DP=39;VDB=0.0270;AF1=1;AC1=2;DP4=0,0,16,20;MQ=46;FQ=-135	GT:PL:GQ	1/1:255,108,0:99
Chr2	3105817	.	A	C	222.0	.	DP=30;VDB=0.0276;AF1=1;AC1=2;DP4=0,0,17,13;MQ=45;FQ=-117	GT:PL:GQ	1/1:255,90,0:99
Chr2	3201598	.	A	T	222.0	.	DP=41;VDB=0.0266;AF1=1;AC1=2;DP4=0,0,19,21;MQ=46;FQ=-147	GT:PL:GQ	1/1:255,120,0:99
Chr2	3224111	.	C	A	222.0	.	DP=21;VDB=0.0250;AF1=1;AC1=2;DP4=0,0,11,10;MQ=35;FQ=-90	GT:PL:GQ	1/1:255,63,0:99
Chr2	3611483	.	A	G	222.0	.	DP=24;VDB=0.0236;AF1=1;AC1=2;DP4=0,0,13,9;MQ=32;FQ=-93	GT:PL:GQ	1/1:255,66,0:99
Chr2	3693702	.	C	T	222.0	.	DP=31;VDB=0.0270;AF1=1;AC1=2;DP4=0,0,12,16;MQ=46;FQ=-111	GT:PL:GQ	1/1:255,84,0:99
Chr2	3736639	.	T	C	222.0	.	DP=36;VDB=0.0271;AF1=1;AC1=2;DP4=0,0,16,20;MQ=46;FQ=-135	GT:PL:GQ	1/1:255,108,0:99
Chr2	3776563	.	A	C	222.0	.	DP=40;VDB=0.0281;AF1=1;AC1=2;DP4=0,0,16,23;MQ=46;FQ=-144	GT:PL:GQ	1/1:255,117,0:99
Chr2	3786997	.	A	T	222.0	.	DP=35;VDB=0.0231;AF1=1;AC1=2;DP4=0,0,22,13;MQ=46;FQ=-132	GT:PL:GQ	1/1:255,105,0:99
Chr2	3804412	.	G	A	222.0	.	DP=41;VDB=0.0270;AF1=1;AC1=2;DP4=0,0,23,18;MQ=46;FQ=-150	GT:PL:GQ	1/1:255,123,0:99
Chr2	3845391	.	C	T	222.0	.	DP=21;VDB=0.0250;AF1=1;AC1=2;DP4=0,0,11,9;MQ=46;FQ=-87	GT:PL:GQ	1/1:255,60,0:99
Chr2	3858401	.	A	T	222.0	.	DP=28;VDB=0.0253;AF1=1;AC1=2;DP4=0,0,14,11;MQ=46;FQ=-102	GT:PL:GQ	1/1:255,75,0:99
Chr2	3862151	.	C	A	222.0	.	DP=37;VDB=0.0270;AF1=1;AC1=2;DP4=0,0,16,19;MQ=46;FQ=-132	GT:PL:GQ	1/1:255,105,0:99
Chr2	3906229	.	A	C	222.0	.	DP=36;VDB=0.0250;AF1=1;AC1=2;DP4=0,0,18,18;MQ=45;FQ=-135	GT:PL:GQ	1/1:255,108,0:99
Chr2	3987289	.	T	G	222.0	.	DP=40;VDB=0.0264;AF1=1;AC1=2;DP4=0,0,20,18;MQ=46;FQ=-141	GT:PL:GQ	1/1:255,114,0:99
Chr2	4176040	.	T	A	222.0	.	DP=30;VDB=0.0275;AF1=1;AC1=2;DP4=0,0,16,11;MQ=46;FQ=-108	GT:PL:GQ	1/1:255,81,0:99
Chr2	4189687	.	T	A	222.0	.	DP=39;VDB=0.0235;AF1=1;AC1=2;DP4=0,0,19,19;MQ=39;FQ=-141	GT:PL:GQ	1/1:255,114,0:99
Chr2	4380000	.	T	C	222.0	.	DP=36;VDB=0.0271;AF1=1;AC1=2;DP4=0,0,13,23;MQ=46;FQ=-135	GT:PL:GQ	1/1:255,108,0:99
Chr2	4380316	.	A	C	222.0	.	DP=31;VDB=0.0261;AF1=1;AC1=2;DP4=0,0,16,14;MQ=46;FQ=-117	GT:PL:GQ	1/1:255,90,0:99
Chr2	4396736	.	C	A	222.0	.	DP=31;VDB=0.0264;AF1=1;AC1=2;DP4=0,0,22,8;MQ=46;FQ=-117	GT:PL:GQ	1/1:255,90,0:99
Chr2	4528830	.	A	T	222.0	.	DP=23;VDB=0.0278;AF1=1;AC1=2;DP4=0,0,12,10;MQ=47;FQ=-93	GT:PL:GQ	1/1:255,66,0:99
Chr2	4779325	.	T	A	222.0	.	DP=33;VDB=0.0219;AF1=1;AC1=2;DP4=0,0,12,20;MQ=45;FQ=-123	GT:PL:GQ	1/1:255,96,0:99
Chr2	4849247	.	G	C	222.0	.	DP=35;VDB=0.0277;AF1=1;AC1=2;DP4=0,0,16,19;MQ=46;FQ=-132	GT:PL:GQ	1/1:255,105,0:99
Chr2	4853370	.	A	G	222.0	.	DP=32;VDB=0.0275;AF1=1;AC1=2;DP4=0,0,16,15;MQ=45;FQ=-120	GT:PL:GQ	1/1:255,93,0:99
Chr2	4906415	.	A	T	222.0	.	DP=56;VDB=0.0275;AF1=1;AC1=2;DP4=0,0,23,32;MQ=41;FQ=-193	GT:PL:GQ	1/1:255,166,0:99
Chr2	4923157	.	C	T	162.0	.	DP=23;VDB=0.0127;AF1=1;AC1=2;DP4=0,0,14,9;MQ=26;FQ=-96	GT:PL:GQ	1/1:195,69,0:99
Chr2	4973819	.	C	T	222.0	.	DP=21;VDB=0.0262;AF1=1;AC1=2;DP4=0,0,11,10;MQ=46;FQ=-90	GT:PL:GQ	1/1:255,63,0:99
Chr2	5026204	.	A	G	222.0	.	DP=42;VDB=0.0264;AF1=1;AC1=2;DP4=0,0,20,22;MQ=46;FQ=-153	GT:PL:GQ	1/1:255,126,0:99
Chr2	5105646	.	C	A	222.0	.	DP=19;VDB=0.0255;AF1=1;AC1=2;DP4=0,0,10,8;MQ=46;FQ=-81	GT:PL:GQ	1/1:255,54,0:99
Chr2	5224176	.	G	T	57.0	.	DP=14;VDB=0.0269;AF1=1;AC1=2;DP4=0,0,11,2;MQ=15;FQ=-66	GT:PL:GQ	1/1:90,39,0:75
Chr2	5277241	.	T	G	222.0	.	DP=32;VDB=0.0262;AF1=1;AC1=2;DP4=0,0,19,13;MQ=39;FQ=-123	GT:PL:GQ	1/1:255,96,0:99
Chr2	5341378	.	A	T	222.0	.	DP=28;VDB=0.0275;AF1=1;AC1=2;DP4=0,0,11,15;MQ=46;FQ=-105	GT:PL:GQ	1/1:255,78,0:99
Chr2	5344979	.	T	A	222.0	.	DP=29;VDB=0.0226;AF1=1;AC1=2;DP4=0,0,20,9;MQ=44;FQ=-114	GT:PL:GQ	1/1:255,87,0:99
Chr2	5350207	.	T	C	222.0	.	DP=33;VDB=0.0269;AF1=1;AC1=2;DP4=0,0,15,16;MQ=46;FQ=-120	GT:PL:GQ	1/1:255,93,0:99
Chr2	5354149	.	T	A	222.0	.	DP=46;VDB=0.0287;AF1=1;AC1=2;DP4=0,0,20,18;MQ=44;FQ=-141	GT:PL:GQ	1/1:255,114,0:99
Chr2	5372931	.	G	T	218.0	.	DP=24;VDB=0.0265;AF1=1;AC1=2;DP4=0,0,2,19;MQ=46;FQ=-90	GT:PL:GQ	1/1:251,63,0:99
Chr2	5494228	.	A	C	222.0	.	DP=34;VDB=0.0254;AF1=1;AC1=2;DP4=0,0,19,14;MQ=46;FQ=-126	GT:PL:GQ	1/1:255,99,0:99
Chr2	5568592	.	C	T	174.0	.	DP=19;VDB=0.0278;AF1=1;AC1=2;DP4=0,0,9,7;MQ=26;FQ=-75	GT:PL:GQ	1/1:207,48,0:93
Chr2	5781771	.	C	A	222.0	.	DP=19;VDB=0.0278;AF1=1;AC1=2;DP4=0,0,10,9;MQ=46;FQ=-84	GT:PL:GQ	1/1:255,57,0:99
Chr2	5812637	.	C	A	222.0	.	DP=10;VDB=0.0244;AF1=1;AC1=2;DP4=0,0,5,5;MQ=44;FQ=-57	GT:PL:GQ	1/1:255,30,0:57
Chr2	5963235	.	A	T	205.0	.	DP=18;VDB=0.0181;AF1=1;AC1=2;DP4=0,0,11,7;MQ=27;FQ=-81	GT:PL:GQ	1/1:238,54,0:99
Chr2	6054492	.	A	G	222.0	.	DP=23;VDB=0.0243;AF1=1;AC1=2;DP4=0,0,11,11;MQ=45;FQ=-93	GT:PL:GQ	1/1:255,66,0:99
Chr2	6124711	.	A	C	222.0	.	DP=31;VDB=0.0181;AF1=1;AC1=2;DP4=0,0,22,9;MQ=46;FQ=-120	GT:PL:GQ	1/1:255,93,0:99
Chr2	6125453	.	C	A	222.0	.	DP=23;VDB=0.0273;AF1=1;AC1=2;DP4=0,0,12,11;MQ=46;FQ=-96	GT:PL:GQ	1/1:255,69,0:99
Chr2	6341089	.	C	A	222.0	.	DP=31;VDB=0.0266;AF1=1;AC1=2;DP4=0,0,20,9;MQ=40;FQ=-114	GT:PL:GQ	1/1:255,87,0:99
Chr2	6422633	.	A	G	222.0	.	DP=29;VDB=0.0273;AF1=1;AC1=2;DP4=0,0,12,17;MQ=37;FQ=-114	GT:PL:GQ	1/1:255,87,0:99
Chr2	6448931	.	A	T	222.0	.	DP=41;VDB=0.0280;AF1=1;AC1=2;DP4=0,0,19,22;MQ=45;FQ=-150	GT:PL:GQ	1/1:255,123,0:99
Chr2	6455731	.	A	T	222.0	.	DP=32;VDB=0.0250;AF1=1;AC1=2;DP4=0,0,16,13;MQ=45;FQ=-114	GT:PL:GQ	1/1:255,87,0:99
Chr2	6597506	.	A	G	222.0	.	DP=36;VDB=0.0273;AF1=1;AC1=2;DP4=0,0,18,18;MQ=43;FQ=-135	GT:PL:GQ	1/1:255,108,0:99
Chr2	6923598	.	A	T	222.0	.	DP=41;VDB=0.0275;AF1=1;AC1=2;DP4=0,0,19,22;MQ=45;FQ=-150	GT:PL:GQ	1/1:255,123,0:99
Chr2	7059434	.	A	C	222.0	.	DP=41;VDB=0.0271;AF1=1;AC1=2;DP4=0,0,22,17;MQ=43;FQ=-144	GT:PL:GQ	1/1:255,117,0:99
Chr2	7499969	.	G	A	222.0	.	DP=40;VDB=0.0277;AF1=1;AC1=2;DP4=0,0,25,15;MQ=46;FQ=-147	GT:PL:GQ	1/1:255,120,0:99
Chr2	7736630	.	T	A	222.0	.	DP=39;VDB=0.0254;AF1=1;AC1=2;DP4=0,0,17,19;MQ=46;FQ=-135	GT:PL:GQ	1/1:255,108,0:99
Chr2	8081180	.	C	G	222.0	.	DP=55;VDB=0.0257;AF1=1;AC1=2;DP4=0,0,29,23;MQ=46;FQ=-184	GT:PL:GQ	1/1:255,157,0:99
Chr2	8687834	.	G	T	222.0	.	DP=32;VDB=0.0257;AF1=1;AC1=2;DP4=0,0,12,20;MQ=46;FQ=-123	GT:PL:GQ	1/1:255,96,0:99
Chr2	9851992	.	C	T	222.0	.	DP=48;VDB=0.0277;AF1=1;AC1=2;DP4=0,0,20,27;MQ=46;FQ=-168	GT:PL:GQ	1/1:255,141,0:99
Chr2	10019560	.	A	C	222.0	.	DP=40;VDB=0.0195;AF1=1;AC1=2;DP4=0,0,18,22;MQ=36;FQ=-147	GT:PL:GQ	1/1:255,120,0:99
Chr2	11162058	.	C	A	222.0	.	DP=34;VDB=0.0265;AF1=1;AC1=2;DP4=0,0,14,20;MQ=47;FQ=-129	GT:PL:GQ	1/1:255,102,0:99
Chr2	11434437	.	A	C	222.0	.	DP=48;VDB=0.0253;AF1=1;AC1=2;DP4=0,0,26,19;MQ=46;FQ=-162	GT:PL:GQ	1/1:255,135,0:99
Chr2	12286078	.	T	C	222.0	.	DP=45;VDB=0.0255;AF1=1;AC1=2;DP4=0,0,20,25;MQ=46;FQ=-162	GT:PL:GQ	1/1:255,135,0:99
Chr2	13445136	.	A	T	222.0	.	DP=50;VDB=0.0271;AF1=1;AC1=2;DP4=0,0,22,27;MQ=46;FQ=-175	GT:PL:GQ	1/1:255,148,0:99
Chr2	14622897	.	G	A	222.0	.	DP=37;VDB=0.0265;AF1=1;AC1=2;DP4=0,0,12,23;MQ=46;FQ=-132	GT:PL:GQ	1/1:255,105,0:99
Chr2	16009718	.	A	T	195.0	.	DP=22;VDB=0.0277;AF1=1;AC1=2;DP4=0,0,9,12;MQ=27;FQ=-90	GT:PL:GQ	1/1:228,63,0:99
Chr2	16875951	.	C	T	222.0	.	DP=26;VDB=0.0243;AF1=1;AC1=2;DP4=0,0,10,15;MQ=46;FQ=-102	GT:PL:GQ	1/1:255,75,0:99
Chr2	17995589	.	A	C	222.0	.	DP=40;VDB=0.0249;AF1=1;AC1=2;DP4=0,0,21,17;MQ=46;FQ=-141	GT:PL:GQ	1/1:255,114,0:99
Chr2	18563458	.	G	T	222.0	.	DP=38;VDB=0.0273;AF1=1;AC1=2;DP4=0,0,17,20;MQ=36;FQ=-138	GT:PL:GQ	1/1:255,111,0:99
Chr2	19000020	.	A	T	95.1	.	DP=7;VDB=0.0277;AF1=1;AC1=2;DP4=0,0,1,6;MQ=26;FQ=-48	GT:PL:GQ	1/1:128,21,0:39
Chr2	19000022	.	A	G	95.1	.	DP=7;VDB=0.0277;AF1=1;AC1=2;DP4=0,0,1,6;MQ=26;FQ=-48	GT:PL:GQ	1/1:128,21,0:39
Chr2	19375291	.	T	A	222.0	.	DP=38;VDB=0.0275;AF1=1;AC1=2;DP4=0,0,18,19;MQ=40;FQ=-138	GT:PL:GQ	1/1:255,111,0:99
Chr2	19375298	.	T	A	222.0	.	DP=37;VDB=0.0281;AF1=1;AC1=2;DP4=0,0,18,19;MQ=40;FQ=-138	GT:PL:GQ	1/1:255,111,0:99
Chr2	19696553	.	C	T	222.0	.	DP=27;VDB=0.0236;AF1=1;AC1=2;DP4=0,0,9,15;MQ=47;FQ=-99	GT:PL:GQ	1/1:255,72,0:99
Chr2	19697574	.	T	A	49.5	.	DP=6;VDB=0.0262;AF1=1;AC1=2;DP4=0,0,2,2;MQ=32;FQ=-39	GT:PL:GQ	1/1:82,12,0:21
Chr2	19697575	.	T	C	47.5	.	DP=6;VDB=0.0262;AF1=1;AC1=2;DP4=0,0,2,2;MQ=32;FQ=-39	GT:PL:GQ	1/1:80,12,0:21
Chr3	44429	.	A	T	222.0	.	DP=26;VDB=0.0113;AF1=1;AC1=2;DP4=0,0,17,5;MQ=45;FQ=-93	GT:PL:GQ	1/1:255,66,0:99
Chr3	293451	.	T	G	222.0	.	DP=41;VDB=0.0278;AF1=1;AC1=2;DP4=0,0,20,20;MQ=46;FQ=-147	GT:PL:GQ	1/1:255,120,0:99
Chr3	1843368	.	T	A	222.0	.	DP=34;VDB=0.0277;AF1=1;AC1=2;DP4=0,0,17,14;MQ=47;FQ=-120	GT:PL:GQ	1/1:255,93,0:99
Chr3	2849685	.	A	C	222.0	.	DP=41;VDB=0.0278;AF1=1;AC1=2;DP4=0,0,19,20;MQ=45;FQ=-144	GT:PL:GQ	1/1:255,117,0:99
Chr3	3007742	.	C	G	222.0	.	DP=40;VDB=0.0245;AF1=1;AC1=2;DP4=0,0,24,15;MQ=46;FQ=-144	GT:PL:GQ	1/1:255,117,0:99
Chr3	3114003	.	G	T	222.0	.	DP=21;VDB=0.0261;AF1=1;AC1=2;DP4=0,0,10,10;MQ=46;FQ=-87	GT:PL:GQ	1/1:255,60,0:99
Chr3	4885275	.	A	C	222.0	.	DP=14;VDB=0.0272;AF1=1;AC1=2;DP4=0,0,8,5;MQ=46;FQ=-66	GT:PL:GQ	1/1:255,39,0:75
Chr3	5025121	.	G	A	222.0	.	DP=29;VDB=0.0235;AF1=1;AC1=2;DP4=0,0,15,14;MQ=46;FQ=-114	GT:PL:GQ	1/1:255,87,0:99
Chr3	5816271	.	T	C	141.0	.	DP=9;VDB=0.0469;AF1=1;AC1=2;DP4=0,0,3,4;MQ=42;FQ=-48	GT:PL:GQ	1/1:174,21,0:39
Chr3	7786375	.	C	A	222.0	.	DP=42;VDB=0.0271;AF1=1;AC1=2;DP4=0,0,24,18;MQ=41;FQ=-153	GT:PL:GQ	1/1:255,126,0:99
Chr3	7896480	.	T	A	222.0	.	DP=55;VDB=0.0268;AF1=1;AC1=2;DP4=0,0,20,34;MQ=44;FQ=-190	GT:PL:GQ	1/1:255,163,0:99
Chr3	9608861	.	T	A	222.0	.	DP=33;VDB=0.0256;AF1=1;AC1=2;DP4=0,0,17,16;MQ=26;FQ=-126	GT:PL:GQ	1/1:255,99,0:99
Chr3	10200575	.	T	A	222.0	.	DP=35;VDB=0.0271;AF1=1;AC1=2;DP4=0,0,18,15;MQ=46;FQ=-126	GT:PL:GQ	1/1:255,99,0:99
Chr3	10289851	.	A	C	222.0	.	DP=42;VDB=0.0277;AF1=1;AC1=2;DP4=0,0,17,21;MQ=46;FQ=-141	GT:PL:GQ	1/1:255,114,0:99
Chr3	10496355	.	C	A	222.0	.	DP=31;VDB=0.0259;AF1=1;AC1=2;DP4=0,0,13,14;MQ=44;FQ=-108	GT:PL:GQ	1/1:255,81,0:99
Chr3	10713769	.	C	T	222.0	.	DP=43;VDB=0.0239;AF1=1;AC1=2;DP4=0,0,14,29;MQ=46;FQ=-156	GT:PL:GQ	1/1:255,129,0:99
Chr3	10819439	.	C	T	222.0	.	DP=43;VDB=0.0273;AF1=1;AC1=2;DP4=0,0,23,19;MQ=46;FQ=-153	GT:PL:GQ	1/1:255,126,0:99
Chr3	10932801	.	G	A	222.0	.	DP=30;VDB=0.0262;AF1=1;AC1=2;DP4=0,0,19,11;MQ=46;FQ=-117	GT:PL:GQ	1/1:255,90,0:99
Chr3	11324585	.	T	C	222.0	.	DP=44;VDB=0.0279;AF1=1;AC1=2;DP4=0,0,20,21;MQ=46;FQ=-150	GT:PL:GQ	1/1:255,123,0:99
Chr3	11370026	.	A	C	222.0	.	DP=39;VDB=0.0270;AF1=1;AC1=2;DP4=0,0,17,22;MQ=41;FQ=-144	GT:PL:GQ	1/1:255,117,0:99
Chr3	11595395	.	G	A	222.0	.	DP=31;VDB=0.0253;AF1=1;AC1=2;DP4=0,0,11,19;MQ=44;FQ=-117	GT:PL:GQ	1/1:255,90,0:99
Chr3	11851888	.	A	G	222.0	.	DP=32;VDB=0.0278;AF1=1;AC1=2;DP4=0,0,13,19;MQ=46;FQ=-123	GT:PL:GQ	1/1:255,96,0:99
Chr3	12049286	.	G	T	222.0	.	DP=20;VDB=0.0271;AF1=1;AC1=2;DP4=0,0,11,7;MQ=47;FQ=-81	GT:PL:GQ	1/1:255,54,0:99
Chr3	12224698	.	A	G	214.0	.	DP=23;VDB=0.0248;AF1=1;AC1=2;DP4=0,0,11,12;MQ=25;FQ=-96	GT:PL:GQ	1/1:247,69,0:99
Chr3	12306670	.	A	C	222.0	.	DP=46;VDB=0.0280;AF1=1;AC1=2;DP4=0,0,18,26;MQ=45;FQ=-159	GT:PL:GQ	1/1:255,132,0:99
Chr3	12471140	.	T	C	222.0	.	DP=31;VDB=0.0257;AF1=1;AC1=2;DP4=0,0,12,18;MQ=44;FQ=-117	GT:PL:GQ	1/1:255,90,0:99
Chr3	12777980	.	A	T	222.0	.	DP=33;VDB=0.0265;AF1=1;AC1=2;DP4=0,0,12,17;MQ=46;FQ=-114	GT:PL:GQ	1/1:255,87,0:99
Chr3	12856414	.	T	C	222.0	.	DP=24;VDB=0.0267;AF1=1;AC1=2;DP4=0,0,9,14;MQ=43;FQ=-96	GT:PL:GQ	1/1:255,69,0:99
Chr3	13075708	.	A	C	222.0	.	DP=49;VDB=0.0254;AF1=1;AC1=2;DP4=0,0,25,24;MQ=45;FQ=-175	GT:PL:GQ	1/1:255,148,0:99
Chr3	13077754	.	A	C	222.0	.	DP=22;VDB=0.0262;AF1=1;AC1=2;DP4=0,0,12,10;MQ=42;FQ=-93	GT:PL:GQ	1/1:255,66,0:99
Chr3	13092297	.	T	C	222.0	.	DP=37;VDB=0.0271;AF1=1;AC1=2;DP4=0,0,22,15;MQ=41;FQ=-138	GT:PL:GQ	1/1:255,111,0:99
Chr3	13114154	.	G	T	222.0	.	DP=29;VDB=0.0269;AF1=1;AC1=2;DP4=0,0,11,18;MQ=46;FQ=-114	GT:PL:GQ	1/1:255,87,0:99
Chr3	13235046	.	A	G	222.0	.	DP=41;VDB=0.0275;AF1=1;AC1=2;DP4=0,0,24,17;MQ=46;FQ=-150	GT:PL:GQ	1/1:255,123,0:99
Chr3	13289129	.	G	T	222.0	.	DP=32;VDB=0.0186;AF1=1;AC1=2;DP4=0,0,16,16;MQ=45;FQ=-123	GT:PL:GQ	1/1:255,96,0:99
Chr3	13300375	.	C	T	222.0	.	DP=36;VDB=0.0266;AF1=1;AC1=2;DP4=0,0,17,18;MQ=46;FQ=-132	GT:PL:GQ	1/1:255,105,0:99
Chr3	13308323	.	T	A	222.0	.	DP=51;VDB=0.0257;AF1=1;AC1=2;DP4=0,0,30,21;MQ=45;FQ=-181	GT:PL:GQ	1/1:255,154,0:99
Chr3	13353642	.	T	A	222.0	.	DP=34;VDB=0.0282;AF1=1;AC1=2;DP4=0,0,18,16;MQ=41;FQ=-129	GT:PL:GQ	1/1:255,102,0:99
Chr3	13368899	.	C	A	222.0	.	DP=34;VDB=0.0270;AF1=1;AC1=2;DP4=0,0,19,15;MQ=46;FQ=-129	GT:PL:GQ	1/1:255,102,0:99
Chr3	13421618	.	A	G	222.0	.	DP=28;VDB=0.0179;AF1=1;AC1=2;DP4=0,0,21,6;MQ=45;FQ=-108	GT:PL:GQ	1/1:255,81,0:99
Chr3	13427373	.	A	C	222.0	.	DP=42;VDB=0.0268;AF1=1;AC1=2;DP4=0,0,19,19;MQ=46;FQ=-141	GT:PL:GQ	1/1:255,114,0:99
Chr3	13480584	.	T	A	222.0	.	DP=32;VDB=0.0200;AF1=1;AC1=2;DP4=0,0,13,19;MQ=46;FQ=-123	GT:PL:GQ	1/1:255,96,0:99
Chr3	13498259	.	A	C	222.0	.	DP=39;VDB=0.0249;AF1=1;AC1=2;DP4=0,0,17,20;MQ=45;FQ=-138	GT:PL:GQ	1/1:255,111,0:99
Chr3	13595645	.	A	G	222.0	.	DP=33;VDB=0.0217;AF1=1;AC1=2;DP4=0,0,15,16;MQ=40;FQ=-120	GT:PL:GQ	1/1:255,93,0:99
Chr3	13595653	.	A	G	222.0	.	DP=34;VDB=0.0217;AF1=1;AC1=2;DP4=0,0,16,16;MQ=40;FQ=-123	GT:PL:GQ	1/1:255,96,0:99
Chr3	13624436	.	C	A	222.0	.	DP=23;VDB=0.0254;AF1=1;AC1=2;DP4=0,0,10,12;MQ=46;FQ=-93	GT:PL:GQ	1/1:255,66,0:99
Chr3	13629120	.	C	A	222.0	.	DP=18;VDB=0.0241;AF1=1;AC1=2;DP4=0,0,7,10;MQ=39;FQ=-78	GT:PL:GQ	1/1:255,51,0:99
Chr3	13732598	.	T	C	222.0	.	DP=26;VDB=0.0231;AF1=1;AC1=2;DP4=0,0,15,11;MQ=33;FQ=-105	GT:PL:GQ	1/1:255,78,0:99
Chr3	13778800	.	C	T	222.0	.	DP=26;VDB=0.0253;AF1=1;AC1=2;DP4=0,0,13,12;MQ=34;FQ=-102	GT:PL:GQ	1/1:255,75,0:99
Chr3	13789156	.	G	T	222.0	.	DP=35;VDB=0.0277;AF1=1;AC1=2;DP4=0,0,14,21;MQ=34;FQ=-132	GT:PL:GQ	1/1:255,105,0:99
Chr3	13809467	.	G	C	222.0	.	DP=36;VDB=0.0250;AF1=1;AC1=2;DP4=0,0,11,21;MQ=46;FQ=-123	GT:PL:GQ	1/1:255,96,0:99
Chr3	13813633	.	G	A	222.0	.	DP=20;VDB=0.0274;AF1=1;AC1=2;DP4=0,0,8,12;MQ=47;FQ=-87	GT:PL:GQ	1/1:255,60,0:99
Chr3	13834204	.	A	T	222.0	.	DP=28;VDB=0.0278;AF1=1;AC1=2;DP4=0,0,11,16;MQ=47;FQ=-108	GT:PL:GQ	1/1:255,81,0:99
Chr3	13838137	.	T	A	193.0	.	DP=23;VDB=0.0234;AF1=1;AC1=2;DP4=0,0,14,9;MQ=23;FQ=-96	GT:PL:GQ	1/1:226,69,0:99
Chr3	13838142	.	C	A	200.0	.	DP=24;VDB=0.0262;AF1=1;AC1=2;DP4=0,0,14,10;MQ=23;FQ=-99	GT:PL:GQ	1/1:233,72,0:99
Chr3	13838146	.	A	T	200.0	.	DP=24;VDB=0.0262;AF1=1;AC1=2;DP4=0,0,14,9;MQ=23;FQ=-96	GT:PL:GQ	1/1:233,69,0:99
Chr3	13876620	.	T	C	222.0	.	DP=41;VDB=0.0275;AF1=1;AC1=2;DP4=0,0,19,20;MQ=46;FQ=-144	GT:PL:GQ	1/1:255,117,0:99
Chr3	13913107	.	G	T	222.0	.	DP=30;VDB=0.0235;AF1=1;AC1=2;DP4=0,0,17,12;MQ=46;FQ=-114	GT:PL:GQ	1/1:255,87,0:99
Chr3	13914342	.	T	C	222.0	.	DP=30;VDB=0.0273;AF1=1;AC1=2;DP4=0,0,14,14;MQ=47;FQ=-111	GT:PL:GQ	1/1:255,84,0:99
Chr3	13915012	.	C	A	222.0	.	DP=22;VDB=0.0239;AF1=1;AC1=2;DP4=0,0,8,12;MQ=43;FQ=-87	GT:PL:GQ	1/1:255,60,0:99
Chr3	13980898	.	C	T	222.0	.	DP=32;VDB=0.0278;AF1=1;AC1=2;DP4=0,0,19,12;MQ=46;FQ=-120	GT:PL:GQ	1/1:255,93,0:99
Chr3	13995064	.	G	A	222.0	.	DP=16;VDB=0.0269;AF1=1;AC1=2;DP4=0,0,7,8;MQ=47;FQ=-72	GT:PL:GQ	1/1:255,45,0:87
Chr3	14031484	.	G	C	222.0	.	DP=26;VDB=0.0263;AF1=1;AC1=2;DP4=0,0,7,19;MQ=46;FQ=-105	GT:PL:GQ	1/1:255,78,0:99
Chr3	14099217	.	A	G	222.0	.	DP=27;VDB=0.0198;AF1=1;AC1=2;DP4=0,0,17,9;MQ=33;FQ=-105	GT:PL:GQ	1/1:255,78,0:99
Chr3	14110148	.	G	T	222.0	.	DP=31;VDB=0.0277;AF1=1;AC1=2;DP4=0,0,18,13;MQ=34;FQ=-120	GT:PL:GQ	1/1:255,93,0:99
Chr3	14189769	.	A	C	87.0	.	DP=9;VDB=0.0027;AF1=1;AC1=2;DP4=0,0,6,3;MQ=27;FQ=-54	GT:PL:GQ	1/1:120,27,0:51
Chr3	14189994	.	G	A	222.0	.	DP=34;VDB=0.0250;AF1=1;AC1=2;DP4=0,0,21,12;MQ=31;FQ=-126	GT:PL:GQ	1/1:255,99,0:99
Chr3	14189995	.	G	A	222.0	.	DP=37;VDB=0.0269;AF1=1;AC1=2;DP4=0,0,22,13;MQ=30;FQ=-132	GT:PL:GQ	1/1:255,105,0:99
Chr3	14190080	.	T	G	222.0	.	DP=53;VDB=0.0254;AF1=1;AC1=2;DP4=0,0,32,21;MQ=29;FQ=-187	GT:PL:GQ	1/1:255,160,0:99
Chr3	14218593	.	T	A	222.0	.	DP=23;VDB=0.0098;AF1=1;AC1=2;DP4=0,0,11,12;MQ=41;FQ=-96	GT:PL:GQ	1/1:255,69,0:99
Chr3	14219825	.	C	T	156.0	.	DP=24;VDB=0.0277;AF1=1;AC1=2;DP4=0,0,19,4;MQ=23;FQ=-96	GT:PL:GQ	1/1:189,69,0:99
Chr3	14291891	.	A	G	222.0	.	DP=32;VDB=0.0273;AF1=1;AC1=2;DP4=0,0,14,17;MQ=45;FQ=-120	GT:PL:GQ	1/1:255,93,0:99
Chr3	14343126	.	C	T	222.0	.	DP=36;VDB=0.0269;AF1=1;AC1=2;DP4=0,0,15,21;MQ=46;FQ=-135	GT:PL:GQ	1/1:255,108,0:99
Chr3	14351100	.	G	A	222.0	.	DP=33;VDB=0.0280;AF1=1;AC1=2;DP4=0,0,17,16;MQ=45;FQ=-126	GT:PL:GQ	1/1:255,99,0:99
Chr3	14358132	.	T	G	222.0	.	DP=31;VDB=0.0265;AF1=1;AC1=2;DP4=0,0,13,18;MQ=46;FQ=-120	GT:PL:GQ	1/1:255,93,0:99
Chr3	14421235	.	A	C	222.0	.	DP=30;VDB=0.0264;AF1=1;AC1=2;DP4=0,0,13,17;MQ=46;FQ=-117	GT:PL:GQ	1/1:255,90,0:99
Chr3	14476557	.	T	A	222.0	.	DP=28;VDB=0.0268;AF1=1;AC1=2;DP4=0,0,13,14;MQ=46;FQ=-108	GT:PL:GQ	1/1:255,81,0:99
Chr3	14551994	.	A	G	222.0	.	DP=33;VDB=0.0280;AF1=1;AC1=2;DP4=0,0,15,17;MQ=46;FQ=-123	GT:PL:GQ	1/1:255,96,0:99
Chr3	14603444	.	A	T	222.0	.	DP=37;VDB=0.0273;AF1=1;AC1=2;DP4=0,0,18,17;MQ=44;FQ=-132	GT:PL:GQ	1/1:255,105,0:99
Chr3	14612706	.	A	G	222.0	.	DP=38;VDB=0.0250;AF1=1;AC1=2;DP4=0,0,22,16;MQ=46;FQ=-141	GT:PL:GQ	1/1:255,114,0:99
Chr3	14626463	.	C	T	222.0	.	DP=29;VDB=0.0222;AF1=1;AC1=2;DP4=0,0,13,16;MQ=46;FQ=-114	GT:PL:GQ	1/1:255,87,0:99
Chr3	14628486	.	A	G	222.0	.	DP=28;VDB=0.0249;AF1=1;AC1=2;DP4=0,0,16,12;MQ=46;FQ=-111	GT:PL:GQ	1/1:255,84,0:99
Chr3	14654778	.	A	C	222.0	.	DP=47;VDB=0.0245;AF1=1;AC1=2;DP4=0,0,31,16;MQ=33;FQ=-168	GT:PL:GQ	1/1:255,141,0:99
Chr3	14796169	.	C	G	222.0	.	DP=37;VDB=0.0261;AF1=1;AC1=2;DP4=0,0,15,20;MQ=45;FQ=-132	GT:PL:GQ	1/1:255,105,0:99
Chr3	14798289	.	T	G	222.0	.	DP=33;VDB=0.0272;AF1=1;AC1=2;DP4=0,0,12,20;MQ=40;FQ=-123	GT:PL:GQ	1/1:255,96,0:99
Chr3	14798307	.	A	C	222.0	.	DP=31;VDB=0.0273;AF1=1;AC1=2;DP4=0,0,13,18;MQ=40;FQ=-120	GT:PL:GQ	1/1:255,93,0:99
Chr3	14798567	.	G	A	222.0	.	DP=25;VDB=0.0249;AF1=1;AC1=2;DP4=0,0,11,14;MQ=40;FQ=-102	GT:PL:GQ	1/1:255,75,0:99
Chr3	14798569	.	C	A	222.0	.	DP=25;VDB=0.0249;AF1=1;AC1=2;DP4=0,0,11,13;MQ=40;FQ=-99	GT:PL:GQ	1/1:255,72,0:99
Chr3	14810970	.	T	G	163.0	.	DP=7;VDB=0.0001;AF1=1;AC1=2;DP4=0,0,3,4;MQ=39;FQ=-48	GT:PL:GQ	1/1:196,21,0:39
Chr3	14810978	.	T	A	137.0	.	DP=6;VDB=0.0001;AF1=1;AC1=2;DP4=0,0,3,3;MQ=37;FQ=-45	GT:PL:GQ	1/1:170,18,0:33
Chr3	14814301	.	T	C	119.0	.	DP=19;VDB=0.0273;AF1=1;AC1=2;DP4=0,0,12,6;MQ=18;FQ=-81	GT:PL:GQ	1/1:152,54,0:99
Chr3	14814634	.	A	G	222.0	.	DP=20;VDB=0.0205;AF1=1;AC1=2;DP4=0,0,6,11;MQ=37;FQ=-78	GT:PL:GQ	1/1:255,51,0:99
Chr3	14816280	.	A	C	222.0	.	DP=29;VDB=0.0269;AF1=1;AC1=2;DP4=0,0,17,12;MQ=43;FQ=-114	GT:PL:GQ	1/1:255,87,0:99
Chr3	14866015	.	C	T	94.1	.	DP=7;VDB=0.0005;AF1=1;AC1=2;DP4=0,0,3,4;MQ=28;FQ=-48	GT:PL:GQ	1/1:127,21,0:39
Chr3	14866017	.	G	T	97.1	.	DP=7;VDB=0.0005;AF1=1;AC1=2;DP4=0,0,3,4;MQ=28;FQ=-48	GT:PL:GQ	1/1:130,21,0:39
Chr3	15008445	.	T	G	222.0	.	DP=24;VDB=0.0280;AF1=1;AC1=2;DP4=0,0,11,13;MQ=34;FQ=-99	GT:PL:GQ	1/1:255,72,0:99
Chr3	15157602	.	G	A	222.0	.	DP=30;VDB=0.0290;AF1=1;AC1=2;DP4=0,0,16,13;MQ=45;FQ=-114	GT:PL:GQ	1/1:255,87,0:99
Chr3	15256884	.	A	T	222.0	.	DP=21;VDB=0.0245;AF1=1;AC1=2;DP4=0,0,12,8;MQ=44;FQ=-87	GT:PL:GQ	1/1:255,60,0:99
Chr3	15261895	.	T	A	222.0	.	DP=29;VDB=0.0245;AF1=1;AC1=2;DP4=0,0,12,17;MQ=35;FQ=-114	GT:PL:GQ	1/1:255,87,0:99
Chr3	15279827	.	T	G	222.0	.	DP=34;VDB=0.0275;AF1=1;AC1=2;DP4=0,0,16,17;MQ=46;FQ=-126	GT:PL:GQ	1/1:255,99,0:99
Chr3	15479156	.	A	G	222.0	.	DP=33;VDB=0.0253;AF1=1;AC1=2;DP4=0,0,12,21;MQ=45;FQ=-126	GT:PL:GQ	1/1:255,99,0:99
Chr3	15805708	.	C	A	222.0	.	DP=30;VDB=0.0264;AF1=1;AC1=2;DP4=0,0,20,10;MQ=46;FQ=-117	GT:PL:GQ	1/1:255,90,0:99
Chr3	16261889	.	T	A	222.0	.	DP=44;VDB=0.0271;AF1=1;AC1=2;DP4=0,0,19,23;MQ=45;FQ=-153	GT:PL:GQ	1/1:255,126,0:99
Chr3	16339238	.	A	C	222.0	.	DP=25;VDB=0.0277;AF1=1;AC1=2;DP4=0,0,10,14;MQ=42;FQ=-99	GT:PL:GQ	1/1:255,72,0:99
Chr3	16362587	.	A	C	222.0	.	DP=38;VDB=0.0269;AF1=1;AC1=2;DP4=0,0,22,15;MQ=47;FQ=-138	GT:PL:GQ	1/1:255,111,0:99
Chr3	16408039	.	G	A	222.0	.	DP=33;VDB=0.0272;AF1=1;AC1=2;DP4=0,0,15,17;MQ=46;FQ=-123	GT:PL:GQ	1/1:255,96,0:99
Chr3	16500894	.	A	G	222.0	.	DP=37;VDB=0.0290;AF1=1;AC1=2;DP4=0,0,15,20;MQ=46;FQ=-132	GT:PL:GQ	1/1:255,105,0:99
Chr3	17203218	.	T	C	222.0	.	DP=30;VDB=0.0231;AF1=1;AC1=2;DP4=0,0,16,13;MQ=42;FQ=-114	GT:PL:GQ	1/1:255,87,0:99
Chr3	17738263	.	A	C	222.0	.	DP=34;VDB=0.0261;AF1=1;AC1=2;DP4=0,0,18,14;MQ=46;FQ=-123	GT:PL:GQ	1/1:255,96,0:99
Chr3	18110990	.	T	G	222.0	.	DP=46;VDB=0.0264;AF1=1;AC1=2;DP4=0,0,24,22;MQ=28;FQ=-165	GT:PL:GQ	1/1:255,138,0:99
Chr3	18738148	.	A	T	222.0	.	DP=44;VDB=0.0281;AF1=1;AC1=2;DP4=0,0,26,15;MQ=41;FQ=-150	GT:PL:GQ	1/1:255,123,0:99
Chr3	18959120	.	G	T	222.0	.	DP=27;VDB=0.0270;AF1=1;AC1=2;DP4=0,0,12,14;MQ=34;FQ=-105	GT:PL:GQ	1/1:255,78,0:99
Chr3	18959122	.	C	G	222.0	.	DP=26;VDB=0.0271;AF1=1;AC1=2;DP4=0,0,12,13;MQ=34;FQ=-102	GT:PL:GQ	1/1:255,75,0:99
Chr3	18959124	.	G	A	222.0	.	DP=27;VDB=0.0271;AF1=1;AC1=2;DP4=0,0,10,16;MQ=34;FQ=-105	GT:PL:GQ	1/1:255,78,0:99
Chr3	18992940	.	C	G	222.0	.	DP=26;VDB=0.0297;AF1=1;AC1=2;DP4=0,0,13,10;MQ=46;FQ=-96	GT:PL:GQ	1/1:255,69,0:99
Chr3	19206874	.	A	T	222.0	.	DP=42;VDB=0.0271;AF1=1;AC1=2;DP4=0,0,26,16;MQ=40;FQ=-153	GT:PL:GQ	1/1:255,126,0:99
Chr3	19206875	.	A	T	222.0	.	DP=42;VDB=0.0271;AF1=1;AC1=2;DP4=0,0,26,16;MQ=40;FQ=-153	GT:PL:GQ	1/1:255,126,0:99
Chr3	19208294	.	A	G	222.0	.	DP=31;VDB=0.0257;AF1=1;AC1=2;DP4=0,0,13,17;MQ=39;FQ=-117	GT:PL:GQ	1/1:255,90,0:99
Chr3	19208295	.	A	C	222.0	.	DP=31;VDB=0.0257;AF1=1;AC1=2;DP4=0,0,13,18;MQ=39;FQ=-120	GT:PL:GQ	1/1:255,93,0:99
Chr3	19249246	.	A	T	168.0	.	DP=10;VDB=0.0269;AF1=1;AC1=2;DP4=0,0,5,5;MQ=29;FQ=-57	GT:PL:GQ	1/1:201,30,0:57
Chr3	19249286	.	A	G	126.0	.	DP=8;VDB=0.0132;AF1=1;AC1=2;DP4=0,0,6,2;MQ=28;FQ=-51	GT:PL:GQ	1/1:159,24,0:45
Chr3	19249293	.	T	G	158.0	.	DP=10;VDB=0.0245;AF1=1;AC1=2;DP4=0,0,7,3;MQ=31;FQ=-57	GT:PL:GQ	1/1:191,30,0:57
Chr3	19437232	.	T	C	222.0	.	DP=40;VDB=0.0278;AF1=1;AC1=2;DP4=0,0,18,22;MQ=46;FQ=-147	GT:PL:GQ	1/1:255,120,0:99
Chr3	19980771	.	C	T	222.0	.	DP=34;VDB=0.0249;AF1=1;AC1=2;DP4=0,0,21,11;MQ=46;FQ=-123	GT:PL:GQ	1/1:255,96,0:99
Chr3	19996522	.	T	C	222.0	.	DP=26;VDB=0.0275;AF1=1;AC1=2;DP4=0,0,9,15;MQ=39;FQ=-99	GT:PL:GQ	1/1:255,72,0:99
Chr3	19996524	.	T	C	222.0	.	DP=25;VDB=0.0273;AF1=1;AC1=2;DP4=0,0,10,15;MQ=39;FQ=-102	GT:PL:GQ	1/1:255,75,0:99
Chr3	20795011	.	A	T	222.0	.	DP=42;VDB=0.0280;AF1=1;AC1=2;DP4=0,0,18,22;MQ=40;FQ=-147	GT:PL:GQ	1/1:255,120,0:99
Chr3	20795012	.	T	C	222.0	.	DP=42;VDB=0.0280;AF1=1;AC1=2;DP4=0,0,18,21;MQ=39;FQ=-144	GT:PL:GQ	1/1:255,117,0:99
Chr3	22365428	.	A	G	222.0	.	DP=33;VDB=0.0280;AF1=1;AC1=2;DP4=0,0,18,14;MQ=34;FQ=-123	GT:PL:GQ	1/1:255,96,0:99
Chr3	22577967	.	T	C	217.0	.	DP=15;VDB=0.0351;AF1=1;AC1=2;DP4=0,0,5,7;MQ=46;FQ=-63	GT:PL:GQ	1/1:250,36,0:69
Chr3	22582087	.	T	C	222.0	.	DP=40;VDB=0.0259;AF1=1;AC1=2;DP4=0,0,17,23;MQ=28;FQ=-147	GT:PL:GQ	1/1:255,120,0:99
Chr3	22884049	.	T	G	222.0	.	DP=53;VDB=0.0260;AF1=1;AC1=2;DP4=0,0,24,27;MQ=47;FQ=-181	GT:PL:GQ	1/1:255,154,0:99
Chr3	23109688	.	T	C	222.0	.	DP=20;VDB=0.0270;AF1=1;AC1=2;DP4=0,0,10,10;MQ=41;FQ=-87	GT:PL:GQ	1/1:255,60,0:99
Chr4	60354	.	G	A	222.0	.	DP=34;VDB=0.0273;AF1=1;AC1=2;DP4=0,0,15,19;MQ=46;FQ=-129	GT:PL:GQ	1/1:255,102,0:99
Chr4	79904	.	A	T	222.0	.	DP=42;VDB=0.0274;AF1=1;AC1=2;DP4=0,0,24,17;MQ=46;FQ=-150	GT:PL:GQ	1/1:255,123,0:99
Chr4	370865	.	G	T	222.0	.	DP=26;VDB=0.0264;AF1=1;AC1=2;DP4=0,0,13,13;MQ=46;FQ=-105	GT:PL:GQ	1/1:255,78,0:99
Chr4	410424	.	G	C	222.0	.	DP=26;VDB=0.0224;AF1=1;AC1=2;DP4=0,0,11,14;MQ=46;FQ=-102	GT:PL:GQ	1/1:255,75,0:99
Chr4	561780	.	T	G	222.0	.	DP=24;VDB=0.0255;AF1=1;AC1=2;DP4=0,0,12,12;MQ=46;FQ=-99	GT:PL:GQ	1/1:255,72,0:99
Chr4	712350	.	C	T	222.0	.	DP=27;VDB=0.0265;AF1=1;AC1=2;DP4=0,0,17,8;MQ=45;FQ=-102	GT:PL:GQ	1/1:255,75,0:99
Chr4	1014040	.	A	C	222.0	.	DP=41;VDB=0.0281;AF1=1;AC1=2;DP4=0,0,23,17;MQ=46;FQ=-147	GT:PL:GQ	1/1:255,120,0:99
Chr4	1099234	.	A	T	222.0	.	DP=24;VDB=0.0274;AF1=1;AC1=2;DP4=0,0,5,17;MQ=40;FQ=-93	GT:PL:GQ	1/1:255,66,0:99
Chr4	1116957	.	C	A	222.0	.	DP=29;VDB=0.0269;AF1=1;AC1=2;DP4=0,0,19,10;MQ=46;FQ=-114	GT:PL:GQ	1/1:255,87,0:99
Chr4	1143356	.	T	A	222.0	.	DP=40;VDB=0.0298;AF1=1;AC1=2;DP4=0,0,25,13;MQ=46;FQ=-141	GT:PL:GQ	1/1:255,114,0:99
Chr4	1178262	.	T	A	222.0	.	DP=41;VDB=0.0311;AF1=1;AC1=2;DP4=0,0,25,16;MQ=46;FQ=-150	GT:PL:GQ	1/1:255,123,0:99
Chr4	1462510	.	C	A	222.0	.	DP=24;VDB=0.0231;AF1=1;AC1=2;DP4=0,0,11,13;MQ=41;FQ=-99	GT:PL:GQ	1/1:255,72,0:99
Chr4	1659976	.	G	T	38.0	.	DP=6;VDB=0.0328;AF1=1;AC1=2;DP4=0,0,1,2;MQ=32;FQ=-36	GT:PL:GQ	1/1:70,9,0:16
Chr4	1659996	.	T	A	65.5	.	DP=4;VDB=0.0253;AF1=1;AC1=2;DP4=0,0,3,1;MQ=29;FQ=-39	GT:PL:GQ	1/1:98,12,0:21
Chr4	1660184	.	A	T	75.5	.	DP=4;VDB=0.0002;AF1=1;AC1=2;DP4=0,0,1,3;MQ=32;FQ=-39	GT:PL:GQ	1/1:108,12,0:21
Chr4	1660186	.	A	T	91.3	.	DP=5;VDB=0.0000;AF1=1;AC1=2;DP4=0,0,1,4;MQ=31;FQ=-42	GT:PL:GQ	1/1:124,15,0:27
Chr4	1716577	.	G	C	222.0	.	DP=24;VDB=0.0148;AF1=1;AC1=2;DP4=0,0,14,8;MQ=36;FQ=-93	GT:PL:GQ	1/1:255,66,0:99
Chr4	1722495	.	C	G	222.0	.	DP=24;VDB=0.0262;AF1=1;AC1=2;DP4=0,0,12,11;MQ=35;FQ=-96	GT:PL:GQ	1/1:255,69,0:99
Chr4	1732362	.	G	A	189.0	.	DP=30;VDB=0.0265;AF1=1;AC1=2;DP4=0,0,20,10;MQ=21;FQ=-117	GT:PL:GQ	1/1:222,90,0:99
Chr4	1732371	.	T	C	176.0	.	DP=30;VDB=0.0271;AF1=1;AC1=2;DP4=0,0,20,10;MQ=20;FQ=-117	GT:PL:GQ	1/1:209,90,0:99
Chr4	1732461	.	A	G	222.0	.	DP=35;VDB=0.0267;AF1=1;AC1=2;DP4=0,0,17,18;MQ=22;FQ=-132	GT:PL:GQ	1/1:255,105,0:99
Chr4	1732480	.	A	T	207.0	.	DP=32;VDB=0.0249;AF1=1;AC1=2;DP4=0,0,16,15;MQ=21;FQ=-120	GT:PL:GQ	1/1:240,93,0:99
Chr4	1732706	.	A	G	118.0	.	DP=14;VDB=0.0265;AF1=1;AC1=2;DP4=0,0,1,13;MQ=25;FQ=-69	GT:PL:GQ	1/1:151,42,0:81
Chr4	1732761	.	T	C	74.0	.	DP=8;VDB=0.0051;AF1=1;AC1=2;DP4=0,0,2,6;MQ=20;FQ=-51	GT:PL:GQ	1/1:107,24,0:45
Chr4	1732885	.	A	C	22.1	.	DP=7;VDB=0.0264;AF1=1;AC1=2;DP4=0,0,3,4;MQ=11;FQ=-48	GT:PL:GQ	1/1:55,21,0:36
Chr4	1732984	.	A	C	189.0	.	DP=19;VDB=0.0152;AF1=1;AC1=2;DP4=0,0,8,10;MQ=25;FQ=-81	GT:PL:GQ	1/1:222,54,0:99
Chr4	1740870	.	T	A	105.0	.	DP=10;VDB=0.0067;AF1=1;AC1=2;DP4=0,0,6,4;MQ=21;FQ=-57	GT:PL:GQ	1/1:138,30,0:57
Chr4	1740885	.	G	A	87.0	.	DP=11;VDB=0.0067;AF1=1;AC1=2;DP4=0,0,5,4;MQ=19;FQ=-54	GT:PL:GQ	1/1:120,27,0:51
Chr4	1740901	.	C	A	149.0	.	DP=14;VDB=0.0134;AF1=1;AC1=2;DP4=0,0,8,4;MQ=25;FQ=-63	GT:PL:GQ	1/1:182,36,0:69
Chr4	1740926	.	C	T	222.0	.	DP=19;VDB=0.0148;AF1=1;AC1=2;DP4=0,0,12,7;MQ=32;FQ=-84	GT:PL:GQ	1/1:255,57,0:99
Chr4	1755652	.	A	C	222.0	.	DP=26;VDB=0.0278;AF1=1;AC1=2;DP4=0,0,14,11;MQ=44;FQ=-102	GT:PL:GQ	1/1:255,75,0:99
Chr4	1829319	.	G	A	222.0	.	DP=22;VDB=0.0247;AF1=1;AC1=2;DP4=0,0,12,9;MQ=47;FQ=-90	GT:PL:GQ	1/1:255,63,0:99
Chr4	1832760	.	T	G	222.0	.	DP=28;VDB=0.0271;AF1=1;AC1=2;DP4=0,0,10,15;MQ=46;FQ=-102	GT:PL:GQ	1/1:255,75,0:99
Chr4	1842690	.	A	T	222.0	.	DP=48;VDB=0.0272;AF1=1;AC1=2;DP4=0,0,15,32;MQ=46;FQ=-168	GT:PL:GQ	1/1:255,141,0:99
Chr4	1944325	.	A	G	222.0	.	DP=34;VDB=0.0277;AF1=1;AC1=2;DP4=0,0,20,12;MQ=46;FQ=-123	GT:PL:GQ	1/1:255,96,0:99
Chr4	1954456	.	G	T	222.0	.	DP=37;VDB=0.0210;AF1=1;AC1=2;DP4=0,0,17,20;MQ=46;FQ=-138	GT:PL:GQ	1/1:255,111,0:99
Chr4	1978094	.	G	A	222.0	.	DP=41;VDB=0.0273;AF1=1;AC1=2;DP4=0,0,18,22;MQ=46;FQ=-147	GT:PL:GQ	1/1:255,120,0:99
Chr4	1988662	.	A	T	222.0	.	DP=20;VDB=0.0280;AF1=1;AC1=2;DP4=0,0,10,10;MQ=44;FQ=-87	GT:PL:GQ	1/1:255,60,0:99
Chr4	2068995	.	C	A	222.0	.	DP=43;VDB=0.0272;AF1=1;AC1=2;DP4=0,0,19,23;MQ=45;FQ=-153	GT:PL:GQ	1/1:255,126,0:99
Chr4	2203688	.	C	A	222.0	.	DP=45;VDB=0.0270;AF1=1;AC1=2;DP4=0,0,25,19;MQ=36;FQ=-159	GT:PL:GQ	1/1:255,132,0:99
Chr4	2362567	.	C	A	222.0	.	DP=18;VDB=0.0265;AF1=1;AC1=2;DP4=0,0,7,8;MQ=37;FQ=-72	GT:PL:GQ	1/1:255,45,0:87
Chr4	2417685	.	T	C	222.0	.	DP=44;VDB=0.0219;AF1=1;AC1=2;DP4=0,0,19,22;MQ=46;FQ=-150	GT:PL:GQ	1/1:255,123,0:99
Chr4	2699730	.	A	G	109.0	.	DP=22;VDB=0.0229;AF1=1;AC1=2;DP4=0,0,8,11;MQ=17;FQ=-84	GT:PL:GQ	1/1:142,57,0:99
Chr4	2706712	.	A	C	222.0	.	DP=38;VDB=0.0229;AF1=1;AC1=2;DP4=0,0,19,18;MQ=40;FQ=-138	GT:PL:GQ	1/1:255,111,0:99
Chr4	2722525	.	A	G	222.0	.	DP=37;VDB=0.0236;AF1=1;AC1=2;DP4=0,0,20,16;MQ=45;FQ=-135	GT:PL:GQ	1/1:255,108,0:99
Chr4	2834370	.	T	C	222.0	.	DP=33;VDB=0.0175;AF1=1;AC1=2;DP4=0,0,13,18;MQ=47;FQ=-120	GT:PL:GQ	1/1:255,93,0:99
Chr4	2979745	.	T	C	220.0	.	DP=19;VDB=0.0265;AF1=1;AC1=2;DP4=0,0,10,8;MQ=32;FQ=-81	GT:PL:GQ	1/1:253,54,0:99
Chr4	2979786	.	T	A	125.0	.	DP=21;VDB=0.0271;AF1=1;AC1=2;DP4=0,0,10,9;MQ=18;FQ=-84	GT:PL:GQ	1/1:158,57,0:99
Chr4	3013188	.	A	T	222.0	.	DP=30;VDB=0.0254;AF1=1;AC1=2;DP4=0,0,12,18;MQ=46;FQ=-117	GT:PL:GQ	1/1:255,90,0:99
Chr4	3023268	.	C	T	222.0	.	DP=24;VDB=0.0268;AF1=1;AC1=2;DP4=0,0,12,12;MQ=38;FQ=-99	GT:PL:GQ	1/1:255,72,0:99
Chr4	3026125	.	T	A	222.0	.	DP=40;VDB=0.0261;AF1=1;AC1=2;DP4=0,0,19,20;MQ=46;FQ=-144	GT:PL:GQ	1/1:255,117,0:99
Chr4	3027810	.	A	T	222.0	.	DP=29;VDB=0.0275;AF1=1;AC1=2;DP4=0,0,12,15;MQ=45;FQ=-108	GT:PL:GQ	1/1:255,81,0:99
Chr4	3096584	.	A	C	222.0	.	DP=43;VDB=0.0273;AF1=1;AC1=2;DP4=0,0,17,26;MQ=46;FQ=-156	GT:PL:GQ	1/1:255,129,0:99
Chr4	3160201	.	T	G	222.0	.	DP=39;VDB=0.0235;AF1=1;AC1=2;DP4=0,0,20,18;MQ=46;FQ=-141	GT:PL:GQ	1/1:255,114,0:99
Chr4	3183923	.	A	C	222.0	.	DP=23;VDB=0.0274;AF1=1;AC1=2;DP4=0,0,11,12;MQ=44;FQ=-96	GT:PL:GQ	1/1:255,69,0:99
Chr4	3197040	.	C	A	222.0	.	DP=41;VDB=0.0281;AF1=1;AC1=2;DP4=0,0,23,17;MQ=44;FQ=-147	GT:PL:GQ	1/1:255,120,0:99
Chr4	3230289	.	C	A	222.0	.	DP=20;VDB=0.0200;AF1=1;AC1=2;DP4=0,0,7,13;MQ=37;FQ=-87	GT:PL:GQ	1/1:255,60,0:99
Chr4	3230298	.	T	C	222.0	.	DP=20;VDB=0.0200;AF1=1;AC1=2;DP4=0,0,7,13;MQ=38;FQ=-87	GT:PL:GQ	1/1:255,60,0:99
Chr4	3235283	.	G	A	126.0	.	DP=18;VDB=0.0173;AF1=1;AC1=2;DP4=0,0,7,11;MQ=19;FQ=-81	GT:PL:GQ	1/1:159,54,0:99
Chr4	3235394	.	A	C	47.0	.	DP=16;VDB=0.0030;AF1=1;AC1=2;DP4=0,0,5,10;MQ=12;FQ=-72	GT:PL:GQ	1/1:80,45,0:85
Chr4	3264073	.	C	A	222.0	.	DP=26;VDB=0.0254;AF1=1;AC1=2;DP4=0,0,13,10;MQ=46;FQ=-96	GT:PL:GQ	1/1:255,69,0:99
Chr4	3328194	.	G	C	222.0	.	DP=40;VDB=0.0265;AF1=1;AC1=2;DP4=0,0,18,20;MQ=46;FQ=-141	GT:PL:GQ	1/1:255,114,0:99
Chr4	3349667	.	G	T	222.0	.	DP=29;VDB=0.0264;AF1=1;AC1=2;DP4=0,0,4,15;MQ=46;FQ=-84	GT:PL:GQ	1/1:255,57,0:99
Chr4	3353918	.	C	A	222.0	.	DP=34;VDB=0.0273;AF1=1;AC1=2;DP4=0,0,12,21;MQ=46;FQ=-126	GT:PL:GQ	1/1:255,99,0:99
Chr4	3372325	.	C	T	222.0	.	DP=42;VDB=0.0269;AF1=1;AC1=2;DP4=0,0,23,16;MQ=46;FQ=-144	GT:PL:GQ	1/1:255,117,0:99
Chr4	3467243	.	G	T	222.0	.	DP=23;VDB=0.0269;AF1=1;AC1=2;DP4=0,0,12,11;MQ=30;FQ=-96	GT:PL:GQ	1/1:255,69,0:99
Chr4	3545655	.	G	A	222.0	.	DP=43;VDB=0.0245;AF1=1;AC1=2;DP4=0,0,21,21;MQ=46;FQ=-153	GT:PL:GQ	1/1:255,126,0:99
Chr4	3570669	.	T	C	222.0	.	DP=23;VDB=0.0245;AF1=1;AC1=2;DP4=0,0,10,11;MQ=46;FQ=-90	GT:PL:GQ	1/1:255,63,0:99
Chr4	3635550	.	T	C	222.0	.	DP=33;VDB=0.0269;AF1=1;AC1=2;DP4=0,0,15,16;MQ=46;FQ=-120	GT:PL:GQ	1/1:255,93,0:99
Chr4	3689398	.	A	G	222.0	.	DP=23;VDB=0.0272;AF1=1;AC1=2;DP4=0,0,9,14;MQ=32;FQ=-96	GT:PL:GQ	1/1:255,69,0:99
Chr4	3733354	.	A	G	222.0	.	DP=22;VDB=0.0272;AF1=1;AC1=2;DP4=0,0,9,12;MQ=36;FQ=-90	GT:PL:GQ	1/1:255,63,0:99
Chr4	3733362	.	C	T	222.0	.	DP=22;VDB=0.0249;AF1=1;AC1=2;DP4=0,0,10,12;MQ=35;FQ=-93	GT:PL:GQ	1/1:255,66,0:99
Chr4	3742729	.	T	C	172.0	.	DP=33;VDB=0.0270;AF1=1;AC1=2;DP4=0,0,18,14;MQ=20;FQ=-123	GT:PL:GQ	1/1:205,96,0:99
Chr4	3807138	.	C	A	186.0	.	DP=29;VDB=0.0178;AF1=1;AC1=2;DP4=0,0,17,12;MQ=21;FQ=-114	GT:PL:GQ	1/1:219,87,0:99
Chr4	3807142	.	C	A	167.0	.	DP=30;VDB=0.0203;AF1=1;AC1=2;DP4=0,0,16,12;MQ=20;FQ=-111	GT:PL:GQ	1/1:200,84,0:99
Chr4	3807143	.	T	C	145.0	.	DP=29;VDB=0.0152;AF1=1;AC1=2;DP4=0,0,16,11;MQ=20;FQ=-108	GT:PL:GQ	1/1:178,81,0:99
Chr4	3807149	.	A	T	190.0	.	DP=31;VDB=0.0203;AF1=1;AC1=2;DP4=0,0,18,12;MQ=23;FQ=-117	GT:PL:GQ	1/1:223,90,0:99
Chr4	3834954	.	C	A	222.0	.	DP=18;VDB=0.0262;AF1=1;AC1=2;DP4=0,0,9,9;MQ=45;FQ=-81	GT:PL:GQ	1/1:255,54,0:99
Chr4	3931603	.	C	A	222.0	.	DP=35;VDB=0.0226;AF1=1;AC1=2;DP4=0,0,12,23;MQ=46;FQ=-132	GT:PL:GQ	1/1:255,105,0:99
Chr4	3947307	.	A	G	222.0	.	DP=43;VDB=0.0273;AF1=1;AC1=2;DP4=0,0,27,13;MQ=36;FQ=-147	GT:PL:GQ	1/1:255,120,0:99
Chr4	4043802	.	T	C	222.0	.	DP=36;VDB=0.0272;AF1=1;AC1=2;DP4=0,0,23,11;MQ=38;FQ=-129	GT:PL:GQ	1/1:255,102,0:99
Chr4	4098792	.	C	A	222.0	.	DP=20;VDB=0.0280;AF1=1;AC1=2;DP4=0,0,9,10;MQ=47;FQ=-84	GT:PL:GQ	1/1:255,57,0:99
Chr4	4146332	.	G	A	222.0	.	DP=42;VDB=0.0273;AF1=1;AC1=2;DP4=0,0,19,21;MQ=46;FQ=-147	GT:PL:GQ	1/1:255,120,0:99
Chr4	4164039	.	T	A	222.0	.	DP=46;VDB=0.0270;AF1=1;AC1=2;DP4=0,0,28,17;MQ=46;FQ=-162	GT:PL:GQ	1/1:255,135,0:99
Chr4	4291815	.	C	G	222.0	.	DP=27;VDB=0.0264;AF1=1;AC1=2;DP4=0,0,12,15;MQ=46;FQ=-108	GT:PL:GQ	1/1:255,81,0:99
Chr4	4341311	.	T	A	222.0	.	DP=51;VDB=0.0261;AF1=1;AC1=2;DP4=0,0,24,23;MQ=39;FQ=-168	GT:PL:GQ	1/1:255,141,0:99
Chr4	4386446	.	A	T	222.0	.	DP=33;VDB=0.0265;AF1=1;AC1=2;DP4=0,0,15,18;MQ=46;FQ=-126	GT:PL:GQ	1/1:255,99,0:99
Chr4	4420068	.	C	T	222.0	.	DP=27;VDB=0.0221;AF1=1;AC1=2;DP4=0,0,15,12;MQ=46;FQ=-108	GT:PL:GQ	1/1:255,81,0:99
Chr4	4430819	.	T	C	222.0	.	DP=35;VDB=0.0264;AF1=1;AC1=2;DP4=0,0,21,13;MQ=40;FQ=-129	GT:PL:GQ	1/1:255,102,0:99
Chr4	4473372	.	A	C	222.0	.	DP=27;VDB=0.0269;AF1=1;AC1=2;DP4=0,0,16,11;MQ=46;FQ=-108	GT:PL:GQ	1/1:255,81,0:99
Chr4	4610298	.	G	A	222.0	.	DP=35;VDB=0.0258;AF1=1;AC1=2;DP4=0,0,12,23;MQ=46;FQ=-132	GT:PL:GQ	1/1:255,105,0:99
Chr4	4678386	.	T	C	212.0	.	DP=14;VDB=0.0269;AF1=1;AC1=2;DP4=0,0,3,10;MQ=46;FQ=-66	GT:PL:GQ	1/1:245,39,0:75
Chr4	4693723	.	A	C	222.0	.	DP=33;VDB=0.0261;AF1=1;AC1=2;DP4=0,0,21,11;MQ=46;FQ=-123	GT:PL:GQ	1/1:255,96,0:99
Chr4	4701579	.	A	C	222.0	.	DP=30;VDB=0.0270;AF1=1;AC1=2;DP4=0,0,13,15;MQ=46;FQ=-111	GT:PL:GQ	1/1:255,84,0:99
Chr4	4963268	.	C	A	222.0	.	DP=22;VDB=0.0285;AF1=1;AC1=2;DP4=0,0,7,15;MQ=47;FQ=-93	GT:PL:GQ	1/1:255,66,0:99
Chr4	4981202	.	T	C	222.0	.	DP=27;VDB=0.0270;AF1=1;AC1=2;DP4=0,0,13,14;MQ=46;FQ=-108	GT:PL:GQ	1/1:255,81,0:99
Chr4	5055459	.	T	A	222.0	.	DP=30;VDB=0.0275;AF1=1;AC1=2;DP4=0,0,12,17;MQ=45;FQ=-114	GT:PL:GQ	1/1:255,87,0:99
Chr4	5462991	.	C	A	222.0	.	DP=44;VDB=0.0269;AF1=1;AC1=2;DP4=0,0,19,24;MQ=41;FQ=-156	GT:PL:GQ	1/1:255,129,0:99
Chr4	5498104	.	T	A	222.0	.	DP=34;VDB=0.0260;AF1=1;AC1=2;DP4=0,0,13,19;MQ=46;FQ=-123	GT:PL:GQ	1/1:255,96,0:99
Chr4	5574222	.	C	A	222.0	.	DP=23;VDB=0.0253;AF1=1;AC1=2;DP4=0,0,10,8;MQ=47;FQ=-81	GT:PL:GQ	1/1:255,54,0:99
Chr4	5640794	.	T	A	222.0	.	DP=35;VDB=0.0273;AF1=1;AC1=2;DP4=0,0,16,18;MQ=46;FQ=-129	GT:PL:GQ	1/1:255,102,0:99
Chr4	6002085	.	T	G	186.0	.	DP=21;VDB=0.0238;AF1=1;AC1=2;DP4=0,0,3,15;MQ=36;FQ=-81	GT:PL:GQ	1/1:219,54,0:99
Chr4	6025041	.	T	C	222.0	.	DP=43;VDB=0.0286;AF1=1;AC1=2;DP4=0,0,26,17;MQ=46;FQ=-156	GT:PL:GQ	1/1:255,129,0:99
Chr4	6166352	.	A	C	222.0	.	DP=47;VDB=0.0271;AF1=1;AC1=2;DP4=0,0,25,20;MQ=46;FQ=-162	GT:PL:GQ	1/1:255,135,0:99
Chr4	6179425	.	G	A	222.0	.	DP=21;VDB=0.0260;AF1=1;AC1=2;DP4=0,0,9,11;MQ=46;FQ=-87	GT:PL:GQ	1/1:255,60,0:99
Chr4	6179739	.	T	A	133.0	.	DP=6;VDB=0.0114;AF1=1;AC1=2;DP4=0,0,5,1;MQ=45;FQ=-45	GT:PL:GQ	1/1:166,18,0:33
Chr4	6365935	.	T	C	222.0	.	DP=37;VDB=0.0271;AF1=1;AC1=2;DP4=0,0,21,15;MQ=39;FQ=-135	GT:PL:GQ	1/1:255,108,0:99
Chr4	6669072	.	T	A	222.0	.	DP=65;VDB=0.0249;AF1=1;AC1=2;DP4=0,0,28,35;MQ=47;FQ=-217	GT:PL:GQ	1/1:255,190,0:99
Chr4	6861644	.	A	C	116.0	.	DP=16;VDB=0.0227;AF1=1;AC1=2;DP4=0,0,4,11;MQ=18;FQ=-72	GT:PL:GQ	1/1:149,45,0:87
Chr4	6861657	.	C	A	100.0	.	DP=15;VDB=0.0169;AF1=1;AC1=2;DP4=0,0,3,11;MQ=17;FQ=-69	GT:PL:GQ	1/1:133,42,0:81
Chr4	6861665	.	C	A	93.0	.	DP=15;VDB=0.0169;AF1=1;AC1=2;DP4=0,0,2,12;MQ=17;FQ=-69	GT:PL:GQ	1/1:126,42,0:81
Chr4	6861666	.	G	C	112.0	.	DP=15;VDB=0.0169;AF1=1;AC1=2;DP4=0,0,3,12;MQ=18;FQ=-72	GT:PL:GQ	1/1:145,45,0:87
Chr4	6861771	.	C	A	144.0	.	DP=11;VDB=0.0144;AF1=1;AC1=2;DP4=0,0,3,7;MQ=27;FQ=-57	GT:PL:GQ	1/1:177,30,0:57
Chr4	6861775	.	T	A	144.0	.	DP=11;VDB=0.0144;AF1=1;AC1=2;DP4=0,0,3,7;MQ=27;FQ=-57	GT:PL:GQ	1/1:177,30,0:57
Chr4	6880163	.	C	T	222.0	.	DP=36;VDB=0.0236;AF1=1;AC1=2;DP4=0,0,15,20;MQ=42;FQ=-132	GT:PL:GQ	1/1:255,105,0:99
Chr4	6880308	.	C	T	222.0	.	DP=38;VDB=0.0200;AF1=1;AC1=2;DP4=0,0,23,15;MQ=40;FQ=-141	GT:PL:GQ	1/1:255,114,0:99
Chr4	6912007	.	A	T	222.0	.	DP=47;VDB=0.0270;AF1=1;AC1=2;DP4=0,0,24,22;MQ=46;FQ=-165	GT:PL:GQ	1/1:255,138,0:99
Chr4	7100190	.	G	A	200.0	.	DP=15;VDB=0.0278;AF1=1;AC1=2;DP4=0,0,2,11;MQ=44;FQ=-66	GT:PL:GQ	1/1:233,39,0:75
Chr4	7361159	.	G	T	222.0	.	DP=24;VDB=0.0241;AF1=1;AC1=2;DP4=0,0,13,10;MQ=26;FQ=-96	GT:PL:GQ	1/1:255,69,0:99
Chr4	7361186	.	G	T	222.0	.	DP=29;VDB=0.0269;AF1=1;AC1=2;DP4=0,0,19,9;MQ=27;FQ=-111	GT:PL:GQ	1/1:255,84,0:99
Chr4	7375163	.	C	A	222.0	.	DP=20;VDB=0.0273;AF1=1;AC1=2;DP4=0,0,7,10;MQ=29;FQ=-78	GT:PL:GQ	1/1:255,51,0:99
Chr4	7526557	.	C	A	222.0	.	DP=41;VDB=0.0266;AF1=1;AC1=2;DP4=0,0,20,19;MQ=46;FQ=-144	GT:PL:GQ	1/1:255,117,0:99
Chr4	7664837	.	T	A	222.0	.	DP=30;VDB=0.0275;AF1=1;AC1=2;DP4=0,0,19,11;MQ=46;FQ=-117	GT:PL:GQ	1/1:255,90,0:99
Chr4	8036782	.	C	A	222.0	.	DP=40;VDB=0.0274;AF1=1;AC1=2;DP4=0,0,18,19;MQ=46;FQ=-138	GT:PL:GQ	1/1:255,111,0:99
Chr4	8126091	.	G	A	222.0	.	DP=40;VDB=0.0169;AF1=1;AC1=2;DP4=0,0,20,18;MQ=46;FQ=-141	GT:PL:GQ	1/1:255,114,0:99
Chr4	8413310	.	T	A	222.0	.	DP=42;VDB=0.0258;AF1=1;AC1=2;DP4=0,0,22,15;MQ=46;FQ=-138	GT:PL:GQ	1/1:255,111,0:99
Chr4	8577470	.	C	G	222.0	.	DP=28;VDB=0.0269;AF1=1;AC1=2;DP4=0,0,10,18;MQ=47;FQ=-111	GT:PL:GQ	1/1:255,84,0:99
Chr4	8579403	.	T	C	222.0	.	DP=30;VDB=0.0271;AF1=1;AC1=2;DP4=0,0,15,14;MQ=34;FQ=-114	GT:PL:GQ	1/1:255,87,0:99
Chr4	8638672	.	C	G	222.0	.	DP=20;VDB=0.0178;AF1=1;AC1=2;DP4=0,0,10,10;MQ=29;FQ=-87	GT:PL:GQ	1/1:255,60,0:99
Chr4	8639875	.	G	A	222.0	.	DP=60;VDB=0.0249;AF1=1;AC1=2;DP4=0,0,25,34;MQ=46;FQ=-205	GT:PL:GQ	1/1:255,178,0:99
Chr4	8641668	.	A	C	127.0	.	DP=10;VDB=0.0279;AF1=1;AC1=2;DP4=0,0,9,1;MQ=30;FQ=-57	GT:PL:GQ	1/1:160,30,0:57
Chr4	8643599	.	C	T	222.0	.	DP=22;VDB=0.0268;AF1=1;AC1=2;DP4=0,0,11,10;MQ=30;FQ=-90	GT:PL:GQ	1/1:255,63,0:99
Chr4	8648432	.	C	T	222.0	.	DP=47;VDB=0.0273;AF1=1;AC1=2;DP4=0,0,18,28;MQ=46;FQ=-165	GT:PL:GQ	1/1:255,138,0:99
Chr4	8662474	.	T	C	222.0	.	DP=27;VDB=0.0235;AF1=1;AC1=2;DP4=0,0,6,19;MQ=45;FQ=-102	GT:PL:GQ	1/1:255,75,0:99
Chr4	8699123	.	T	A	222.0	.	DP=47;VDB=0.0273;AF1=1;AC1=2;DP4=0,0,25,22;MQ=46;FQ=-168	GT:PL:GQ	1/1:255,141,0:99
Chr4	8741509	.	C	A	160.0	.	DP=24;VDB=0.0229;AF1=1;AC1=2;DP4=0,0,21,2;MQ=30;FQ=-96	GT:PL:GQ	1/1:193,69,0:99
Chr4	8741903	.	G	A	222.0	.	DP=39;VDB=0.0270;AF1=1;AC1=2;DP4=0,0,13,22;MQ=31;FQ=-132	GT:PL:GQ	1/1:255,105,0:99
Chr4	8749979	.	T	G	222.0	.	DP=46;VDB=0.0217;AF1=1;AC1=2;DP4=0,0,24,19;MQ=46;FQ=-156	GT:PL:GQ	1/1:255,129,0:99
Chr4	8774847	.	A	T	202.0	.	DP=16;VDB=0.0123;AF1=1;AC1=2;DP4=0,0,8,7;MQ=28;FQ=-72	GT:PL:GQ	1/1:235,45,0:87
Chr4	8774870	.	T	A	222.0	.	DP=22;VDB=0.0207;AF1=1;AC1=2;DP4=0,0,8,13;MQ=28;FQ=-90	GT:PL:GQ	1/1:255,63,0:99
Chr4	8803369	.	A	T	222.0	.	DP=20;VDB=0.0310;AF1=1;AC1=2;DP4=0,0,12,3;MQ=47;FQ=-72	GT:PL:GQ	1/1:255,45,0:87
Chr4	8966567	.	C	A	222.0	.	DP=41;VDB=0.0271;AF1=1;AC1=2;DP4=0,0,25,16;MQ=40;FQ=-150	GT:PL:GQ	1/1:255,123,0:99
Chr4	8966568	.	A	C	222.0	.	DP=40;VDB=0.0273;AF1=1;AC1=2;DP4=0,0,23,16;MQ=40;FQ=-144	GT:PL:GQ	1/1:255,117,0:99
Chr4	8980228	.	C	T	207.0	.	DP=15;VDB=0.0253;AF1=1;AC1=2;DP4=0,0,9,6;MQ=29;FQ=-72	GT:PL:GQ	1/1:240,45,0:87
Chr4	8980252	.	C	A	33.8	.	DP=3;VDB=0.0145;AF1=1;AC1=2;DP4=0,0,1,1;MQ=39;FQ=-33	GT:PL:GQ	1/1:65,6,0:10
Chr4	8980255	.	T	A	213.0	.	DP=15;VDB=0.0273;AF1=1;AC1=2;DP4=0,0,8,6;MQ=31;FQ=-69	GT:PL:GQ	1/1:246,42,0:81
Chr4	8985996	.	G	A	222.0	.	DP=25;VDB=0.0278;AF1=1;AC1=2;DP4=0,0,18,6;MQ=33;FQ=-99	GT:PL:GQ	1/1:255,72,0:99
Chr4	8985998	.	G	A	218.0	.	DP=24;VDB=0.0280;AF1=1;AC1=2;DP4=0,0,17,5;MQ=32;FQ=-93	GT:PL:GQ	1/1:251,66,0:99
Chr4	8986395	.	T	A	222.0	.	DP=24;VDB=0.0259;AF1=1;AC1=2;DP4=0,0,7,15;MQ=31;FQ=-93	GT:PL:GQ	1/1:255,66,0:99
Chr4	8987511	.	G	T	222.0	.	DP=45;VDB=0.0275;AF1=1;AC1=2;DP4=0,0,18,25;MQ=40;FQ=-156	GT:PL:GQ	1/1:255,129,0:99
Chr4	8987512	.	T	A	222.0	.	DP=45;VDB=0.0275;AF1=1;AC1=2;DP4=0,0,18,26;MQ=40;FQ=-159	GT:PL:GQ	1/1:255,132,0:99
Chr4	9032473	.	T	A	222.0	.	DP=37;VDB=0.0268;AF1=1;AC1=2;DP4=0,0,22,11;MQ=32;FQ=-126	GT:PL:GQ	1/1:255,99,0:99
Chr4	9032478	.	A	T	222.0	.	DP=35;VDB=0.0254;AF1=1;AC1=2;DP4=0,0,20,13;MQ=32;FQ=-126	GT:PL:GQ	1/1:255,99,0:99
Chr4	9032479	.	T	A	222.0	.	DP=35;VDB=0.0254;AF1=1;AC1=2;DP4=0,0,20,13;MQ=32;FQ=-126	GT:PL:GQ	1/1:255,99,0:99
Chr4	9037268	.	G	C	222.0	.	DP=36;VDB=0.0271;AF1=1;AC1=2;DP4=0,0,22,12;MQ=33;FQ=-129	GT:PL:GQ	1/1:255,102,0:99
Chr4	9037270	.	A	G	222.0	.	DP=37;VDB=0.0269;AF1=1;AC1=2;DP4=0,0,22,14;MQ=32;FQ=-135	GT:PL:GQ	1/1:255,108,0:99
Chr4	9040941	.	C	G	222.0	.	DP=45;VDB=0.0267;AF1=1;AC1=2;DP4=0,0,23,20;MQ=40;FQ=-156	GT:PL:GQ	1/1:255,129,0:99
Chr4	9040942	.	C	G	222.0	.	DP=47;VDB=0.0270;AF1=1;AC1=2;DP4=0,0,24,22;MQ=40;FQ=-165	GT:PL:GQ	1/1:255,138,0:99
Chr4	9044635	.	T	A	222.0	.	DP=16;VDB=0.0199;AF1=1;AC1=2;DP4=0,0,9,7;MQ=31;FQ=-75	GT:PL:GQ	1/1:255,48,0:93
Chr4	9046796	.	T	A	222.0	.	DP=17;VDB=0.0246;AF1=1;AC1=2;DP4=0,0,8,6;MQ=46;FQ=-69	GT:PL:GQ	1/1:255,42,0:81
Chr4	9051988	.	A	T	222.0	.	DP=20;VDB=0.0270;AF1=1;AC1=2;DP4=0,0,9,10;MQ=29;FQ=-84	GT:PL:GQ	1/1:255,57,0:99
Chr4	9051989	.	T	A	222.0	.	DP=20;VDB=0.0270;AF1=1;AC1=2;DP4=0,0,9,10;MQ=29;FQ=-84	GT:PL:GQ	1/1:255,57,0:99
Chr4	9052524	.	T	A	120.0	.	DP=18;VDB=0.0282;AF1=1;AC1=2;DP4=0,0,11,7;MQ=20;FQ=-81	GT:PL:GQ	1/1:153,54,0:99
Chr4	9052525	.	T	A	112.0	.	DP=18;VDB=0.0282;AF1=1;AC1=2;DP4=0,0,10,7;MQ=17;FQ=-78	GT:PL:GQ	1/1:145,51,0:99
Chr4	9052526	.	T	A	104.0	.	DP=18;VDB=0.0282;AF1=1;AC1=2;DP4=0,0,10,7;MQ=17;FQ=-78	GT:PL:GQ	1/1:137,51,0:99
Chr4	9052527	.	T	A	105.0	.	DP=18;VDB=0.0282;AF1=1;AC1=2;DP4=0,0,11,6;MQ=19;FQ=-78	GT:PL:GQ	1/1:138,51,0:99
Chr4	9053609	.	C	A	222.0	.	DP=45;VDB=0.0265;AF1=1;AC1=2;DP4=0,0,25,19;MQ=40;FQ=-159	GT:PL:GQ	1/1:255,132,0:99
Chr4	9054196	.	C	A	222.0	.	DP=39;VDB=0.0270;AF1=1;AC1=2;DP4=0,0,22,16;MQ=38;FQ=-141	GT:PL:GQ	1/1:255,114,0:99
Chr4	9054197	.	C	A	222.0	.	DP=40;VDB=0.0270;AF1=1;AC1=2;DP4=0,0,21,17;MQ=37;FQ=-141	GT:PL:GQ	1/1:255,114,0:99
Chr4	9054560	.	A	T	222.0	.	DP=29;VDB=0.0173;AF1=1;AC1=2;DP4=0,0,11,14;MQ=29;FQ=-102	GT:PL:GQ	1/1:255,75,0:99
Chr4	9108396	.	G	T	149.0	.	DP=9;VDB=0.0187;AF1=1;AC1=2;DP4=0,0,2,7;MQ=33;FQ=-54	GT:PL:GQ	1/1:182,27,0:51
Chr4	9108405	.	A	T	64.3	.	DP=5;VDB=0.0065;AF1=1;AC1=2;DP4=0,0,3,2;MQ=23;FQ=-42	GT:PL:GQ	1/1:97,15,0:27
Chr4	9108419	.	G	T	22.0	.	DP=4;VDB=0.0151;AF1=1;AC1=2;DP4=0,0,2,1;MQ=20;FQ=-36	GT:PL:GQ	1/1:54,9,0:15
Chr4	9108423	.	G	T	47.5	.	DP=4;VDB=0.0042;AF1=1;AC1=2;DP4=0,0,2,2;MQ=23;FQ=-39	GT:PL:GQ	1/1:80,12,0:21
Chr4	9111742	.	T	A	222.0	.	DP=20;VDB=0.0275;AF1=1;AC1=2;DP4=0,0,6,14;MQ=28;FQ=-87	GT:PL:GQ	1/1:255,60,0:99
Chr4	9136942	.	G	A	222.0	.	DP=29;VDB=0.0277;AF1=1;AC1=2;DP4=0,0,14,15;MQ=36;FQ=-114	GT:PL:GQ	1/1:255,87,0:99
Chr4	9139901	.	A	C	222.0	.	DP=52;VDB=0.0264;AF1=1;AC1=2;DP4=0,0,27,24;MQ=39;FQ=-181	GT:PL:GQ	1/1:255,154,0:99
Chr4	9139902	.	T	A	222.0	.	DP=52;VDB=0.0264;AF1=1;AC1=2;DP4=0,0,28,23;MQ=39;FQ=-181	GT:PL:GQ	1/1:255,154,0:99
Chr4	9147345	.	G	T	222.0	.	DP=24;VDB=0.0230;AF1=1;AC1=2;DP4=0,0,12,11;MQ=32;FQ=-96	GT:PL:GQ	1/1:255,69,0:99
Chr4	9147355	.	A	T	222.0	.	DP=21;VDB=0.0124;AF1=1;AC1=2;DP4=0,0,11,10;MQ=29;FQ=-90	GT:PL:GQ	1/1:255,63,0:99
Chr4	9163879	.	G	A	222.0	.	DP=45;VDB=0.0272;AF1=1;AC1=2;DP4=0,0,19,25;MQ=46;FQ=-159	GT:PL:GQ	1/1:255,132,0:99
Chr4	9182860	.	C	T	45.0	.	DP=3;VDB=0.0045;AF1=1;AC1=2;DP4=0,0,1,2;MQ=33;FQ=-36	GT:PL:GQ	1/1:77,9,0:16
Chr4	9184464	.	C	T	222.0	.	DP=53;VDB=0.0245;AF1=1;AC1=2;DP4=0,0,24,27;MQ=42;FQ=-181	GT:PL:GQ	1/1:255,154,0:99
Chr4	9189935	.	A	T	222.0	.	DP=32;VDB=0.0268;AF1=1;AC1=2;DP4=0,0,15,17;MQ=39;FQ=-123	GT:PL:GQ	1/1:255,96,0:99
Chr4	9189937	.	T	G	222.0	.	DP=31;VDB=0.0270;AF1=1;AC1=2;DP4=0,0,14,17;MQ=39;FQ=-120	GT:PL:GQ	1/1:255,93,0:99
Chr4	9192346	.	G	C	222.0	.	DP=17;VDB=0.0220;AF1=1;AC1=2;DP4=0,0,8,6;MQ=39;FQ=-69	GT:PL:GQ	1/1:255,42,0:81
Chr4	9192481	.	C	T	182.0	.	DP=8;VDB=0.0020;AF1=1;AC1=2;DP4=0,0,4,4;MQ=40;FQ=-51	GT:PL:GQ	1/1:215,24,0:45
Chr4	9215464	.	T	A	34.8	.	DP=3;VDB=0.0009;AF1=1;AC1=2;DP4=0,0,1,1;MQ=46;FQ=-33	GT:PL:GQ	1/1:66,6,0:10
Chr4	9226789	.	G	C	222.0	.	DP=40;VDB=0.0240;AF1=1;AC1=2;DP4=0,0,12,28;MQ=39;FQ=-147	GT:PL:GQ	1/1:255,120,0:99
Chr4	9226791	.	T	C	222.0	.	DP=40;VDB=0.0244;AF1=1;AC1=2;DP4=0,0,12,27;MQ=39;FQ=-144	GT:PL:GQ	1/1:255,117,0:99
Chr4	9227373	.	G	A	222.0	.	DP=40;VDB=0.0275;AF1=1;AC1=2;DP4=0,0,19,21;MQ=39;FQ=-147	GT:PL:GQ	1/1:255,120,0:99
Chr4	9227408	.	G	A	222.0	.	DP=35;VDB=0.0241;AF1=1;AC1=2;DP4=0,0,18,17;MQ=39;FQ=-132	GT:PL:GQ	1/1:255,105,0:99
Chr4	9227533	.	C	T	115.0	.	DP=29;VDB=0.0260;AF1=1;AC1=2;DP4=0,0,15,14;MQ=17;FQ=-114	GT:PL:GQ	1/1:148,87,0:99
Chr4	9227534	.	C	A	95.0	.	DP=28;VDB=0.0245;AF1=1;AC1=2;DP4=0,0,15,13;MQ=16;FQ=-111	GT:PL:GQ	1/1:128,84,0:99
Chr4	9227535	.	C	A	83.0	.	DP=28;VDB=0.0245;AF1=1;AC1=2;DP4=0,0,15,12;MQ=13;FQ=-108	GT:PL:GQ	1/1:116,81,0:99
Chr4	9227536	.	C	T	99.0	.	DP=29;VDB=0.0245;AF1=1;AC1=2;DP4=0,0,15,13;MQ=14;FQ=-111	GT:PL:GQ	1/1:132,84,0:99
Chr4	9232525	.	C	T	222.0	.	DP=36;VDB=0.0275;AF1=1;AC1=2;DP4=0,0,11,24;MQ=47;FQ=-132	GT:PL:GQ	1/1:255,105,0:99
Chr4	9234779	.	C	T	222.0	.	DP=45;VDB=0.0271;AF1=1;AC1=2;DP4=0,0,22,23;MQ=46;FQ=-162	GT:PL:GQ	1/1:255,135,0:99
Chr4	9245598	.	C	G	222.0	.	DP=27;VDB=0.0230;AF1=1;AC1=2;DP4=0,0,18,8;MQ=29;FQ=-105	GT:PL:GQ	1/1:255,78,0:99
Chr4	9247915	.	C	A	222.0	.	DP=34;VDB=0.0275;AF1=1;AC1=2;DP4=0,0,14,19;MQ=40;FQ=-126	GT:PL:GQ	1/1:255,99,0:99
Chr4	9247916	.	A	G	222.0	.	DP=34;VDB=0.0275;AF1=1;AC1=2;DP4=0,0,14,20;MQ=41;FQ=-129	GT:PL:GQ	1/1:255,102,0:99
Chr4	9254719	.	T	G	222.0	.	DP=36;VDB=0.0278;AF1=1;AC1=2;DP4=0,0,17,19;MQ=36;FQ=-135	GT:PL:GQ	1/1:255,108,0:99
Chr4	9254728	.	T	A	222.0	.	DP=35;VDB=0.0275;AF1=1;AC1=2;DP4=0,0,17,14;MQ=34;FQ=-120	GT:PL:GQ	1/1:255,93,0:99
Chr4	9255546	.	T	C	222.0	.	DP=25;VDB=0.0283;AF1=1;AC1=2;DP4=0,0,8,16;MQ=46;FQ=-99	GT:PL:GQ	1/1:255,72,0:99
Chr4	9259187	.	T	G	205.0	.	DP=27;VDB=0.0152;AF1=1;AC1=2;DP4=0,0,9,18;MQ=24;FQ=-108	GT:PL:GQ	1/1:238,81,0:99
Chr4	9313807	.	G	C	222.0	.	DP=43;VDB=0.0270;AF1=1;AC1=2;DP4=0,0,22,19;MQ=46;FQ=-150	GT:PL:GQ	1/1:255,123,0:99
Chr4	9316117	.	C	A	222.0	.	DP=35;VDB=0.0267;AF1=1;AC1=2;DP4=0,0,13,21;MQ=46;FQ=-129	GT:PL:GQ	1/1:255,102,0:99
Chr4	9320497	.	C	A	213.0	.	DP=11;VDB=0.0044;AF1=1;AC1=2;DP4=0,0,3,7;MQ=43;FQ=-57	GT:PL:GQ	1/1:246,30,0:57
Chr4	9332168	.	C	T	222.0	.	DP=39;VDB=0.0271;AF1=1;AC1=2;DP4=0,0,21,17;MQ=40;FQ=-141	GT:PL:GQ	1/1:255,114,0:99
Chr4	9332169	.	T	C	222.0	.	DP=38;VDB=0.0267;AF1=1;AC1=2;DP4=0,0,21,16;MQ=40;FQ=-138	GT:PL:GQ	1/1:255,111,0:99
Chr4	9333813	.	C	A	222.0	.	DP=46;VDB=0.0255;AF1=1;AC1=2;DP4=0,0,25,19;MQ=39;FQ=-159	GT:PL:GQ	1/1:255,132,0:99
Chr4	9333814	.	C	T	222.0	.	DP=46;VDB=0.0255;AF1=1;AC1=2;DP4=0,0,25,19;MQ=40;FQ=-159	GT:PL:GQ	1/1:255,132,0:99
Chr4	9346563	.	T	A	222.0	.	DP=41;VDB=0.0244;AF1=1;AC1=2;DP4=0,0,14,26;MQ=40;FQ=-147	GT:PL:GQ	1/1:255,120,0:99
Chr4	9346564	.	C	G	222.0	.	DP=41;VDB=0.0244;AF1=1;AC1=2;DP4=0,0,15,24;MQ=40;FQ=-144	GT:PL:GQ	1/1:255,117,0:99
Chr4	9435191	.	A	G	73.0	.	DP=10;VDB=0.0083;AF1=1;AC1=2;DP4=0,0,6,4;MQ=16;FQ=-57	GT:PL:GQ	1/1:106,30,0:57
Chr4	9435193	.	T	C	73.0	.	DP=10;VDB=0.0083;AF1=1;AC1=2;DP4=0,0,6,4;MQ=16;FQ=-57	GT:PL:GQ	1/1:106,30,0:57
Chr4	9435202	.	C	A	73.0	.	DP=10;VDB=0.0083;AF1=1;AC1=2;DP4=0,0,6,4;MQ=16;FQ=-57	GT:PL:GQ	1/1:106,30,0:57
Chr4	9435219	.	C	A	73.0	.	DP=10;VDB=0.0152;AF1=1;AC1=2;DP4=0,0,6,4;MQ=16;FQ=-57	GT:PL:GQ	1/1:106,30,0:57
Chr4	9438464	.	T	A	90.1	.	DP=6;VDB=0.0227;AF1=1;AC1=2;DP4=0,0,5,1;MQ=28;FQ=-45	GT:PL:GQ	1/1:123,18,0:33
Chr4	9438789	.	C	T	222.0	.	DP=39;VDB=0.0275;AF1=1;AC1=2;DP4=0,0,16,22;MQ=37;FQ=-141	GT:PL:GQ	1/1:255,114,0:99
Chr4	9438792	.	C	T	222.0	.	DP=40;VDB=0.0275;AF1=1;AC1=2;DP4=0,0,17,23;MQ=37;FQ=-147	GT:PL:GQ	1/1:255,120,0:99
Chr4	9440475	.	C	A	132.0	.	DP=10;VDB=0.0058;AF1=1;AC1=2;DP4=0,0,2,7;MQ=28;FQ=-54	GT:PL:GQ	1/1:165,27,0:51
Chr4	9444803	.	G	T	38.0	.	DP=3;VDB=0.0000;AF1=1;AC1=2;DP4=0,0,2,1;MQ=26;FQ=-36	GT:PL:GQ	1/1:70,9,0:16
Chr4	9444808	.	C	T	57.5	.	DP=5;VDB=0.0000;AF1=1;AC1=2;DP4=0,0,3,1;MQ=27;FQ=-39	GT:PL:GQ	1/1:90,12,0:21
Chr4	9509128	.	C	A	222.0	.	DP=20;VDB=0.0237;AF1=1;AC1=2;DP4=0,0,11,9;MQ=46;FQ=-87	GT:PL:GQ	1/1:255,60,0:99
Chr4	9512800	.	C	T	202.0	.	DP=14;VDB=0.0174;AF1=1;AC1=2;DP4=0,0,5,9;MQ=29;FQ=-69	GT:PL:GQ	1/1:235,42,0:81
Chr4	9528826	.	C	A	222.0	.	DP=23;VDB=0.0214;AF1=1;AC1=2;DP4=0,0,11,12;MQ=47;FQ=-96	GT:PL:GQ	1/1:255,69,0:99
Chr4	9572328	.	C	G	222.0	.	DP=40;VDB=0.0272;AF1=1;AC1=2;DP4=0,0,19,21;MQ=40;FQ=-147	GT:PL:GQ	1/1:255,120,0:99
Chr4	9661411	.	A	T	222.0	.	DP=38;VDB=0.0269;AF1=1;AC1=2;DP4=0,0,22,16;MQ=46;FQ=-141	GT:PL:GQ	1/1:255,114,0:99
Chr4	9720648	.	C	T	222.0	.	DP=28;VDB=0.0196;AF1=1;AC1=2;DP4=0,0,23,3;MQ=45;FQ=-105	GT:PL:GQ	1/1:255,78,0:99
Chr4	9911027	.	G	T	222.0	.	DP=22;VDB=0.0055;AF1=1;AC1=2;DP4=0,0,14,8;MQ=29;FQ=-93	GT:PL:GQ	1/1:255,66,0:99
Chr4	9912903	.	T	C	215.0	.	DP=25;VDB=0.0133;AF1=1;AC1=2;DP4=0,0,11,14;MQ=25;FQ=-102	GT:PL:GQ	1/1:248,75,0:99
Chr4	9913077	.	T	C	222.0	.	DP=29;VDB=0.0262;AF1=1;AC1=2;DP4=0,0,17,12;MQ=39;FQ=-114	GT:PL:GQ	1/1:255,87,0:99
Chr4	9913326	.	G	T	222.0	.	DP=29;VDB=0.0260;AF1=1;AC1=2;DP4=0,0,13,14;MQ=38;FQ=-108	GT:PL:GQ	1/1:255,81,0:99
Chr4	9914036	.	G	T	222.0	.	DP=24;VDB=0.0240;AF1=1;AC1=2;DP4=0,0,10,14;MQ=36;FQ=-99	GT:PL:GQ	1/1:255,72,0:99
Chr4	9991520	.	G	C	222.0	.	DP=38;VDB=0.0272;AF1=1;AC1=2;DP4=0,0,11,27;MQ=41;FQ=-141	GT:PL:GQ	1/1:255,114,0:99
Chr4	9991521	.	G	C	222.0	.	DP=38;VDB=0.0272;AF1=1;AC1=2;DP4=0,0,9,26;MQ=40;FQ=-132	GT:PL:GQ	1/1:255,105,0:99
Chr4	10020677	.	G	T	222.0	.	DP=22;VDB=0.0267;AF1=1;AC1=2;DP4=0,0,13,8;MQ=30;FQ=-90	GT:PL:GQ	1/1:255,63,0:99
Chr4	10020694	.	C	T	222.0	.	DP=24;VDB=0.0272;AF1=1;AC1=2;DP4=0,0,17,7;MQ=32;FQ=-99	GT:PL:GQ	1/1:255,72,0:99
Chr4	10025578	.	T	C	160.0	.	DP=10;VDB=0.0277;AF1=1;AC1=2;DP4=0,0,2,6;MQ=35;FQ=-51	GT:PL:GQ	1/1:193,24,0:45
Chr4	10025633	.	C	A	115.0	.	DP=7;VDB=0.0314;AF1=1;AC1=2;DP4=0,0,4,3;MQ=27;FQ=-48	GT:PL:GQ	1/1:148,21,0:39
Chr4	10025634	.	C	G	80.3	.	DP=7;VDB=0.0314;AF1=1;AC1=2;DP4=0,0,4,1;MQ=28;FQ=-42	GT:PL:GQ	1/1:113,15,0:27
Chr4	10033984	.	C	T	222.0	.	DP=37;VDB=0.0272;AF1=1;AC1=2;DP4=0,0,16,21;MQ=29;FQ=-138	GT:PL:GQ	1/1:255,111,0:99
Chr4	10034013	.	A	C	185.0	.	DP=33;VDB=0.0266;AF1=1;AC1=2;DP4=0,0,12,19;MQ=19;FQ=-120	GT:PL:GQ	1/1:218,93,0:99
Chr4	10034015	.	A	G	190.0	.	DP=33;VDB=0.0266;AF1=1;AC1=2;DP4=0,0,13,19;MQ=20;FQ=-123	GT:PL:GQ	1/1:223,96,0:99
Chr4	10034016	.	A	T	187.0	.	DP=33;VDB=0.0266;AF1=1;AC1=2;DP4=0,0,13,19;MQ=20;FQ=-123	GT:PL:GQ	1/1:220,96,0:99
Chr4	10041851	.	G	C	222.0	.	DP=42;VDB=0.0275;AF1=1;AC1=2;DP4=0,0,16,26;MQ=40;FQ=-153	GT:PL:GQ	1/1:255,126,0:99
Chr4	10041853	.	C	A	222.0	.	DP=41;VDB=0.0273;AF1=1;AC1=2;DP4=0,0,15,26;MQ=40;FQ=-150	GT:PL:GQ	1/1:255,123,0:99
Chr4	10044454	.	A	T	222.0	.	DP=30;VDB=0.0265;AF1=1;AC1=2;DP4=0,0,14,16;MQ=46;FQ=-117	GT:PL:GQ	1/1:255,90,0:99
Chr4	10169024	.	T	G	222.0	.	DP=28;VDB=0.0273;AF1=1;AC1=2;DP4=0,0,13,15;MQ=46;FQ=-111	GT:PL:GQ	1/1:255,84,0:99
Chr4	10291133	.	A	T	222.0	.	DP=33;VDB=0.0275;AF1=1;AC1=2;DP4=0,0,13,19;MQ=46;FQ=-123	GT:PL:GQ	1/1:255,96,0:99
Chr4	10400586	.	T	C	222.0	.	DP=47;VDB=0.0269;AF1=1;AC1=2;DP4=0,0,23,22;MQ=46;FQ=-162	GT:PL:GQ	1/1:255,135,0:99
Chr4	10529630	.	T	A	222.0	.	DP=19;VDB=0.0013;AF1=1;AC1=2;DP4=0,0,11,8;MQ=41;FQ=-84	GT:PL:GQ	1/1:255,57,0:99
Chr4	10540792	.	G	T	222.0	.	DP=33;VDB=0.0272;AF1=1;AC1=2;DP4=0,0,12,17;MQ=35;FQ=-114	GT:PL:GQ	1/1:255,87,0:99
Chr4	10550733	.	A	C	34.0	.	DP=10;VDB=0.0195;AF1=1;AC1=2;DP4=0,0,3,7;MQ=13;FQ=-57	GT:PL:GQ	1/1:67,30,0:56
Chr4	10669042	.	A	G	222.0	.	DP=40;VDB=0.0212;AF1=1;AC1=2;DP4=0,0,19,21;MQ=46;FQ=-147	GT:PL:GQ	1/1:255,120,0:99
Chr4	10902775	.	G	A	56.1	.	DP=6;VDB=0.0113;AF1=1;AC1=2;DP4=0,0,3,3;MQ=23;FQ=-45	GT:PL:GQ	1/1:89,18,0:33
Chr4	10902788	.	G	C	24.0	.	DP=3;VDB=0.0149;AF1=1;AC1=2;DP4=0,0,2,1;MQ=24;FQ=-36	GT:PL:GQ	1/1:56,9,0:15
Chr4	10912563	.	T	C	222.0	.	DP=38;VDB=0.0278;AF1=1;AC1=2;DP4=0,0,15,22;MQ=46;FQ=-138	GT:PL:GQ	1/1:255,111,0:99
Chr4	10951982	.	C	G	222.0	.	DP=36;VDB=0.0273;AF1=1;AC1=2;DP4=0,0,12,21;MQ=40;FQ=-126	GT:PL:GQ	1/1:255,99,0:99
Chr4	10951983	.	G	C	222.0	.	DP=35;VDB=0.0270;AF1=1;AC1=2;DP4=0,0,12,20;MQ=40;FQ=-123	GT:PL:GQ	1/1:255,96,0:99
Chr4	10960624	.	G	C	211.0	.	DP=17;VDB=0.0198;AF1=1;AC1=2;DP4=0,0,11,5;MQ=31;FQ=-75	GT:PL:GQ	1/1:244,48,0:93
Chr4	10960631	.	T	C	219.0	.	DP=16;VDB=0.0161;AF1=1;AC1=2;DP4=0,0,10,5;MQ=31;FQ=-72	GT:PL:GQ	1/1:252,45,0:87
Chr4	10960736	.	C	T	28.8	.	DP=2;VDB=0.0076;AF1=1;AC1=2;DP4=0,0,1,1;MQ=31;FQ=-33	GT:PL:GQ	1/1:60,6,0:10
Chr4	10960758	.	C	A	27.0	.	DP=3;VDB=0.0134;AF1=1;AC1=2;DP4=0,0,1,2;MQ=24;FQ=-36	GT:PL:GQ	1/1:59,9,0:16
Chr4	10960805	.	C	T	159.0	.	DP=12;VDB=0.0018;AF1=1;AC1=2;DP4=0,0,8,4;MQ=28;FQ=-63	GT:PL:GQ	1/1:192,36,0:69
Chr4	10960808	.	C	T	156.0	.	DP=12;VDB=0.0018;AF1=1;AC1=2;DP4=0,0,8,4;MQ=28;FQ=-63	GT:PL:GQ	1/1:189,36,0:69
Chr4	10967183	.	G	T	222.0	.	DP=51;VDB=0.0275;AF1=1;AC1=2;DP4=0,0,26,25;MQ=39;FQ=-181	GT:PL:GQ	1/1:255,154,0:99
Chr4	10967185	.	G	T	222.0	.	DP=52;VDB=0.0275;AF1=1;AC1=2;DP4=0,0,27,25;MQ=40;FQ=-184	GT:PL:GQ	1/1:255,157,0:99
Chr4	10967969	.	A	C	222.0	.	DP=41;VDB=0.0281;AF1=1;AC1=2;DP4=0,0,18,20;MQ=38;FQ=-141	GT:PL:GQ	1/1:255,114,0:99
Chr4	10967970	.	C	A	222.0	.	DP=40;VDB=0.0282;AF1=1;AC1=2;DP4=0,0,19,19;MQ=37;FQ=-141	GT:PL:GQ	1/1:255,114,0:99
Chr4	10969985	.	C	A	222.0	.	DP=25;VDB=0.0186;AF1=1;AC1=2;DP4=0,0,14,9;MQ=30;FQ=-96	GT:PL:GQ	1/1:255,69,0:99
Chr4	10969987	.	G	A	222.0	.	DP=25;VDB=0.0186;AF1=1;AC1=2;DP4=0,0,15,10;MQ=31;FQ=-102	GT:PL:GQ	1/1:255,75,0:99
Chr4	10971876	.	T	A	222.0	.	DP=43;VDB=0.0273;AF1=1;AC1=2;DP4=0,0,20,22;MQ=46;FQ=-153	GT:PL:GQ	1/1:255,126,0:99
Chr4	11454781	.	T	C	222.0	.	DP=33;VDB=0.0268;AF1=1;AC1=2;DP4=0,0,16,16;MQ=46;FQ=-123	GT:PL:GQ	1/1:255,96,0:99
Chr4	11458326	.	A	G	222.0	.	DP=36;VDB=0.0273;AF1=1;AC1=2;DP4=0,0,21,13;MQ=46;FQ=-129	GT:PL:GQ	1/1:255,102,0:99
Chr4	11838038	.	T	A	222.0	.	DP=33;VDB=0.0245;AF1=1;AC1=2;DP4=0,0,25,8;MQ=36;FQ=-126	GT:PL:GQ	1/1:255,99,0:99
Chr4	12087278	.	C	T	212.0	.	DP=18;VDB=0.0227;AF1=1;AC1=2;DP4=0,0,5,13;MQ=27;FQ=-81	GT:PL:GQ	1/1:245,54,0:99
Chr4	12087281	.	C	T	211.0	.	DP=18;VDB=0.0227;AF1=1;AC1=2;DP4=0,0,5,13;MQ=27;FQ=-81	GT:PL:GQ	1/1:244,54,0:99
Chr4	12087294	.	G	T	216.0	.	DP=18;VDB=0.0216;AF1=1;AC1=2;DP4=0,0,5,13;MQ=29;FQ=-81	GT:PL:GQ	1/1:249,54,0:99
Chr4	12199219	.	A	T	222.0	.	DP=43;VDB=0.0261;AF1=1;AC1=2;DP4=0,0,18,24;MQ=42;FQ=-153	GT:PL:GQ	1/1:255,126,0:99
Chr4	13326310	.	A	C	222.0	.	DP=35;VDB=0.0231;AF1=1;AC1=2;DP4=0,0,17,18;MQ=46;FQ=-132	GT:PL:GQ	1/1:255,105,0:99
Chr4	13352393	.	C	G	222.0	.	DP=19;VDB=0.0241;AF1=1;AC1=2;DP4=0,0,8,11;MQ=40;FQ=-84	GT:PL:GQ	1/1:255,57,0:99
Chr4	13352394	.	G	C	222.0	.	DP=19;VDB=0.0241;AF1=1;AC1=2;DP4=0,0,8,11;MQ=40;FQ=-84	GT:PL:GQ	1/1:255,57,0:99
Chr4	13369938	.	G	C	222.0	.	DP=37;VDB=0.0273;AF1=1;AC1=2;DP4=0,0,18,19;MQ=46;FQ=-138	GT:PL:GQ	1/1:255,111,0:99
Chr4	13564294	.	C	T	222.0	.	DP=49;VDB=0.0257;AF1=1;AC1=2;DP4=0,0,24,25;MQ=46;FQ=-175	GT:PL:GQ	1/1:255,148,0:99
Chr4	14259164	.	T	A	222.0	.	DP=33;VDB=0.0269;AF1=1;AC1=2;DP4=0,0,18,13;MQ=40;FQ=-120	GT:PL:GQ	1/1:255,93,0:99
Chr4	14361934	.	A	G	222.0	.	DP=31;VDB=0.0277;AF1=1;AC1=2;DP4=0,0,13,15;MQ=46;FQ=-111	GT:PL:GQ	1/1:255,84,0:99
Chr4	14827204	.	G	T	222.0	.	DP=31;VDB=0.0276;AF1=1;AC1=2;DP4=0,0,21,10;MQ=45;FQ=-120	GT:PL:GQ	1/1:255,93,0:99
Chr4	15870988	.	A	T	222.0	.	DP=41;VDB=0.0255;AF1=1;AC1=2;DP4=0,0,16,24;MQ=40;FQ=-147	GT:PL:GQ	1/1:255,120,0:99
Chr4	15870989	.	T	A	222.0	.	DP=40;VDB=0.0261;AF1=1;AC1=2;DP4=0,0,16,21;MQ=40;FQ=-138	GT:PL:GQ	1/1:255,111,0:99
Chr4	15906633	.	G	A	222.0	.	DP=32;VDB=0.0272;AF1=1;AC1=2;DP4=0,0,20,12;MQ=46;FQ=-123	GT:PL:GQ	1/1:255,96,0:99
Chr4	16287335	.	C	T	222.0	.	DP=32;VDB=0.0304;AF1=1;AC1=2;DP4=0,0,7,21;MQ=39;FQ=-111	GT:PL:GQ	1/1:255,84,0:99
Chr4	16287337	.	C	T	222.0	.	DP=30;VDB=0.0209;AF1=1;AC1=2;DP4=0,0,4,19;MQ=38;FQ=-96	GT:PL:GQ	1/1:255,69,0:99
Chr4	16428223	.	A	G	222.0	.	DP=20;VDB=0.0244;AF1=1;AC1=2;DP4=0,0,11,7;MQ=46;FQ=-81	GT:PL:GQ	1/1:255,54,0:99
Chr4	17240491	.	A	G	222.0	.	DP=40;VDB=0.0264;AF1=1;AC1=2;DP4=0,0,22,17;MQ=46;FQ=-144	GT:PL:GQ	1/1:255,117,0:99
Chr4	17276566	.	C	A	222.0	.	DP=33;VDB=0.0219;AF1=1;AC1=2;DP4=0,0,12,20;MQ=32;FQ=-123	GT:PL:GQ	1/1:255,96,0:99
Chr4	17276567	.	G	A	222.0	.	DP=34;VDB=0.0230;AF1=1;AC1=2;DP4=0,0,13,20;MQ=33;FQ=-126	GT:PL:GQ	1/1:255,99,0:99
Chr4	17276568	.	C	G	222.0	.	DP=34;VDB=0.0230;AF1=1;AC1=2;DP4=0,0,12,20;MQ=32;FQ=-123	GT:PL:GQ	1/1:255,96,0:99
Chr4	17361415	.	G	A	222.0	.	DP=40;VDB=0.0270;AF1=1;AC1=2;DP4=0,0,22,18;MQ=32;FQ=-147	GT:PL:GQ	1/1:255,120,0:99
Chr4	17370694	.	T	G	222.0	.	DP=37;VDB=0.0256;AF1=1;AC1=2;DP4=0,0,19,18;MQ=46;FQ=-138	GT:PL:GQ	1/1:255,111,0:99
Chr4	17371721	.	A	C	222.0	.	DP=18;VDB=0.0265;AF1=1;AC1=2;DP4=0,0,9,8;MQ=41;FQ=-78	GT:PL:GQ	1/1:255,51,0:99
Chr4	17371723	.	C	A	222.0	.	DP=17;VDB=0.0273;AF1=1;AC1=2;DP4=0,0,9,6;MQ=40;FQ=-72	GT:PL:GQ	1/1:255,45,0:87
Chr4	17398129	.	C	A	222.0	.	DP=47;VDB=0.0268;AF1=1;AC1=2;DP4=0,0,29,16;MQ=47;FQ=-162	GT:PL:GQ	1/1:255,135,0:99
Chr5	14966	.	C	A	222.0	.	DP=43;VDB=0.0244;AF1=1;AC1=2;DP4=0,0,23,20;MQ=46;FQ=-156	GT:PL:GQ	1/1:255,129,0:99
Chr5	29806	.	A	G	222.0	.	DP=22;VDB=0.0274;AF1=1;AC1=2;DP4=0,0,10,12;MQ=37;FQ=-93	GT:PL:GQ	1/1:255,66,0:99
Chr5	355471	.	A	G	222.0	.	DP=33;VDB=0.0271;AF1=1;AC1=2;DP4=0,0,17,15;MQ=44;FQ=-123	GT:PL:GQ	1/1:255,96,0:99
Chr5	392619	.	C	A	222.0	.	DP=23;VDB=0.0219;AF1=1;AC1=2;DP4=0,0,9,13;MQ=29;FQ=-93	GT:PL:GQ	1/1:255,66,0:99
Chr5	998632	.	G	A	222.0	.	DP=24;VDB=0.0329;AF1=1;AC1=2;DP4=0,0,5,13;MQ=33;FQ=-81	GT:PL:GQ	1/1:255,54,0:99
Chr5	998634	.	T	C	222.0	.	DP=25;VDB=0.0330;AF1=1;AC1=2;DP4=0,0,8,13;MQ=34;FQ=-90	GT:PL:GQ	1/1:255,63,0:99
Chr5	998636	.	G	A	222.0	.	DP=24;VDB=0.0264;AF1=1;AC1=2;DP4=0,0,6,12;MQ=32;FQ=-81	GT:PL:GQ	1/1:255,54,0:99
Chr5	998983	.	C	A	222.0	.	DP=35;VDB=0.0234;AF1=1;AC1=2;DP4=0,0,14,20;MQ=46;FQ=-129	GT:PL:GQ	1/1:255,102,0:99
Chr5	1038596	.	G	T	222.0	.	DP=36;VDB=0.0273;AF1=1;AC1=2;DP4=0,0,9,26;MQ=39;FQ=-132	GT:PL:GQ	1/1:255,105,0:99
Chr5	1038597	.	G	T	222.0	.	DP=36;VDB=0.0273;AF1=1;AC1=2;DP4=0,0,10,26;MQ=40;FQ=-135	GT:PL:GQ	1/1:255,108,0:99
Chr5	1097774	.	C	T	222.0	.	DP=22;VDB=0.0277;AF1=1;AC1=2;DP4=0,0,13,9;MQ=36;FQ=-93	GT:PL:GQ	1/1:255,66,0:99
Chr5	1097880	.	G	T	173.0	.	DP=14;VDB=0.0216;AF1=1;AC1=2;DP4=0,0,6,8;MQ=25;FQ=-69	GT:PL:GQ	1/1:206,42,0:81
Chr5	1097883	.	C	G	173.0	.	DP=14;VDB=0.0216;AF1=1;AC1=2;DP4=0,0,6,8;MQ=25;FQ=-69	GT:PL:GQ	1/1:206,42,0:81
Chr5	1097884	.	G	T	173.0	.	DP=14;VDB=0.0216;AF1=1;AC1=2;DP4=0,0,6,8;MQ=25;FQ=-69	GT:PL:GQ	1/1:206,42,0:81
Chr5	1848991	.	T	C	222.0	.	DP=44;VDB=0.0270;AF1=1;AC1=2;DP4=0,0,17,25;MQ=46;FQ=-153	GT:PL:GQ	1/1:255,126,0:99
Chr5	2821040	.	G	T	222.0	.	DP=21;VDB=0.0274;AF1=1;AC1=2;DP4=0,0,8,13;MQ=46;FQ=-90	GT:PL:GQ	1/1:255,63,0:99
Chr5	2848835	.	T	C	222.0	.	DP=39;VDB=0.0235;AF1=1;AC1=2;DP4=0,0,17,20;MQ=40;FQ=-138	GT:PL:GQ	1/1:255,111,0:99
Chr5	2848840	.	A	T	222.0	.	DP=41;VDB=0.0261;AF1=1;AC1=2;DP4=0,0,21,19;MQ=40;FQ=-147	GT:PL:GQ	1/1:255,120,0:99
Chr5	2895338	.	G	A	222.0	.	DP=28;VDB=0.0270;AF1=1;AC1=2;DP4=0,0,9,19;MQ=46;FQ=-111	GT:PL:GQ	1/1:255,84,0:99
Chr5	2906922	.	A	T	74.1	.	DP=9;VDB=0.0270;AF1=1;AC1=2;DP4=0,0,1,5;MQ=27;FQ=-45	GT:PL:GQ	1/1:107,18,0:33
Chr5	2906926	.	T	C	75.1	.	DP=7;VDB=0.0261;AF1=1;AC1=2;DP4=0,0,3,3;MQ=28;FQ=-45	GT:PL:GQ	1/1:108,18,0:33
Chr5	2906927	.	C	T	90.1	.	DP=7;VDB=0.0261;AF1=1;AC1=2;DP4=0,0,4,3;MQ=28;FQ=-48	GT:PL:GQ	1/1:123,21,0:39
Chr5	2906934	.	C	A	48.3	.	DP=6;VDB=0.0182;AF1=1;AC1=2;DP4=0,0,3,2;MQ=20;FQ=-42	GT:PL:GQ	1/1:81,15,0:27
Chr5	2906940	.	G	T	82.1	.	DP=7;VDB=0.0145;AF1=1;AC1=2;DP4=0,0,4,2;MQ=27;FQ=-45	GT:PL:GQ	1/1:115,18,0:33
Chr5	2906942	.	T	C	60.3	.	DP=6;VDB=0.0230;AF1=1;AC1=2;DP4=0,0,3,2;MQ=27;FQ=-42	GT:PL:GQ	1/1:93,15,0:27
Chr5	3406839	.	T	C	222.0	.	DP=21;VDB=0.0030;AF1=1;AC1=2;DP4=0,0,11,10;MQ=33;FQ=-90	GT:PL:GQ	1/1:255,63,0:99
Chr5	3406841	.	T	C	222.0	.	DP=21;VDB=0.0030;AF1=1;AC1=2;DP4=0,0,11,10;MQ=33;FQ=-90	GT:PL:GQ	1/1:255,63,0:99
Chr5	3406891	.	T	C	74.1	.	DP=8;VDB=0.0271;AF1=1;AC1=2;DP4=0,0,5,2;MQ=22;FQ=-48	GT:PL:GQ	1/1:107,21,0:39
Chr5	3406894	.	T	C	68.1	.	DP=7;VDB=0.0256;AF1=1;AC1=2;DP4=0,0,4,3;MQ=22;FQ=-48	GT:PL:GQ	1/1:101,21,0:39
Chr5	3406917	.	G	T	127.0	.	DP=7;VDB=0.0030;AF1=1;AC1=2;DP4=0,0,1,6;MQ=37;FQ=-48	GT:PL:GQ	1/1:160,21,0:39
Chr5	3406933	.	T	C	174.0	.	DP=11;VDB=0.0035;AF1=1;AC1=2;DP4=0,0,2,8;MQ=39;FQ=-57	GT:PL:GQ	1/1:207,30,0:57
Chr5	3437528	.	C	G	222.0	.	DP=37;VDB=0.0279;AF1=1;AC1=2;DP4=0,0,17,19;MQ=40;FQ=-135	GT:PL:GQ	1/1:255,108,0:99
Chr5	3437530	.	C	G	222.0	.	DP=35;VDB=0.0271;AF1=1;AC1=2;DP4=0,0,16,19;MQ=40;FQ=-132	GT:PL:GQ	1/1:255,105,0:99
Chr5	3506582	.	A	C	222.0	.	DP=29;VDB=0.0200;AF1=1;AC1=2;DP4=0,0,15,14;MQ=30;FQ=-114	GT:PL:GQ	1/1:255,87,0:99
Chr5	3506584	.	A	C	222.0	.	DP=28;VDB=0.0187;AF1=1;AC1=2;DP4=0,0,15,13;MQ=29;FQ=-111	GT:PL:GQ	1/1:255,84,0:99
Chr5	3506586	.	A	G	222.0	.	DP=27;VDB=0.0174;AF1=1;AC1=2;DP4=0,0,14,13;MQ=29;FQ=-108	GT:PL:GQ	1/1:255,81,0:99
Chr5	3506659	.	G	C	222.0	.	DP=22;VDB=0.0230;AF1=1;AC1=2;DP4=0,0,11,8;MQ=37;FQ=-84	GT:PL:GQ	1/1:255,57,0:99
Chr5	3506660	.	A	T	222.0	.	DP=23;VDB=0.0242;AF1=1;AC1=2;DP4=0,0,12,10;MQ=38;FQ=-93	GT:PL:GQ	1/1:255,66,0:99
Chr5	3576885	.	T	C	222.0	.	DP=49;VDB=0.0265;AF1=1;AC1=2;DP4=0,0,23,25;MQ=44;FQ=-171	GT:PL:GQ	1/1:255,144,0:99
Chr5	3576922	.	C	G	54.0	.	DP=3;VDB=0.0224;AF1=1;AC1=2;DP4=0,0,1,2;MQ=35;FQ=-36	GT:PL:GQ	1/1:86,9,0:16
Chr5	5594048	.	C	T	222.0	.	DP=35;VDB=0.0266;AF1=1;AC1=2;DP4=0,0,18,17;MQ=46;FQ=-132	GT:PL:GQ	1/1:255,105,0:99
Chr5	5984426	.	T	G	222.0	.	DP=30;VDB=0.0257;AF1=1;AC1=2;DP4=0,0,11,19;MQ=47;FQ=-117	GT:PL:GQ	1/1:255,90,0:99
Chr5	7498566	.	G	A	222.0	.	DP=17;VDB=0.0224;AF1=1;AC1=2;DP4=0,0,7,8;MQ=46;FQ=-72	GT:PL:GQ	1/1:255,45,0:87
Chr5	7610318	.	A	T	222.0	.	DP=53;VDB=0.0178;AF1=1;AC1=2;DP4=0,0,32,19;MQ=46;FQ=-181	GT:PL:GQ	1/1:255,154,0:99
Chr5	7852830	.	G	A	222.0	.	DP=44;VDB=0.0277;AF1=1;AC1=2;DP4=0,0,21,22;MQ=46;FQ=-156	GT:PL:GQ	1/1:255,129,0:99
Chr5	8227668	.	C	G	222.0	.	DP=38;VDB=0.0254;AF1=1;AC1=2;DP4=0,0,18,18;MQ=46;FQ=-135	GT:PL:GQ	1/1:255,108,0:99
Chr5	8618728	.	C	A	222.0	.	DP=44;VDB=0.0271;AF1=1;AC1=2;DP4=0,0,29,12;MQ=47;FQ=-150	GT:PL:GQ	1/1:255,123,0:99
Chr5	9920391	.	C	T	222.0	.	DP=44;VDB=0.0275;AF1=1;AC1=2;DP4=0,0,18,25;MQ=44;FQ=-156	GT:PL:GQ	1/1:255,129,0:99
Chr5	9920536	.	G	T	222.0	.	DP=33;VDB=0.0271;AF1=1;AC1=2;DP4=0,0,10,22;MQ=41;FQ=-123	GT:PL:GQ	1/1:255,96,0:99
Chr5	10311056	.	T	G	222.0	.	DP=29;VDB=0.0207;AF1=1;AC1=2;DP4=0,0,16,12;MQ=43;FQ=-111	GT:PL:GQ	1/1:255,84,0:99
Chr5	10322650	.	T	G	222.0	.	DP=30;VDB=0.0275;AF1=1;AC1=2;DP4=0,0,21,7;MQ=38;FQ=-111	GT:PL:GQ	1/1:255,84,0:99
Chr5	10396334	.	T	G	222.0	.	DP=31;VDB=0.0212;AF1=1;AC1=2;DP4=0,0,16,15;MQ=46;FQ=-120	GT:PL:GQ	1/1:255,93,0:99
Chr5	10516930	.	G	T	96.0	.	DP=18;VDB=0.0275;AF1=1;AC1=2;DP4=0,0,6,12;MQ=16;FQ=-81	GT:PL:GQ	1/1:129,54,0:99
Chr5	10731830	.	A	T	222.0	.	DP=44;VDB=0.0265;AF1=1;AC1=2;DP4=0,0,26,18;MQ=46;FQ=-159	GT:PL:GQ	1/1:255,132,0:99
Chr5	10732203	.	T	A	222.0	.	DP=36;VDB=0.0269;AF1=1;AC1=2;DP4=0,0,18,16;MQ=46;FQ=-129	GT:PL:GQ	1/1:255,102,0:99
Chr5	10851925	.	C	T	222.0	.	DP=30;VDB=0.0267;AF1=1;AC1=2;DP4=0,0,14,16;MQ=46;FQ=-117	GT:PL:GQ	1/1:255,90,0:99
Chr5	11008065	.	T	A	222.0	.	DP=21;VDB=0.0295;AF1=1;AC1=2;DP4=0,0,5,14;MQ=40;FQ=-84	GT:PL:GQ	1/1:255,57,0:99
Chr5	11008073	.	T	G	222.0	.	DP=23;VDB=0.0290;AF1=1;AC1=2;DP4=0,0,8,15;MQ=41;FQ=-96	GT:PL:GQ	1/1:255,69,0:99
Chr5	11053508	.	C	T	222.0	.	DP=22;VDB=0.0157;AF1=1;AC1=2;DP4=0,0,12,10;MQ=46;FQ=-93	GT:PL:GQ	1/1:255,66,0:99
Chr5	11187959	.	G	T	67.3	.	DP=7;VDB=0.0335;AF1=1;AC1=2;DP4=0,0,3,2;MQ=26;FQ=-42	GT:PL:GQ	1/1:100,15,0:27
Chr5	11188030	.	G	C	157.0	.	DP=83;VDB=0.0018;AF1=1;AC1=2;DP4=0,0,51,32;MQ=16;FQ=-277	GT:PL:GQ	1/1:190,250,0:99
Chr5	11194437	.	A	T	131.0	.	DP=7;VDB=0.0003;AF1=1;AC1=2;DP4=0,0,5,2;MQ=32;FQ=-48	GT:PL:GQ	1/1:164,21,0:39
Chr5	11194438	.	A	T	121.0	.	DP=6;VDB=0.0001;AF1=1;AC1=2;DP4=0,0,4,2;MQ=33;FQ=-45	GT:PL:GQ	1/1:154,18,0:33
Chr5	11208479	.	A	G	222.0	.	DP=36;VDB=0.0260;AF1=1;AC1=2;DP4=0,0,16,17;MQ=46;FQ=-126	GT:PL:GQ	1/1:255,99,0:99
Chr5	11209966	.	A	G	109.0	.	DP=7;VDB=0.0169;AF1=1;AC1=2;DP4=0,0,4,3;MQ=26;FQ=-48	GT:PL:GQ	1/1:142,21,0:39
Chr5	11210018	.	G	A	49.5	.	DP=5;VDB=0.0005;AF1=1;AC1=2;DP4=0,0,2,2;MQ=23;FQ=-39	GT:PL:GQ	1/1:82,12,0:21
Chr5	11210698	.	T	G	96.0	.	DP=9;VDB=0.0006;AF1=1;AC1=2;DP4=0,0,3,5;MQ=23;FQ=-51	GT:PL:GQ	1/1:129,24,0:45
Chr5	11210701	.	G	T	66.1	.	DP=7;VDB=0.0006;AF1=1;AC1=2;DP4=0,0,3,3;MQ=21;FQ=-45	GT:PL:GQ	1/1:99,18,0:33
Chr5	11210708	.	C	A	34.5	.	DP=4;VDB=0.0005;AF1=1;AC1=2;DP4=0,0,2,2;MQ=19;FQ=-39	GT:PL:GQ	1/1:67,12,0:21
Chr5	11211626	.	G	A	51.3	.	DP=6;VDB=0.0268;AF1=1;AC1=2;DP4=0,0,1,4;MQ=21;FQ=-42	GT:PL:GQ	1/1:84,15,0:27
Chr5	11211627	.	G	A	51.3	.	DP=6;VDB=0.0268;AF1=1;AC1=2;DP4=0,0,1,4;MQ=21;FQ=-42	GT:PL:GQ	1/1:84,15,0:27
Chr5	11211629	.	G	A	33.5	.	DP=6;VDB=0.0268;AF1=1;AC1=2;DP4=0,0,1,3;MQ=22;FQ=-39	GT:PL:GQ	1/1:66,12,0:21
Chr5	11211630	.	G	A	36.5	.	DP=6;VDB=0.0268;AF1=1;AC1=2;DP4=0,0,1,3;MQ=22;FQ=-39	GT:PL:GQ	1/1:69,12,0:21
Chr5	11211636	.	G	A	106.0	.	DP=8;VDB=0.0277;AF1=1;AC1=2;DP4=0,0,3,4;MQ=29;FQ=-48	GT:PL:GQ	1/1:139,21,0:39
Chr5	11213410	.	A	G	222.0	.	DP=42;VDB=0.0265;AF1=1;AC1=2;DP4=0,0,20,22;MQ=35;FQ=-153	GT:PL:GQ	1/1:255,126,0:99
Chr5	11214681	.	G	C	222.0	.	DP=36;VDB=0.0245;AF1=1;AC1=2;DP4=0,0,14,22;MQ=43;FQ=-135	GT:PL:GQ	1/1:255,108,0:99
Chr5	11217777	.	C	G	123.0	.	DP=8;VDB=0.0271;AF1=1;AC1=2;DP4=0,0,1,7;MQ=33;FQ=-51	GT:PL:GQ	1/1:156,24,0:45
Chr5	11218543	.	G	T	222.0	.	DP=16;VDB=0.0081;AF1=1;AC1=2;DP4=0,0,9,6;MQ=33;FQ=-72	GT:PL:GQ	1/1:255,45,0:87
Chr5	11218614	.	C	A	222.0	.	DP=31;VDB=0.0265;AF1=1;AC1=2;DP4=0,0,16,15;MQ=37;FQ=-120	GT:PL:GQ	1/1:255,93,0:99
Chr5	11223351	.	C	A	127.0	.	DP=7;VDB=0.0000;AF1=1;AC1=2;DP4=0,0,1,6;MQ=36;FQ=-48	GT:PL:GQ	1/1:160,21,0:39
Chr5	11227060	.	A	G	30.5	.	DP=4;VDB=0.0003;AF1=1;AC1=2;DP4=0,0,2,2;MQ=20;FQ=-39	GT:PL:GQ	1/1:63,12,0:21
Chr5	11227070	.	T	G	61.3	.	DP=5;VDB=0.0001;AF1=1;AC1=2;DP4=0,0,2,3;MQ=24;FQ=-42	GT:PL:GQ	1/1:94,15,0:27
Chr5	11227071	.	T	G	61.3	.	DP=5;VDB=0.0001;AF1=1;AC1=2;DP4=0,0,2,3;MQ=24;FQ=-42	GT:PL:GQ	1/1:94,15,0:27
Chr5	11303258	.	T	G	222.0	.	DP=27;VDB=0.0261;AF1=1;AC1=2;DP4=0,0,17,9;MQ=46;FQ=-105	GT:PL:GQ	1/1:255,78,0:99
Chr5	11516050	.	T	G	222.0	.	DP=49;VDB=0.0270;AF1=1;AC1=2;DP4=0,0,24,23;MQ=46;FQ=-168	GT:PL:GQ	1/1:255,141,0:99
Chr5	11668507	.	C	G	222.0	.	DP=44;VDB=0.0273;AF1=1;AC1=2;DP4=0,0,25,19;MQ=42;FQ=-159	GT:PL:GQ	1/1:255,132,0:99
Chr5	11704455	.	A	T	222.0	.	DP=48;VDB=0.0278;AF1=1;AC1=2;DP4=0,0,13,32;MQ=26;FQ=-162	GT:PL:GQ	1/1:255,135,0:99
Chr5	11742979	.	T	G	222.0	.	DP=22;VDB=0.0286;AF1=1;AC1=2;DP4=0,0,8,13;MQ=45;FQ=-90	GT:PL:GQ	1/1:255,63,0:99
Chr5	11758470	.	G	C	222.0	.	DP=27;VDB=0.0226;AF1=1;AC1=2;DP4=0,0,14,13;MQ=26;FQ=-108	GT:PL:GQ	1/1:255,81,0:99
Chr5	11785294	.	A	T	222.0	.	DP=40;VDB=0.0240;AF1=1;AC1=2;DP4=0,0,17,19;MQ=45;FQ=-135	GT:PL:GQ	1/1:255,108,0:99
Chr5	11790462	.	G	A	222.0	.	DP=40;VDB=0.0265;AF1=1;AC1=2;DP4=0,0,16,24;MQ=31;FQ=-147	GT:PL:GQ	1/1:255,120,0:99
Chr5	11792533	.	G	A	222.0	.	DP=45;VDB=0.0270;AF1=1;AC1=2;DP4=0,0,16,28;MQ=42;FQ=-159	GT:PL:GQ	1/1:255,132,0:99
Chr5	11829304	.	A	T	222.0	.	DP=50;VDB=0.0262;AF1=1;AC1=2;DP4=0,0,19,31;MQ=38;FQ=-178	GT:PL:GQ	1/1:255,151,0:99
Chr5	11836090	.	T	G	222.0	.	DP=18;VDB=0.0272;AF1=1;AC1=2;DP4=0,0,8,9;MQ=34;FQ=-78	GT:PL:GQ	1/1:255,51,0:99
Chr5	11836579	.	C	G	145.0	.	DP=38;VDB=0.0277;AF1=1;AC1=2;DP4=0,0,26,9;MQ=18;FQ=-132	GT:PL:GQ	1/1:178,105,0:99
Chr5	11861787	.	T	G	222.0	.	DP=54;VDB=0.0217;AF1=1;AC1=2;DP4=0,0,25,27;MQ=38;FQ=-184	GT:PL:GQ	1/1:255,157,0:99
Chr5	11869570	.	A	T	222.0	.	DP=29;VDB=0.0275;AF1=1;AC1=2;DP4=0,0,5,24;MQ=36;FQ=-114	GT:PL:GQ	1/1:255,87,0:99
Chr5	11870187	.	T	A	150.0	.	DP=50;VDB=0.0222;AF1=1;AC1=2;DP4=0,0,43,7;MQ=23;FQ=-178	GT:PL:GQ	1/1:183,151,0:99
Chr5	11930024	.	A	T	189.0	.	DP=27;VDB=0.0275;AF1=1;AC1=2;DP4=0,0,13,14;MQ=21;FQ=-108	GT:PL:GQ	1/1:222,81,0:99
Chr5	11948388	.	C	G	222.0	.	DP=40;VDB=0.0273;AF1=1;AC1=2;DP4=0,0,28,11;MQ=40;FQ=-144	GT:PL:GQ	1/1:255,117,0:99
Chr5	11954794	.	C	G	171.0	.	DP=19;VDB=0.0226;AF1=1;AC1=2;DP4=0,0,11,8;MQ=25;FQ=-84	GT:PL:GQ	1/1:204,57,0:99
Chr5	11958831	.	T	G	222.0	.	DP=39;VDB=0.0265;AF1=1;AC1=2;DP4=0,0,20,16;MQ=45;FQ=-135	GT:PL:GQ	1/1:255,108,0:99
Chr5	11959318	.	G	C	222.0	.	DP=41;VDB=0.0261;AF1=1;AC1=2;DP4=0,0,18,23;MQ=37;FQ=-150	GT:PL:GQ	1/1:255,123,0:99
Chr5	11960005	.	G	C	193.0	.	DP=31;VDB=0.0282;AF1=1;AC1=2;DP4=0,0,15,14;MQ=24;FQ=-114	GT:PL:GQ	1/1:226,87,0:99
Chr5	11992584	.	T	C	222.0	.	DP=39;VDB=0.0219;AF1=1;AC1=2;DP4=0,0,17,19;MQ=46;FQ=-135	GT:PL:GQ	1/1:255,108,0:99
Chr5	12055958	.	A	T	222.0	.	DP=38;VDB=0.0269;AF1=1;AC1=2;DP4=0,0,19,19;MQ=39;FQ=-141	GT:PL:GQ	1/1:255,114,0:99
Chr5	12060077	.	C	A	222.0	.	DP=50;VDB=0.0275;AF1=1;AC1=2;DP4=0,0,29,21;MQ=40;FQ=-178	GT:PL:GQ	1/1:255,151,0:99
Chr5	12060988	.	G	A	222.0	.	DP=42;VDB=0.0270;AF1=1;AC1=2;DP4=0,0,22,20;MQ=40;FQ=-153	GT:PL:GQ	1/1:255,126,0:99
Chr5	12150372	.	G	T	69.0	.	DP=44;VDB=0.0272;AF1=1;AC1=2;DP4=0,0,3,40;MQ=12;FQ=-156	GT:PL:GQ	1/1:102,129,0:99
Chr5	12162804	.	T	G	222.0	.	DP=26;VDB=0.0280;AF1=1;AC1=2;DP4=0,0,12,14;MQ=46;FQ=-105	GT:PL:GQ	1/1:255,78,0:99
Chr5	12205139	.	C	T	222.0	.	DP=16;VDB=0.0217;AF1=1;AC1=2;DP4=0,0,11,5;MQ=46;FQ=-75	GT:PL:GQ	1/1:255,48,0:93
Chr5	12293719	.	C	A	222.0	.	DP=19;VDB=0.0271;AF1=1;AC1=2;DP4=0,0,9,10;MQ=46;FQ=-84	GT:PL:GQ	1/1:255,57,0:99
Chr5	12344814	.	A	C	222.0	.	DP=40;VDB=0.0257;AF1=1;AC1=2;DP4=0,0,17,21;MQ=39;FQ=-141	GT:PL:GQ	1/1:255,114,0:99
Chr5	12386882	.	G	T	222.0	.	DP=28;VDB=0.0271;AF1=1;AC1=2;DP4=0,0,16,12;MQ=46;FQ=-111	GT:PL:GQ	1/1:255,84,0:99
Chr5	12414626	.	T	G	222.0	.	DP=32;VDB=0.0265;AF1=1;AC1=2;DP4=0,0,20,12;MQ=42;FQ=-123	GT:PL:GQ	1/1:255,96,0:99
Chr5	12417202	.	C	A	208.0	.	DP=19;VDB=0.0265;AF1=1;AC1=2;DP4=0,0,4,12;MQ=46;FQ=-75	GT:PL:GQ	1/1:241,48,0:93
Chr5	12495291	.	G	C	222.0	.	DP=35;VDB=0.0283;AF1=1;AC1=2;DP4=0,0,19,13;MQ=46;FQ=-123	GT:PL:GQ	1/1:255,96,0:99
Chr5	12624215	.	A	G	222.0	.	DP=28;VDB=0.0270;AF1=1;AC1=2;DP4=0,0,16,11;MQ=42;FQ=-108	GT:PL:GQ	1/1:255,81,0:99
Chr5	12628846	.	G	A	221.0	.	DP=15;VDB=0.0169;AF1=1;AC1=2;DP4=0,0,2,13;MQ=46;FQ=-72	GT:PL:GQ	1/1:254,45,0:87
Chr5	12641667	.	G	T	222.0	.	DP=28;VDB=0.0165;AF1=1;AC1=2;DP4=0,0,10,17;MQ=44;FQ=-108	GT:PL:GQ	1/1:255,81,0:99
Chr5	12771748	.	G	T	222.0	.	DP=18;VDB=0.0277;AF1=1;AC1=2;DP4=0,0,4,11;MQ=45;FQ=-72	GT:PL:GQ	1/1:255,45,0:87
Chr5	12794013	.	A	T	222.0	.	DP=28;VDB=0.0271;AF1=1;AC1=2;DP4=0,0,14,13;MQ=46;FQ=-108	GT:PL:GQ	1/1:255,81,0:99
Chr5	12943710	.	G	T	222.0	.	DP=20;VDB=0.0253;AF1=1;AC1=2;DP4=0,0,8,12;MQ=46;FQ=-87	GT:PL:GQ	1/1:255,60,0:99
Chr5	13032233	.	T	A	222.0	.	DP=35;VDB=0.0221;AF1=1;AC1=2;DP4=0,0,19,13;MQ=45;FQ=-123	GT:PL:GQ	1/1:255,96,0:99
Chr5	13045643	.	T	A	222.0	.	DP=33;VDB=0.0253;AF1=1;AC1=2;DP4=0,0,22,11;MQ=46;FQ=-126	GT:PL:GQ	1/1:255,99,0:99
Chr5	13074210	.	G	T	222.0	.	DP=28;VDB=0.0173;AF1=1;AC1=2;DP4=0,0,15,13;MQ=47;FQ=-111	GT:PL:GQ	1/1:255,84,0:99
Chr5	13114877	.	G	T	222.0	.	DP=27;VDB=0.0245;AF1=1;AC1=2;DP4=0,0,13,13;MQ=46;FQ=-105	GT:PL:GQ	1/1:255,78,0:99
Chr5	13216119	.	T	C	222.0	.	DP=31;VDB=0.0257;AF1=1;AC1=2;DP4=0,0,18,11;MQ=37;FQ=-114	GT:PL:GQ	1/1:255,87,0:99
Chr5	13259889	.	C	A	222.0	.	DP=30;VDB=0.0233;AF1=1;AC1=2;DP4=0,0,12,17;MQ=31;FQ=-114	GT:PL:GQ	1/1:255,87,0:99
Chr5	13282630	.	A	C	222.0	.	DP=34;VDB=0.0265;AF1=1;AC1=2;DP4=0,0,15,18;MQ=45;FQ=-126	GT:PL:GQ	1/1:255,99,0:99
Chr5	13289119	.	T	A	222.0	.	DP=25;VDB=0.0268;AF1=1;AC1=2;DP4=0,0,7,17;MQ=41;FQ=-99	GT:PL:GQ	1/1:255,72,0:99
Chr5	13331540	.	G	T	222.0	.	DP=28;VDB=0.0281;AF1=1;AC1=2;DP4=0,0,11,14;MQ=46;FQ=-102	GT:PL:GQ	1/1:255,75,0:99
Chr5	13448933	.	T	C	132.0	.	DP=29;VDB=0.0279;AF1=1;AC1=2;DP4=0,0,16,12;MQ=20;FQ=-111	GT:PL:GQ	1/1:165,84,0:99
Chr5	13516903	.	T	G	222.0	.	DP=52;VDB=0.0271;AF1=1;AC1=2;DP4=0,0,26,24;MQ=46;FQ=-178	GT:PL:GQ	1/1:255,151,0:99
Chr5	13667655	.	C	A	222.0	.	DP=36;VDB=0.0271;AF1=1;AC1=2;DP4=0,0,14,22;MQ=46;FQ=-135	GT:PL:GQ	1/1:255,108,0:99
Chr5	13840787	.	G	C	222.0	.	DP=26;VDB=0.0227;AF1=1;AC1=2;DP4=0,0,10,15;MQ=42;FQ=-102	GT:PL:GQ	1/1:255,75,0:99
Chr5	13849483	.	T	G	158.0	.	DP=23;VDB=0.0257;AF1=1;AC1=2;DP4=0,0,16,7;MQ=21;FQ=-96	GT:PL:GQ	1/1:191,69,0:99
Chr5	13998970	.	A	C	222.0	.	DP=29;VDB=0.0279;AF1=1;AC1=2;DP4=0,0,14,13;MQ=45;FQ=-108	GT:PL:GQ	1/1:255,81,0:99
Chr5	14044245	.	G	A	222.0	.	DP=48;VDB=0.0269;AF1=1;AC1=2;DP4=0,0,27,20;MQ=46;FQ=-168	GT:PL:GQ	1/1:255,141,0:99
Chr5	14080885	.	A	G	222.0	.	DP=34;VDB=0.0119;AF1=1;AC1=2;DP4=0,0,16,17;MQ=46;FQ=-126	GT:PL:GQ	1/1:255,99,0:99
Chr5	14178655	.	T	A	80.0	.	DP=23;VDB=0.0271;AF1=1;AC1=2;DP4=0,0,12,11;MQ=13;FQ=-96	GT:PL:GQ	1/1:113,69,0:99
Chr5	14326398	.	C	T	222.0	.	DP=31;VDB=0.0178;AF1=1;AC1=2;DP4=0,0,18,13;MQ=38;FQ=-120	GT:PL:GQ	1/1:255,93,0:99
Chr5	14329603	.	G	T	55.0	.	DP=30;VDB=0.0272;AF1=1;AC1=2;DP4=0,0,10,20;MQ=10;FQ=-117	GT:PL:GQ	1/1:88,90,0:99
Chr5	14367000	.	A	T	46.0	.	DP=21;VDB=0.0270;AF1=1;AC1=2;DP4=0,0,3,18;MQ=11;FQ=-90	GT:PL:GQ	1/1:79,63,0:99
Chr5	14375892	.	A	G	187.0	.	DP=46;VDB=0.0270;AF1=1;AC1=2;DP4=0,0,19,27;MQ=19;FQ=-165	GT:PL:GQ	1/1:220,138,0:99
Chr5	14375894	.	G	A	187.0	.	DP=46;VDB=0.0270;AF1=1;AC1=2;DP4=0,0,18,27;MQ=19;FQ=-162	GT:PL:GQ	1/1:220,135,0:99
Chr5	14376996	.	G	A	222.0	.	DP=40;VDB=0.0277;AF1=1;AC1=2;DP4=0,0,19,20;MQ=42;FQ=-144	GT:PL:GQ	1/1:255,117,0:99
Chr5	14378717	.	G	T	209.0	.	DP=23;VDB=0.0272;AF1=1;AC1=2;DP4=0,0,10,13;MQ=27;FQ=-96	GT:PL:GQ	1/1:242,69,0:99
Chr5	14378736	.	G	T	210.0	.	DP=25;VDB=0.0272;AF1=1;AC1=2;DP4=0,0,12,13;MQ=25;FQ=-102	GT:PL:GQ	1/1:243,75,0:99
Chr5	14378863	.	T	C	63.0	.	DP=13;VDB=0.0280;AF1=1;AC1=2;DP4=0,0,2,8;MQ=17;FQ=-57	GT:PL:GQ	1/1:96,30,0:57
Chr5	14704200	.	G	A	222.0	.	DP=38;VDB=0.0256;AF1=1;AC1=2;DP4=0,0,21,14;MQ=45;FQ=-132	GT:PL:GQ	1/1:255,105,0:99
Chr5	14783471	.	T	A	222.0	.	DP=41;VDB=0.0273;AF1=1;AC1=2;DP4=0,0,18,20;MQ=47;FQ=-141	GT:PL:GQ	1/1:255,114,0:99
Chr5	15023219	.	T	G	222.0	.	DP=40;VDB=0.0274;AF1=1;AC1=2;DP4=0,0,20,19;MQ=46;FQ=-144	GT:PL:GQ	1/1:255,117,0:99
Chr5	15028481	.	T	A	222.0	.	DP=46;VDB=0.0268;AF1=1;AC1=2;DP4=0,0,24,19;MQ=47;FQ=-156	GT:PL:GQ	1/1:255,129,0:99
Chr5	15291688	.	T	G	222.0	.	DP=36;VDB=0.0257;AF1=1;AC1=2;DP4=0,0,13,22;MQ=43;FQ=-132	GT:PL:GQ	1/1:255,105,0:99
Chr5	15606032	.	A	T	222.0	.	DP=51;VDB=0.0267;AF1=1;AC1=2;DP4=0,0,26,24;MQ=44;FQ=-178	GT:PL:GQ	1/1:255,151,0:99
Chr5	15716217	.	A	T	222.0	.	DP=43;VDB=0.0277;AF1=1;AC1=2;DP4=0,0,16,22;MQ=46;FQ=-141	GT:PL:GQ	1/1:255,114,0:99
Chr5	16713266	.	G	T	222.0	.	DP=33;VDB=0.0244;AF1=1;AC1=2;DP4=0,0,14,18;MQ=47;FQ=-123	GT:PL:GQ	1/1:255,96,0:99
Chr5	16879989	.	C	T	222.0	.	DP=32;VDB=0.0242;AF1=1;AC1=2;DP4=0,0,16,16;MQ=46;FQ=-123	GT:PL:GQ	1/1:255,96,0:99
Chr5	17158170	.	T	A	222.0	.	DP=49;VDB=0.0267;AF1=1;AC1=2;DP4=0,0,20,28;MQ=46;FQ=-171	GT:PL:GQ	1/1:255,144,0:99
Chr5	17885651	.	C	T	222.0	.	DP=41;VDB=0.0271;AF1=1;AC1=2;DP4=0,0,18,23;MQ=46;FQ=-150	GT:PL:GQ	1/1:255,123,0:99
Chr5	18200037	.	A	T	222.0	.	DP=30;VDB=0.0227;AF1=1;AC1=2;DP4=0,0,6,23;MQ=44;FQ=-114	GT:PL:GQ	1/1:255,87,0:99
Chr5	20278977	.	A	T	222.0	.	DP=30;VDB=0.0273;AF1=1;AC1=2;DP4=0,0,12,17;MQ=46;FQ=-114	GT:PL:GQ	1/1:255,87,0:99
Chr5	20686207	.	G	C	222.0	.	DP=41;VDB=0.0270;AF1=1;AC1=2;DP4=0,0,16,25;MQ=46;FQ=-150	GT:PL:GQ	1/1:255,123,0:99
Chr5	21046447	.	T	A	119.0	.	DP=6;VDB=0.0229;AF1=1;AC1=2;DP4=0,0,1,4;MQ=46;FQ=-42	GT:PL:GQ	1/1:152,15,0:27
Chr5	23974116	.	A	T	222.0	.	DP=26;VDB=0.0257;AF1=1;AC1=2;DP4=0,0,17,9;MQ=46;FQ=-105	GT:PL:GQ	1/1:255,78,0:99
Chr5	24018928	.	G	A	222.0	.	DP=41;VDB=0.0268;AF1=1;AC1=2;DP4=0,0,15,26;MQ=42;FQ=-150	GT:PL:GQ	1/1:255,123,0:99
ChrM	20957	.	A	T	179.0	.	DP=13;VDB=0.0265;AF1=1;AC1=2;DP4=0,0,3,8;MQ=33;FQ=-60	GT:PL:GQ	1/1:212,33,0:63
ChrM	203343	.	C	G	75.0	.	DP=35;VDB=0.0264;AF1=1;AC1=2;DP4=0,0,15,15;MQ=42;FQ=-90	GT:PL:GQ	1/1:255,210,147:99
