# Supplementary material for: Re-Evaluation of Reportedly Metal Tolerant Arabidopsis thaliana Accessions
Source: PLoS One. 2016 Jul 28;11(7):e0130679. doi: 10.1371/journal.pone.0130679 (PMC4965157; doi:10.1371/journal.pone.0130679)
Supplement: S1 Dataset — (ZIP) [file pone.0130679.s001.zip › S1_Dataset/README.txt]

Files within this folder correspond to the SNP calls. For each sequence data set a genome wide SNP file appended with the suffix “.vcf” and a file containing annotation of all SNPs present in coding sequences appended with the suffix “.txt”. All SNPs were called using the procedure outlined in Silva Guzman et al 2015. All SNP calls were derived from alignment to the TAIR10 build of the Arabidopsis thaliana genome. Primary sequence data for regenerating these SNPs are available at the NCBI at:
http://www.ncbi.nlm.nih.gov/biosample/3656149 
http://www.ncbi.nlm.nih.gov/biosample/3656150 
http://www.ncbi.nlm.nih.gov/biosample/3656151 
http://www.ncbi.nlm.nih.gov/biosample/3656152 
http://www.ncbi.nlm.nih.gov/biosample/3656153 
http://www.ncbi.nlm.nih.gov/biosample/3656154 
http://www.ncbi.nlm.nih.gov/biosample/3656155 

The SRA accessions and project ID are: 

Accession	Sample Name	Organism	Tax ID	BioProject id
SAMN03656149	002191_Columbia-0	Arabidopsis thaliana	3702	283785
SAMN03656150	002186_Limeport-CS28464	Arabidopsis thaliana	3702	283785
SAMN03656151	002185_Limeport-CS8070	Arabidopsis thaliana	3702	283785
SAMN03656152	002190_Berkley-CS28067	Arabidopsis thaliana	3702	283785
SAMN03656153	002189_Berkley-CS8068	Arabidopsis thaliana	3702	283785
SAMN03656154	002188_Santa-Clara-CS28722	Arabidopsis thaliana	3702	283785
SAMN03656155	002187_Santa-Clara-CS8069	Arabidopsis thaliana	3702	283785
